# Supplementary material for: Characterization of Mutational Signatures in Tumors from a Large Chinese Population
Source: Cancer Res Commun. 2025 Aug 29;5(8):1466–76. doi: 10.1158/2767-9764.CRC-24-0496 (PMC12395221; doi:10.1158/2767-9764.CRC-24-0496)
Supplement: Supplementary Tables [file crc-24-0496_supplementary_tables_suppst.xlsx]

## Sheet: Table_S1-Sample demographics
Supplementary Table 1. Demographic and clinical characteristics of Origimed cohort
		Colorectal Carcinoma	Kidney Renal Cell Carcinoma	Gastric Cancer	Small Cell Lung Cancer	Uterine Corpus Endometrial Carcinoma	Liver Hepatocellular Carcinoma	Lung Adenocarcinoma	Lung Squamous Cell Carcinoma	Breast Carcinoma	Gastrointestinal Neuroendocrine Tumor	Esophageal Carcinoma	Non Small Cell Lung Cancer Other	Gallbladder Carcinoma	Ovarian Carcinoma	Intrahepatic Cholangiocarcinoma	Soft Tissue Sarcoma	Urothelial Carcinoma	Thymic Tumor	Head and Neck Carcinoma	Extrahepatic Cholangiocarcinoma	Small Bowel Carcinoma	Pancreatic Cancer	Melanoma	Bone Sarcoma	Carcinoma of Uterine Cervix
Stage	0	0	0	0	0	0	0	0	0	0	0	0	0	0	0	0	0	1	0	0	0	0	0	0	0	0
	I	27	4	13	13	6	38	109	26	0	1	12	6	6	0	10	5	9	0	0	17	3	6	1	0	2
	I-II	0	0	0	0	0	1	0	0	0	0	0	0	0	0	0	0	0	0	0	0	0	0	0	0	0
	II	119	0	35	9	3	59	32	38	9	2	39	3	9	2	6	2	8	0	0	19	4	3	1	0	3
	III	89	3	84	48	6	74	80	52	8	0	79	3	16	10	19	13	10	0	4	5	2	1	2	2	3
	III-IV	0	0	2	0	0	6	0	2	0	1	0	0	0	0	0	0	0	0	0	0	0	0	0	0	1
	IV	96	3	30	36	0	34	119	44	24	3	25	12	17	9	15	8	10	3	8	5	2	16	3	1	8
	Unknown	24	3	29	25	1	32	1	53	2	1	11	2	3	2	16	11	6	2	2	2	2	3	0	3	2
Sex	Female	141	3	56	34	16	24	85	10	43	0	34	7	32	23	20	15	13	1	3	17	8	12	4	2	19
	Male	214	10	137	97	0	220	256	205	0	8	132	19	19	0	46	24	31	4	11	31	5	17	3	4	0
Treatment	Chemotherapy	35	0	14	11	2	26	27	14	6	1	18	2	1	11	6	2	6	0	1	0	0	3	0	2	3
	Chemotherapy; Endocrinotherapy	0	0	1	0	0	0	0	0	7	0	0	0	0	0	0	0	0	0	0	0	0	0	0	0	0
	Chemotherapy; Immunotherapy	0	0	0	0	0	0	1	0	0	0	0	0	0	0	0	0	0	0	0	0	0	0	1	0	0
	Chemotherapy; other treatments	1	0	0	1	0	3	0	1	0	0	0	0	0	0	0	1	0	0	0	0	0	0	0	0	0
	Endocrinotherapy	0	0	1	0	0	0	0	0	1	0	0	0	0	0	0	0	0	0	0	0	0	0	0	0	0
	Immunotherapy	1	0	0	0	0	0	1	1	0	0	0	0	1	0	1	0	0	0	0	0	0	0	0	0	0
	Other Treatments	0	0	1	0	0	2	2	0	0	0	0	0	0	0	1	0	0	0	0	1	0	0	1	0	0
	Radiation Therapy	2	0	0	2	0	1	2	3	0	0	0	0	0	0	0	1	2	0	1	0	0	0	0	0	1
	Radiation Therapy; Chemotherapy	5	0	2	7	0	1	7	4	4	0	2	1	0	0	0	0	0	0	0	1	0	0	0	0	2
	Radiation Therapy; Chemotherapy; Endocrinotherapy	0	0	0	0	0	0	0	0	2	0	0	0	0	0	0	0	0	0	0	0	0	0	0	0	0
	Radiation Therapy; Immunotherapy	0	0	1	0	0	0	0	0	0	0	0	0	0	0	0	0	0	0	0	0	0	0	0	0	0
	Radiation Therapy; Targeted Therapy	0	0	0	0	0	0	2	0	0	0	0	0	0	0	0	0	0	0	0	0	0	0	0	0	0
	Radiation Therapy; Targeted Therapy; Chemotherapy	4	0	0	0	0	0	2	1	0	0	0	0	0	0	1	0	0	0	0	0	0	0	0	0	0
	Radiation Therapy; Targeted Therapy; Chemotherapy; Endocrinotherapy	0	0	0	0	0	0	0	0	3	0	0	0	0	0	0	0	0	0	0	0	0	0	0	0	0
	Targeted Therapy	1	0	0	1	0	2	7	0	0	0	0	0	0	0	0	0	0	0	0	1	0	0	0	0	0
	Targeted Therapy; Chemotherapy	5	0	3	0	0	7	8	3	1	0	0	2	0	0	1	0	0	0	0	0	0	0	0	0	0
	Targeted Therapy; Chemotherapy; Endocrinotherapy	0	0	0	0	0	0	0	0	4	0	0	0	0	0	0	0	0	0	0	0	0	0	0	0	0
	Targeted Therapy; Chemotherapy; Immunotherapy	0	0	1	0	0	0	0	0	0	0	0	0	0	0	0	0	0	0	0	0	0	0	1	0	0
	Targeted Therapy; Chemotherapy; Other Treatments	0	0	0	0	0	1	0	0	0	0	0	0	0	0	0	0	0	0	0	0	0	0	0	0	0
	Targeted Therapy; Other Treatments	0	0	0	0	0	1	0	0	0	0	0	0	0	0	0	0	0	0	0	0	0	0	0	0	0
	Treatment-naïve	280	11	150	83	14	185	244	145	14	7	143	16	44	12	49	31	33	2	10	43	13	23	4	3	12
	Unknown	21	2	19	26	0	15	38	43	1	0	3	5	5	0	7	4	3	3	2	2	0	3	0	1	1
Sample Type	Primary	312	12	184	105	15	218	260	199	26	5	161	20	43	19	59	33	36	2	9	45	12	19	3	6	14
	Metsastasis	40	1	9	26	1	12	79	16	17	2	5	6	8	4	3	4	7	3	5	3	1	10	4	0	5
	Recurrent	3	0	0	0	0	14	2	0	0	1	0	0	0	0	4	2	1	0	0	0	0	0	0	0	0
Smoke Status	Smoker	0	0	0	55	0	0	154	114	0	0	0	10	0	0	0	0	0	0	4	0	0	0	0	0	0
	Nonsmoker	0	0	0	40	0	0	118	32	0	0	0	6	0	0	0	0	0	0	5	0	0	0	0	0	0
	Unknown	335	13	193	36	16	244	69	69	43	8	166	10	51	23	66	39	44	5	5	48	13	29	7	6	19

## Sheet: Table_S2-SigProfiler signatures
Supplementary Table 2. SigProfiler signatures discovered in Origimed cohort.
	SBS96A	SBS96B	SBS96C	SBS96D	SBS96E	SBS96F
C>A_ACA	3.2e-07	0.0416703	0.00052437	0.00152663	0.00089352	0.00350635
C>A_ACC	1e-08	0.061499	0.00239539	0.00269839	0.00117645	0.00494819
C>A_ACG	3.2e-07	0.0276588	0.00027706	7.15e-06	0.00031533	0.00250377
C>A_ACT	9.32e-05	0.0248358	0.0104636	0.00090647	4.89e-05	0.00473205
C>A_CCA	0.00257004	0.0633785	0.00070779	0.00074427	0.00023982	0.00480995
C>A_CCC	0.0127919	0.0694748	1.88e-06	0.00077922	3.85e-05	0.00517842
C>A_CCG	0.00513514	0.0400315	0.00025695	0.00055099	8.2e-05	0.00345951
C>A_CCT	0.0388037	0.0565659	0.00864295	0.00992007	1e-08	0.00268674
C>A_GCA	2.41e-06	0.0436134	0.00095921	9.59e-05	0.00035477	0.00435666
C>A_GCC	0.0013259	0.0547114	0.00165915	0.00431901	1.47e-06	0.00495279
C>A_GCG	0.00018251	0.0345633	0.00024416	0.00026222	3.68e-05	0.00248552
C>A_GCT	0.0107545	0.0297861	0.0107754	0.00273761	4.2e-07	0.00622648
C>A_TCA	0	0.029969	0.0492533	0.00205813	0.0208807	0.00144191
C>A_TCC	0.00010289	0.0743372	0.00732733	0.00366028	0.00987297	0.0059027
C>A_TCG	1e-08	0.0290599	0.00345674	0.00168893	0.00634013	0.00221218
C>A_TCT	7e-08	1.48e-05	0.306037	1.57e-06	2e-07	4.95e-06
C>G_ACA	3.74e-05	0.0112479	8.62e-05	0.00426427	0.00110325	0.00630355
C>G_ACC	0.00034809	0.00688288	5.72e-05	0.00845889	0.00478576	0.00459434
C>G_ACG	3.1e-05	0.00813865	1e-08	0.00129063	0.0012681	0.00591074
C>G_ACT	0.00122133	0.00758684	0.00026913	0.00531153	0.0051667	0.00732572
C>G_CCA	3.7e-07	0.0102432	0	0.00098042	0.0110398	0.00239277
C>G_CCC	1.7e-07	0.0166448	1e-08	0.00111248	0.00043384	0.00223738
C>G_CCG	4.8e-07	0.0153864	1e-08	0.00030014	0.00345824	0.00154867
C>G_CCT	9e-08	0.0149035	0.00116892	0.00188787	0.0113971	0.00228248
C>G_GCA	0.00017313	0.00868553	0.00031163	0.00221903	0.00220439	0.00180451
C>G_GCC	0.00074052	0.0117462	0.00083205	0.0126343	0.00014762	0.00302222
C>G_GCG	4.6e-07	0.0128295	1e-08	0.00040066	0.00015269	0.00204495
C>G_GCT	0.00115769	0.00974721	0.00025254	0.00243864	0.00404163	0.00186809
C>G_TCA	2.2e-07	0.00040552	3e-08	7.1e-07	0.129278	5.08e-05
C>G_TCC	6.37e-06	0.00496741	0	2.39e-05	0.0596277	0.00065937
C>G_TCG	3.5e-07	0.00552032	2e-08	0.00017406	0.021134	0.00010011
C>G_TCT	4e-08	0.00056414	3e-08	0.00031517	0.162891	2.27e-05
C>T_ACA	0.014902	0.00789129	3.74e-05	0.0242156	0.00373851	0.00529929
C>T_ACC	0.0173737	0.0151498	0.00131871	0.0240376	0.00058825	0.00719045
C>T_ACG	0.167109	1.5e-06	0.00073834	0.00082007	5.42e-05	0.012309
C>T_ACT	0.00532334	0.00843556	0.00286261	0.0120282	0.00067182	0.0011885
C>T_CCA	0.00175436	0.0250916	0	0.0223735	0.0153161	0.0107686
C>T_CCC	0.00603694	0.0158344	0.00023055	0.0343963	0.00946217	0.00811607
C>T_CCG	0.183943	0.00012292	2e-07	0.00404347	6.74e-05	0.0141023
C>T_CCT	0.00183434	0.00773247	0.00139854	0.0205583	0.0179553	0.0493008
C>T_GCA	0.041752	0.00798864	0.00018407	0.0158478	0.0053139	0.00402631
C>T_GCC	0.0716389	0.00257872	0.00962361	0.029206	4.6e-07	1.52e-06
C>T_GCG	0.261801	2.3e-07	0.0298461	0.00447949	1.1e-07	1.69e-06
C>T_GCT	0.0201887	0.00142057	0.0113019	0.032864	2.39e-05	0.00025514
C>T_TCA	3.37e-06	0.00038981	0.0015459	3.17e-05	0.235354	3e-07
C>T_TCC	0.00666857	0.00281666	0.0174364	0.0127633	0.0915505	0.00799111
C>T_TCG	0.0667351	1e-08	0.236236	0.0130474	0.0320781	0.0041008
C>T_TCT	0.00036087	7.72e-05	0.0290321	0.00115879	0.0924669	0.00028486
T>A_ATA	4.54e-05	0.00124063	0.00011682	0.00037222	0.00131257	0.0328476
T>A_ATC	0.00106526	0.00285797	0.00056018	0.0140442	0.00034751	0.0114879
T>A_ATG	3.8e-07	0.00241671	0.00011394	2.29e-06	0.00229195	0.0594819
T>A_ATT	0.00321816	0.00130283	0.00198789	0.00272803	0.00100204	0.0160909
T>A_CTA	9e-07	0.00160815	4e-08	1.62e-06	0.00166991	0.0424597
T>A_CTC	0.0002063	0.00212836	0.00022037	0.0001914	0.00186205	0.0529836
T>A_CTG	8e-08	0.00627889	8e-08	1.03e-06	0.00554416	0.149802
T>A_CTT	1.04e-05	0.00268274	2.37e-05	0.00043059	0.0015841	0.0606609
T>A_GTA	3.6e-07	0.0014679	2.65e-05	9.01e-05	0.00120394	0.0343582
T>A_GTC	0.00056493	0.002861	4.05e-05	0.00535954	0.00030737	0.0181672
T>A_GTG	2.2e-07	0.00245998	1e-08	0.00038004	0.00153946	0.0482224
T>A_GTT	0.00085462	0.00360285	0.00028181	0.00207835	0.00039248	0.013447
T>A_TTA	0.00025075	0.0011809	5.17e-06	0.00029925	0.001177	0.0316438
T>A_TTC	1.54e-05	0.00172116	0.00127958	0.00027288	0.0008185	0.0289602
T>A_TTG	2.4e-07	0.00197368	2.8e-07	1.84e-06	0.00184409	0.0485925
T>A_TTT	0.00091952	0.00167814	0.00330349	0.00269246	0.0004572	0.0296878
T>C_ATA	0.00041347	0.00150129	0.00084907	0.0395946	0.00011952	0.0201395
T>C_ATC	0.00371375	0.00073996	0.00588643	0.0230387	0.00010408	0.00129801
T>C_ATG	0.00519291	0.00510905	0.00039967	0.0528445	0.00391039	0.00386831
T>C_ATT	0.00071335	0.00154011	0.00100979	0.0276853	0.00022007	0.00952887
T>C_CTA	0.00171313	0.00213257	1.72e-06	0.014742	6.39e-05	0.0028157
T>C_CTC	0.00309843	0.00061447	0.00025318	0.0296749	1.37e-05	0.00414339
T>C_CTG	0.00740419	0.00278082	4.24e-05	0.060114	8e-05	0.00239195
T>C_CTT	0.00100499	0.00073607	0.00064668	0.0292095	6.68e-05	0.00329547
T>C_GTA	0.00321959	0.00156856	0.00499817	0.067362	5.26e-05	0.00083305
T>C_GTC	0.00324964	0.00098116	0.013092	0.03316	2e-08	0.00041829
T>C_GTG	0.00722116	0.00131414	0.00215997	0.0395024	3.8e-07	0.00044506
T>C_GTT	0.00131355	0.0008487	0.0119572	0.0283865	2.7e-07	0.00042301
T>C_TTA	0.00079806	0.0003947	0.00080763	0.022219	0.00017026	0.00065389
T>C_TTC	0.00285235	0.00055367	0.00673782	0.0273115	2.71e-05	0.00093813
T>C_TTG	0.00382703	0.00037379	0.00284498	0.0239578	1e-07	0.00192732
T>C_TTT	0.00035657	0.00029168	0.00511683	0.0202886	0.00032854	0.00174875
T>G_ATA	4.43e-05	0.00167936	0.00229871	0.00113455	0.00028839	0.00057386
T>G_ATC	0.00011096	0.00127037	0.00448765	0.00491877	1.79e-05	0.00154397
T>G_ATG	0.00011229	0.00204056	0.0020875	0.00489103	0.00068273	0.00206629
T>G_ATT	0.00020219	2.46e-06	0.0247973	0.00016204	1.98e-06	3.95e-06
T>G_CTA	5.36e-05	0.00083744	0.00204855	0.00074748	0.00155371	0.00249718
T>G_CTC	0.00046412	0.00028652	0.00096652	0.01379	0.00013277	0.00065354
T>G_CTG	0.0006495	0.00431891	0.00297233	0.0153812	0.00398447	0.00669754
T>G_CTT	0.00027725	0.00060956	0.0239172	0.0364999	1.01e-06	0.00551543
T>G_GTA	0.00014235	0.00113579	0.00192277	0.0014451	0.0003918	0.00458988
T>G_GTC	0.00060278	0.00031453	0.00261433	0.00629211	0.0002287	0.00060138
T>G_GTG	0.0001954	0.00366295	0.00086634	0.00610822	0.00063841	0.00078755
T>G_GTT	0.00089238	0.00021448	0.00692531	0.0120469	2.01e-05	0.00128107
T>G_TTA	2.4e-07	3.54e-05	0.0103076	0.0002636	0.00021332	0.00056631
T>G_TTC	5.4e-07	0.00032851	0.0155418	0.00037174	3.94e-05	0.00060806
T>G_TTG	0.00010016	0.00211551	0.00225758	0.0022639	0.000237	0.0117335
T>G_TTT	8.8e-07	4.06e-06	0.0834725	5.47e-06	2.56e-06	4.91e-06

## Sheet: Table_S3-SigProfiler activities
Supplementary Table 3. SigProfiler discovered signature activities in Origimed cohort.
Samples	SBS96A	SBS96B	SBS96C	SBS96D	SBS96E	SBS96F
P-0003	6	0	6	2	0	0
P-0004	203	0	0	0	0	0
P-0008	19	0	0	167	0	0
P-0020	0	4	0	3	3	0
P-0027	0	0	10	0	0	0
P-0032	3	3	0	1	0	3
P-0058	0	6	0	2	2	0
P-0060	2	4	7	0	0	0
P-0062	2	0	6	2	2	0
P-0063	6	0	0	2	2	0
P-0064	16	0	0	0	2	0
P-0073	6	0	0	2	2	0
P-0076	0	0	0	0	0	10
P-0077	2	6	0	0	4	0
P-0085	0	0	0	0	0	37
P-0090	5	0	0	3	3	0
P-0093	0	0	0	0	16	0
P-0099	0	21	7	0	5	6
P-0104	0	10	0	0	0	0
P-0105	1	25	2	9	3	1
P-0116	62	3	9	1	1	2
P-0120	0	6	0	0	2	2
P-0122	0	4	3	0	0	3
P-0125	0	14	5	0	0	0
P-0129	2	1	1	1	3	2
P-0131	0	7	0	0	5	0
P-0132	0	6	0	0	15	5
P-0133	5	0	3	0	2	0
P-0137	15	0	0	0	0	0
P-0142	0	0	0	0	25	0
P-0147	0	12	0	0	4	6
P-0149	5	1	2	1	1	1
P-0152	6	0	0	3	6	0
P-0155	0	11	0	5	0	0
P-0159	5	0	7	0	0	0
P-0161	20	0	0	0	0	0
P-0164	4	0	0	2	4	3
P-0166	3	2	0	0	2	3
P-0172	0	8	5	0	0	0
P-0173	40	0	52	318	0	0
P-0177	0	0	0	0	0	10
P-0179	1	4	2	2	1	0
P-0189	0	7	8	0	0	0
P-0193	0	0	0	0	10	0
P-0205	0	21	0	0	0	0
P-0212	9	0	0	0	3	0
P-0220	0	6	0	2	0	5
P-0221	0	0	9	0	2	0
P-0230	14	0	16	0	0	0
P-0234	16	0	0	0	0	0
P-0238	0	6	4	0	0	3
P-0240	10	0	6	0	0	0
P-0248	0	0	11	0	3	0
P-0251	0	0	0	6	13	0
P-0252	2	0	0	3	6	0
P-0262	0	4	0	4	0	3
P-0266	0	8	0	0	9	0
P-0272	0	8	0	0	0	3
P-0283	0	5	0	0	5	0
P-0288	6	0	4	4	2	0
P-0289	12	0	0	0	4	6
P-0295	0	33	0	0	13	9
P-0297	0	0	0	0	0	56
P-0301	0	3	7	0	5	0
P-0304	0	16	0	3	0	0
P-0313	6	14	0	0	0	0
P-0319	2	0	5	0	3	0
P-0323	0	0	3	0	0	8
P-0324	9	0	0	6	0	0
P-0325	0	0	0	0	6	4
P-0373	0	6	5	0	0	3
P-0375	0	0	0	0	8	5
P-0376	3	0	7	0	0	0
P-0379	0	16	6	0	0	0
P-0386	0	0	0	3	25	0
P-0387	0	7	0	0	2	3
P-0393	10	0	11	2	0	0
P-0395	2	6	0	0	0	3
P-0400	7	0	0	0	6	0
P-0402	105	0	0	11	0	0
P-0407	0	0	0	0	10	0
P-0410	0	17	0	0	0	0
P-0411	2	0	0	2	8	0
P-0420	0	12	0	3	3	0
P-0422	0	34	0	0	15	0
P-0425	8	0	11	0	0	0
P-0433	0	4	0	0	8	0
P-0435	3	0	0	0	2	16
P-0443	0	0	8	3	0	0
P-0444	0	0	5	0	0	6
P-0448	0	0	4	0	7	0
P-0458	8	4	0	3	0	0
P-0465	0	13	0	0	0	0
P-0466	17	0	11	0	0	0
P-0469	18	0	31	0	0	0
P-0472	11	0	0	0	0	5
P-0482	38	0	0	134	0	0
P-0490	1	13	1	2	8	6
P-0492	0	5	0	6	0	0
P-0496	39	0	0	12	0	0
P-0507	41	12	17	0	0	0
P-0514	6	0	13	0	0	0
P-0517	2	0	0	0	10	0
P-0526	2	6	3	1	1	1
P-0532	10	10	6	0	0	0
P-0533	7	0	0	4	23	0
P-0534	0	6	6	0	0	0
P-0536	2	3	0	3	3	0
P-0540	0	14	0	4	6	0
P-0541	0	34	0	0	7	0
P-0543	4	0	0	0	7	0
P-0544	11	0	0	0	0	0
P-0545	3	0	0	0	0	7
P-0567	5	4	4	0	8	0
P-0569	5	0	7	0	0	0
P-0578	0	0	0	0	11	0
P-0579	0	0	0	0	0	35
P-0581	5	9	0	0	0	0
P-0582	3	0	0	0	35	0
P-0588	3	0	0	0	12	0
P-0590	0	19	0	0	0	0
P-0594	10	0	5	0	0	0
P-0596	5	0	4	2	0	0
P-0604	5	5	0	0	4	0
P-0608	0	7	5	0	0	4
P-0610	3	2	3	1	2	1
P-0621	0	0	0	0	13	0
P-0630	0	0	0	0	0	17
P-0641	1	7	0	0	0	4
P-0645	0	8	0	3	0	0
P-0656	38	11	29	0	0	0
P-0659	0	4	7	0	0	0
P-0665	1	18	1	3	2	2
P-0671	0	0	4	0	0	6
P-0672	10	0	0	3	0	0
P-0676	0	3	4	2	5	0
P-0680	0	7	0	0	7	0
P-0687	34	0	0	6	0	0
P-0693	4	7	0	4	0	0
P-0695	3	0	0	3	4	3
P-0698	0	0	0	5	34	0
P-0700	56	0	0	503	0	0
P-0702	50	11	34	6	0	0
P-0704	0	9	0	2	0	0
P-0713	0	0	0	0	22	0
P-0737	7	0	0	0	14	0
P-0741	10	0	0	0	0	0
P-0743	25	0	17	0	0	0
P-0752	6	0	7	0	0	0
P-0754	0	0	0	0	0	26
P-0767	3	3	6	0	2	0
P-0775	2	28	2	1	1	1
P-0790	2	0	9	0	0	0
P-0807	0	0	8	2	0	0
P-0808	0	4	11	0	0	0
P-0811	0	0	0	6	6	0
P-0815	0	0	0	348	0	0
P-0818	3	8	0	2	0	0
P-0821	0	9	0	2	0	0
P-0829	12	0	0	0	0	0
P-0832	2	0	6	0	0	4
P-0837	3	0	0	0	12	0
P-0845	15	0	14	0	0	0
P-0848	0	6	5	0	0	0
P-0849	2	6	0	0	3	0
P-0851	10	0	0	8	37	0
P-0854	54	0	0	0	0	0
P-0857	44	0	0	0	0	0
P-0860	0	0	0	3	18	0
P-0861	0	0	0	2	15	6
P-0863	0	21	0	0	0	6
P-0881	0	7	0	1	0	4
P-0897	0	7	6	2	0	0
P-0901	9	0	8	0	0	0
P-0902	0	0	0	2	4	4
P-0903	10	0	6	3	0	0
P-0904	0	0	0	5	28	0
P-0906	12	9	0	0	0	0
P-0907	0	10	0	2	0	7
P-0910	22	0	12	0	0	0
P-0923	2	0	6	2	6	0
P-0924	3	3	0	0	0	4
P-0931	0	6	0	3	2	0
P-0936	1	6	1	2	3	1
P-0947	4	0	0	0	8	0
P-0953	3	0	0	2	6	0
P-0958	26	8	36	5	2	3
P-0964	11	4	5	0	4	0
P-0969	2	6	5	0	0	0
P-0971	43	0	37	0	0	0
P-0973	0	4	0	2	0	4
P-0981	0	14	0	2	0	6
P-0984	6	5	3	1	1	4
P-0987	36	0	0	0	0	0
P-0991	7	9	5	0	4	0
P-0998	42	0	14	0	6	0
P-0999	3	0	6	5	0	0
P-10010	2	0	0	0	0	11
P-10011	11	2	4	4	4	1
P-10016	3	4	5	1	1	5
P-1002	3	0	4	0	0	5
P-10020	12	4	12	3	0	0
P-10042	23	0	13	0	0	0
P-10044	0	6	0	2	0	2
P-10045	34	0	0	7	0	0
P-10046	0	0	0	0	0	11
P-10052	0	0	0	0	0	40
P-1007	0	0	0	0	11	0
P-10076	2	0	3	0	5	0
P-10081	3	0	0	0	8	0
P-10082	6	0	0	0	4	0
P-10084	5	0	0	0	9	0
P-10092	0	0	0	0	0	10
P-10102	0	5	0	2	0	7
P-10105	2	6	2	2	3	1
P-10109	10	5	0	0	0	0
P-10120	6	0	0	5	0	0
P-10124	5	0	7	0	0	0
P-10129	0	5	6	0	0	0
P-10130	17	0	5	0	0	0
P-10131	6	2	2	4	3	2
P-10132	4	0	4	0	2	0
P-10136	18	0	0	0	0	0
P-10140	39	0	15	0	0	0
P-10143	41	0	0	0	0	0
P-10148	0	0	0	0	11	0
P-10151	17	0	0	0	2	0
P-10158	34	0	0	0	0	0
P-10159	10	0	0	0	2	0
P-10162	12	0	0	0	0	0
P-10163	4	0	7	2	0	0
P-10166	3	3	3	1	2	1
P-10167	7	0	0	0	5	0
P-10169	4	9	11	0	0	0
P-1017	4	6	0	0	0	3
P-10194	1	2	5	1	1	2
P-1029	0	7	0	0	4	0
P-1031	0	0	0	0	0	10
P-1034	3	4	0	0	0	4
P-1051	0	19	0	0	0	0
P-1052	0	29	0	0	0	0
P-1053	0	0	0	333	0	0
P-1069	0	0	12	0	0	0
P-1072	54	0	0	0	0	0
P-1076	0	15	0	3	0	0
P-1079	0	17	0	8	0	6
P-1085	11	5	0	0	0	0
P-1092	0	0	0	0	15	0
P-1094	0	2	4	2	2	0
P-1103	45	0	11	7	0	0
P-1106	3	5	0	2	0	0
P-1113	2	0	4	0	0	5
P-1115	0	5	8	0	3	0
P-1124	6	5	0	1	3	0
P-1138	0	26	0	0	0	0
P-1145	6	0	0	2	4	0
P-1146	3	0	0	4	5	0
P-1154	3	7	0	0	0	0
P-1158	0	8	0	3	10	0
P-1159	0	0	0	4	6	0
P-1160	28	0	0	0	0	0
P-1166	10	0	6	0	0	0
P-1167	0	11	5	0	0	3
P-1169	9	0	0	2	0	0
P-1175	3	2	1	1	5	2
P-1179	0	20	0	0	0	0
P-1180	0	0	6	2	2	0
P-1183	0	7	0	0	3	0
P-1194	2	1	3	3	4	1
P-1202	0	0	10	0	0	0
P-1203	23	0	0	0	0	0
P-1206	0	0	0	0	14	0
P-1207	0	7	7	0	0	0
P-1208	0	0	0	2	10	0
P-1209	3	9	1	1	2	1
P-1214	11	10	13	0	0	0
P-1220	0	11	0	0	3	0
P-1227	49	0	0	0	0	0
P-1228	3	8	0	0	3	0
P-1231	5	39	0	4	0	0
P-1249	10	0	0	0	0	0
P-1250	0	0	17	0	0	0
P-1251	25	0	7	0	0	0
P-1265	3	5	4	0	2	0
P-1269	0	8	0	0	4	0
P-1273	5	0	0	3	2	0
P-1275	2	0	0	0	0	13
P-1276	5	0	6	0	4	0
P-1281	0	15	0	0	0	0
P-1287	0	7	0	0	5	0
P-1288	2	5	0	0	3	0
P-1291	0	0	6	0	1	3
P-1297	3	0	0	2	11	0
P-1299	0	7	0	0	3	3
P-1305	2	10	0	4	8	0
P-1307	2	12	5	0	0	0
P-1310	3	4	3	2	4	0
P-1312	0	11	0	0	0	6
P-1314	3	0	12	0	0	0
P-1317	9	5	9	3	0	6
P-1318	0	10	0	2	2	0
P-1320	4	0	0	0	0	24
P-1326	7	0	5	0	0	0
P-1327	0	6	0	3	2	0
P-1332	9	0	0	0	3	0
P-1337	0	42	0	8	0	0
P-1338	4	0	0	3	4	0
P-1342	3	6	0	0	2	0
P-1344	4	0	6	0	2	0
P-1347	0	0	5	0	3	4
P-1368	0	0	0	0	13	0
P-1370	4	0	4	2	0	0
P-1375	6	34	0	0	11	6
P-1376	12	0	0	0	0	0
P-1377	2	0	0	3	10	0
P-1379	25	0	0	0	0	0
P-1382	0	11	0	0	3	0
P-1392	0	16	0	0	8	5
P-1395	4	18	0	0	10	0
P-1396	0	0	6	9	0	0
P-1398	0	6	3	0	2	0
P-1402	0	24	0	0	6	0
P-1405	2	9	12	1	2	10
P-1408	3	0	9	0	0	0
P-1410	3	9	0	0	0	8
P-1414	2	3	0	0	6	0
P-1418	0	9	0	0	4	0
P-1424	3	6	0	5	5	0
P-1425	5	13	0	2	5	0
P-1426	0	9	0	0	3	0
P-1429	5	18	10	1	3	2
P-1430	0	5	7	2	0	5
P-1432	0	3	7	0	5	3
P-1434	2	0	9	0	2	0
P-1441	3	1	7	2	1	2
P-1444	0	12	0	0	0	0
P-1452	14	0	0	0	0	0
P-1453	0	0	7	0	5	0
P-1474	4	1	6	2	2	1
P-1478	0	22	0	11	0	0
P-1480	0	7	0	0	7	0
P-1481	3	16	0	0	0	0
P-1502	4	0	0	7	0	0
P-1504	2	4	0	0	2	3
P-1506	0	4	0	3	5	0
P-1508	0	4	0	2	0	5
P-1509	4	14	0	0	0	0
P-1510	4	7	7	0	0	0
P-1513	4	0	5	2	0	0
P-1526	2	16	0	0	0	0
P-1528	0	12	0	2	0	6
P-1533	0	7	8	0	0	0
P-1535	2	13	0	0	2	0
P-1537	0	0	8	0	5	0
P-1542	7	0	6	5	0	0
P-1555	0	12	0	0	5	3
P-1556	0	10	0	0	1	0
P-1563	0	12	0	0	0	0
P-1567	0	0	10	0	0	0
P-1568	0	0	0	0	0	12
P-1569	8	39	0	5	0	10
P-1571	0	0	4	2	0	4
P-1583	0	10	0	0	0	0
P-1584	0	0	0	0	0	15
P-1596	0	8	0	0	2	6
P-1607	0	0	0	0	11	0
P-1618	3	5	0	0	8	0
P-1620	2	9	8	0	6	0
P-1621	33	2	5	1	2	1
P-1626	0	5	4	0	2	0
P-1627	4	15	0	0	0	0
P-1629	0	0	0	4	12	0
P-1630	0	0	5	0	8	0
P-1639	2	19	0	3	0	0
P-1643	0	13	0	0	0	0
P-1652	0	0	0	0	13	0
P-1653	0	16	0	3	0	0
P-1661	9	0	0	0	0	4
P-1670	0	13	0	3	0	0
P-1674	0	18	9	0	4	0
P-1682	2	7	0	0	2	3
P-1689	4	10	2	1	5	1
P-1693	7	7	0	0	0	0
P-1698	12	10	0	0	0	0
P-1707	8	0	0	0	2	0
P-1710	24	3	6	1	3	1
P-1713	0	0	0	0	0	41
P-1722	2	0	7	0	3	0
P-1723	0	3	0	2	3	4
P-1725	0	10	0	0	2	0
P-1730	6	0	0	3	0	2
P-1732	0	7	0	4	0	0
P-1745	0	20	0	4	0	5
P-1749	0	2	5	3	1	0
P-1753	0	22	0	3	7	0
P-1755	1	3	10	1	1	3
P-1758	6	4	0	0	0	0
P-1761	0	0	5	0	5	0
P-1763	0	13	0	0	7	0
P-1773	0	5	4	0	5	0
P-1774	6	0	0	0	4	0
P-1776	1	4	4	2	1	3
P-1784	0	6	0	2	2	0
P-1786	2	6	0	0	8	4
P-1789	3	0	0	0	10	0
P-1792	0	7	0	0	2	4
P-1795	2	4	0	0	6	0
P-1798	0	0	0	0	3	22
P-1800	0	7	0	0	0	4
P-1812	2	4	7	5	0	0
P-1813	0	0	0	2	9	0
P-1827	0	9	7	0	0	0
P-1830	5	0	3	0	2	0
P-1834	4	12	0	0	0	0
P-1835	2	1	3	3	5	2
P-1838	1	0	3	2	1	4
P-1840	0	0	0	0	12	3
P-1843	2	10	0	0	5	0
P-1847	1	4	4	3	3	5
P-1859	7	4	0	0	2	0
P-1860	0	14	0	0	0	2
P-1863	0	0	0	0	0	83
P-1869	2	6	0	0	4	3
P-1879	0	9	0	0	0	3
P-1883	9	0	0	4	0	0
P-1884	0	5	0	0	5	0
P-1890	3	25	0	3	0	0
P-1892	5	4	0	0	2	0
P-1909	6	0	0	0	4	0
P-1911	35	0	14	0	0	0
P-1912	0	0	8	0	11	0
P-1918	0	19	0	6	0	0
P-1936	0	17	0	3	7	0
P-1937	11	0	0	0	0	0
P-1939	2	19	0	0	0	5
P-1955	0	8	0	5	0	0
P-1960	14	0	0	0	3	0
P-1973	12	0	0	2	0	0
P-1976	3	0	4	0	5	0
P-1980	7	0	0	3	0	0
P-1981	0	21	0	0	0	7
P-1988	27	0	16	5	0	0
P-1989	4	0	4	2	0	0
P-1993	3	1	3	1	2	3
P-1994	1	4	1	2	4	3
P-1996	60	3	14	8	3	3
P-1997	0	5	0	2	4	0
P-1998	0	22	0	0	7	0
P-2011	2	3	1	1	1	2
P-2015	4	5	10	0	0	0
P-2016	0	13	0	0	3	5
P-2018	9	0	0	0	2	0
P-2019	25	0	24	0	0	0
P-2023	7	0	0	6	0	0
P-2026	3	0	0	0	7	0
P-2032	0	0	0	0	0	15
P-2038	0	3	0	0	0	7
P-2040	0	0	0	0	0	19
P-2042	0	10	5	0	0	0
P-2047	2	20	4	3	4	2
P-2050	3	0	5	0	0	4
P-2053	0	18	0	0	9	0
P-2066	0	7	3	0	4	0
P-2069	6	8	0	0	0	0
P-2071	1	0	2	0	7	0
P-2072	0	0	6	0	0	5
P-2074	8	0	7	0	0	0
P-2075	0	0	10	0	0	0
P-2086	0	16	0	0	5	5
P-2091	0	0	7	0	0	4
P-2094	2	16	0	2	0	3
P-2097	2	0	0	1	3	4
P-2106	0	7	5	3	4	0
P-2121	8	0	0	0	2	0
P-2124	0	9	0	8	12	0
P-2127	0	0	0	0	0	13
P-2131	0	9	0	1	0	6
P-2133	3	0	3	4	2	0
P-2139	0	4	0	0	3	3
P-2143	0	17	0	0	12	0
P-2147	1	10	0	0	0	0
P-2161	0	6	3	1	0	0
P-2163	7	0	3	0	2	0
P-2165	4	0	7	0	4	0
P-2171	11	0	0	0	0	0
P-2175	2	6	0	0	4	0
P-2177	6	0	0	2	10	0
P-2178	7	9	0	2	0	0
P-2179	0	0	7	0	3	3
P-2193	0	8	0	0	4	0
P-2199	0	0	0	0	10	0
P-2203	0	0	0	6	0	4
P-2212	0	86	0	9	9	0
P-2213	2	3	0	3	2	0
P-2214	22	0	0	0	3	0
P-2228	0	5	0	0	7	0
P-2229	4	0	0	6	0	0
P-2230	6	11	0	0	6	0
P-2233	0	4	6	0	2	0
P-2237	4	10	0	0	0	0
P-2238	5	2	2	2	1	1
P-2243	0	11	0	3	0	0
P-2244	3	11	0	0	0	0
P-2245	9	21	4	4	5	8
P-2257	0	4	5	0	3	0
P-2259	1	4	4	0	0	3
P-2260	6	0	0	2	4	0
P-2263	0	8	0	0	3	0
P-2265	0	6	0	7	0	0
P-2271	0	47	0	5	0	12
P-2274	1	5	0	0	2	3
P-2283	3	17	0	3	14	0
P-2284	0	5	5	3	3	0
P-2287	5	4	12	1	2	5
P-2292	13	13	2	5	8	8
P-2293	1	4	0	0	0	5
P-2299	0	4	0	2	0	5
P-2300	0	11	0	3	0	8
P-2301	3	7	0	0	0	0
P-2303	0	5	0	0	3	5
P-2306	1	6	0	0	3	0
P-2308	0	3	4	0	3	0
P-2309	3	29	0	0	10	6
P-2311	6	0	0	0	0	4
P-2319	0	0	0	0	0	14
P-2326	11	0	0	0	0	0
P-2328	0	0	5	0	6	0
P-2329	5	0	7	0	0	0
P-2336	0	6	0	5	0	0
P-2346	0	3	6	0	0	4
P-2347	12	0	7	0	0	0
P-2351	22	0	0	0	6	0
P-2362	0	4	4	0	0	4
P-2371	0	7	4	2	0	0
P-2377	0	0	13	0	0	0
P-2383	3	5	0	0	3	0
P-2384	6	4	0	0	0	0
P-2386	0	10	0	4	0	0
P-2390	0	33	0	4	0	6
P-2413	3	2	4	3	2	1
P-2421	0	25	0	0	0	5
P-2423	0	17	0	0	0	0
P-2427	0	7	0	0	3	0
P-2431	3	3	2	1	6	2
P-2435	16	0	0	3	2	0
P-2438	16	27	17	10	1	8
P-2439	0	9	0	0	3	0
P-2440	5	3	4	0	0	0
P-2451	0	0	0	0	0	14
P-2452	1	2	2	1	0	4
P-2454	0	5	0	6	0	0
P-2456	6	5	7	0	0	0
P-2463	0	0	0	0	11	0
P-2469	0	0	5	3	0	4
P-2476	0	0	5	2	3	0
P-2477	6	0	0	0	0	4
P-2481	54	0	0	0	0	0
P-2482	2	5	0	0	0	4
P-2493	6	0	4	0	0	0
P-2495	3	5	0	5	22	0
P-2497	3	0	0	2	7	0
P-2498	5	0	10	0	0	0
P-2505	0	8	0	0	4	0
P-2506	2	2	2	2	1	1
P-2508	34	0	0	0	0	0
P-2510	0	4	0	5	5	0
P-2517	10	0	0	0	0	0
P-2521	2	3	0	3	2	3
P-2524	0	27	0	0	0	0
P-2525	0	16	0	6	0	6
P-2526	2	6	0	2	0	0
P-2527	0	8	0	0	3	0
P-2530	0	0	0	0	13	0
P-2531	10	0	0	0	0	0
P-2540	2	10	8	1	1	2
P-2548	2	5	0	0	6	0
P-2550	0	11	0	0	0	0
P-2552	13	0	8	0	0	0
P-2553	47	0	23	12	0	0
P-2557	3	0	5	0	10	0
P-2560	11	0	0	0	0	0
P-2561	4	0	0	0	27	0
P-2568	0	0	17	0	4	0
P-2581	45	0	16	0	0	0
P-2582	5	0	0	1	4	0
P-2585	3	0	5	4	0	0
P-2591	11	0	0	3	0	0
P-2596	0	4	0	0	0	10
P-2598	0	20	0	8	0	4
P-2599	0	9	0	2	4	0
P-2615	23	10	11	0	0	0
P-2616	24	8	21	0	0	0
P-2631	2	4	0	0	9	0
P-2643	5	10	0	0	5	0
P-2647	0	0	10	0	0	0
P-2648	46	0	338	0	0	0
P-2649	0	4	0	0	0	6
P-2651	4	0	4	2	0	0
P-2663	0	5	0	0	0	7
P-2666	4	1	3	2	1	2
P-2670	3	3	0	0	4	0
P-2675	0	10	0	2	4	0
P-2688	0	12	5	0	9	0
P-2693	0	0	6	0	6	0
P-2695	5	3	0	2	2	0
P-2705	0	14	0	0	16	6
P-2716	0	25	0	0	8	0
P-2717	3	3	0	0	4	0
P-2719	0	6	4	2	0	5
P-2721	0	29	0	4	0	0
P-2725	0	4	0	4	6	3
P-2742	4	0	0	0	3	4
P-2745	3	0	8	0	0	0
P-2753	0	7	5	0	2	0
P-2754	4	2	2	2	1	1
P-2756	4	8	1	2	2	1
P-2757	3	0	4	0	7	0
P-2763	0	17	0	0	0	0
P-2769	3	20	3	1	3	4
P-2773	4	0	0	6	3	0
P-2777	24	9	0	0	0	0
P-2778	0	12	0	0	0	0
P-2798	3	9	0	0	4	0
P-2803	5	6	0	5	0	0
P-2806	0	12	0	8	0	0
P-2807	2	0	11	0	0	0
P-2813	3	0	9	0	0	0
P-2819	2	5	13	0	4	4
P-2830	15	0	0	0	0	0
P-2836	3	0	7	0	0	0
P-2841	0	0	6	3	9	0
P-2843	0	0	0	0	0	12
P-2844	2	2	2	2	1	1
P-2845	2	7	0	2	0	0
P-2850	85	0	0	0	0	0
P-2858	0	0	7	0	0	6
P-2865	0	15	0	0	4	0
P-2870	5	0	7	0	0	0
P-2876	0	13	0	0	0	0
P-2881	5	7	0	0	2	0
P-2882	0	10	0	4	0	0
P-2886	2	0	0	2	11	0
P-2892	0	5	3	0	0	2
P-2900	0	15	6	0	4	0
P-2920	6	0	4	0	3	0
P-2923	3	8	0	0	23	0
P-2934	28	0	27	0	0	0
P-2938	3	0	4	3	0	0
P-2939	0	5	12	0	5	0
P-2946	3	0	0	0	0	8
P-2948	2	9	0	0	0	0
P-2950	0	9	0	0	3	0
P-2952	4	4	4	4	24	1
P-2962	0	0	4	0	10	0
P-2965	4	0	0	0	0	6
P-2967	3	17	3	4	2	2
P-2970	0	10	0	2	0	0
P-2980	39	0	16	0	0	0
P-2982	4	0	0	3	3	0
P-2983	4	3	9	0	0	0
P-2995	0	9	0	2	0	0
P-2996	13	0	18	0	0	0
P-3007	36	27	60	8	3	4
P-3008	0	3	5	1	2	0
P-3012	0	15	7	0	0	0
P-3014	2	7	1	2	2	3
P-3032	3	9	5	0	0	0
P-3033	18	0	10	0	4	0
P-3039	2	10	0	0	4	0
P-3040	0	4	7	0	0	0
P-3042	0	11	0	0	0	6
P-3045	0	0	0	5	7	0
P-3049	0	0	0	0	10	0
P-3050	0	10	0	8	7	0
P-3055	0	0	11	0	0	0
P-3059	0	24	0	0	11	0
P-3060	3	0	5	2	0	0
P-3062	0	12	0	0	0	0
P-3064	8	0	0	2	0	0
P-3065	13	0	0	0	12	0
P-3066	9	9	2	3	1	3
P-3067	0	0	4	2	7	0
P-3073	3	14	7	0	0	0
P-3074	0	8	3	2	3	0
P-3077	2	0	6	2	0	0
P-3080	3	3	7	0	0	0
P-3085	7	0	3	0	0	0
P-3086	0	0	0	0	0	28
P-3091	0	0	10	0	0	0
P-3095	0	0	8	3	6	0
P-3099	30	0	11	0	0	0
P-3110	0	8	7	0	4	0
P-3111	3	2	3	4	2	1
P-3114	0	5	0	3	5	0
P-3115	8	0	0	0	2	0
P-3122	0	0	0	0	0	38
P-3125	0	0	0	0	0	32
P-3126	2	0	0	0	0	9
P-3127	0	0	7	0	0	5
P-3135	1	15	2	1	1	2
P-3137	64	0	19	0	0	0
P-3142	0	0	0	0	3	9
P-3146	3	8	0	0	0	5
P-3149	0	16	0	0	4	0
P-3150	0	7	6	0	0	4
P-3151	0	4	7	3	0	0
P-3155	0	3	5	0	0	7
P-3157	3	0	0	3	6	0
P-3163	1	7	1	1	2	1
P-3166	2	15	0	0	0	4
P-3169	3	2	2	1	2	1
P-3171	0	0	0	2	8	0
P-3173	3	5	4	0	0	0
P-3178	2	8	0	4	0	0
P-3179	16	0	0	204	0	0
P-3183	3	0	7	0	0	0
P-3185	0	4	0	0	2	4
P-3187	0	18	0	0	0	0
P-3197	0	3	0	0	10	0
P-3212	0	0	0	0	0	34
P-3218	3	0	7	0	0	0
P-3230	0	5	0	3	3	0
P-3240	0	10	0	0	0	0
P-3242	4	0	10	0	0	0
P-3249	8	0	0	3	0	0
P-3252	0	0	0	5	19	0
P-3255	11	0	0	0	0	0
P-3264	25	0	26	0	0	0
P-3265	0	12	0	0	2	3
P-3266	58	0	20	0	0	0
P-3267	0	0	0	4	23	0
P-3268	41	0	14	0	0	0
P-3277	0	10	0	0	2	0
P-3280	10	0	0	0	0	0
P-3282	0	0	0	0	2	15
P-3285	0	7	5	2	0	3
P-3286	0	9	0	0	0	6
P-3287	2	7	4	2	0	0
P-3288	4	0	0	0	0	15
P-3289	4	0	6	0	0	0
P-3291	3	0	4	0	0	3
P-3293	0	0	0	0	14	0
P-3297	0	0	0	0	35	0
P-3298	11	0	0	0	5	0
P-3299	2	2	1	1	5	1
P-3300	0	8	6	0	0	0
P-3308	0	7	5	0	0	5
P-3319	2	0	0	2	6	0
P-3323	0	13	0	3	0	6
P-3325	0	10	0	0	4	0
P-3326	1	6	1	2	1	1
P-3327	0	5	0	0	10	0
P-3333	4	0	0	4	7	0
P-3334	96	0	0	0	0	0
P-3337	0	18	0	3	0	0
P-3340	0	12	6	0	0	0
P-3341	0	4	4	0	5	0
P-3343	0	0	0	0	0	14
P-3358	11	0	0	0	0	0
P-3360	1	0	0	0	0	9
P-3369	9	0	0	0	2	0
P-3370	0	34	0	0	0	8
P-3371	2	6	0	3	0	0
P-3384	3	0	0	0	7	0
P-3389	0	3	0	2	2	3
P-3391	1	8	5	3	1	1
P-3397	5	0	0	4	13	0
P-3398	0	3	4	0	0	9
P-3401	0	15	0	6	0	0
P-3402	0	10	0	0	4	0
P-3406	6	0	0	0	0	4
P-3411	3	4	2	1	3	1
P-3423	19	0	0	0	0	0
P-3426	26	0	21	0	0	0
P-3430	0	11	0	0	0	0
P-3442	0	0	0	0	15	0
P-3450	0	50	0	0	9	0
P-3452	0	0	0	0	17	0
P-3457	91	16	0	0	0	0
P-3461	1	3	0	2	8	0
P-3466	0	9	0	3	0	0
P-3471	6	6	0	0	5	0
P-3473	3	3	2	1	3	3
P-3474	0	4	0	2	0	5
P-3476	0	6	0	0	4	0
P-3477	3	6	0	0	0	4
P-3480	0	4	0	0	2	5
P-3485	0	11	0	0	0	0
P-3486	3	0	0	2	11	0
P-3489	2	0	5	0	4	0
P-3491	0	9	0	0	1	0
P-3500	6	5	0	0	0	0
P-3505	0	0	0	3	8	0
P-3522	4	5	0	2	0	0
P-3523	0	12	0	7	3	6
P-3524	0	0	7	4	0	0
P-3525	0	15	0	0	13	0
P-3530	4	0	12	0	0	0
P-3532	0	9	0	0	0	2
P-3534	0	6	7	3	6	0
P-3543	4	13	0	0	0	0
P-3547	3	0	7	3	0	0
P-3548	4	0	7	0	7	0
P-3556	4	0	13	0	0	0
P-3560	101	1	15	10	5	1
P-3561	11	0	6	0	0	0
P-3569	0	0	0	0	20	0
P-3573	0	3	0	0	8	0
P-3576	13	8	0	0	3	0
P-3579	2	18	0	0	0	0
P-3584	5	0	0	0	5	0
P-3585	0	4	8	0	0	0
P-3586	0	44	0	0	0	0
P-3588	0	11	0	2	0	0
P-3595	0	0	6	2	4	0
P-3603	0	13	0	0	0	0
P-3605	0	15	6	0	0	0
P-3611	5	12	0	0	0	4
P-3612	3	0	5	0	4	0
P-3615	0	79	0	8	0	14
P-3617	5	5	0	0	0	0
P-3619	2	4	0	2	2	0
P-3622	0	15	4	0	0	0
P-3627	2	4	0	0	0	5
P-3629	49	13	16	3	2	5
P-3637	0	0	6	0	6	0
P-3642	18	0	0	0	0	0
P-3645	2	0	0	3	2	4
P-3650	0	0	4	0	0	8
P-3654	0	10	0	0	3	0
P-3659	2	0	0	4	5	0
P-3670	8	5	5	0	0	0
P-3676	0	0	9	4	0	0
P-3682	3	9	0	2	5	0
P-3687	0	5	4	0	4	0
P-3690	11	0	4	0	0	0
P-3701	0	8	0	3	5	0
P-3702	0	4	3	1	2	0
P-3705	0	3	0	0	7	0
P-3708	14	0	9	0	4	0
P-3710	0	5	4	2	3	0
P-3712	8	0	6	3	2	0
P-3718	4	0	5	0	3	0
P-3725	3	10	5	0	0	0
P-3726	4	4	0	0	4	0
P-3728	0	8	0	0	4	0
P-3729	0	8	0	1	0	6
P-3734	0	8	6	2	4	0
P-3736	0	0	3	4	3	0
P-3739	0	7	9	2	3	0
P-3740	0	3	0	0	5	4
P-3749	0	7	0	2	3	0
P-3751	0	11	0	4	0	0
P-3752	0	18	0	2	0	0
P-3754	0	12	0	0	0	3
P-3755	0	36	0	0	0	0
P-3758	0	0	17	0	0	0
P-3762	2	0	0	0	11	0
P-3763	0	0	6	4	0	0
P-3770	4	0	9	3	0	0
P-3781	0	8	4	0	2	0
P-3782	3	5	0	0	0	4
P-3783	10	1	1	3	2	1
P-3790	0	0	14	0	0	0
P-3793	0	14	0	0	0	4
P-3796	0	0	0	0	0	35
P-3799	0	0	15	0	0	0
P-3800	3	7	4	0	0	0
P-3801	1	6	1	2	10	1
P-3803	0	11	0	4	0	4
P-3806	9	0	0	0	0	4
P-3812	0	0	0	4	8	0
P-3813	0	0	7	0	5	0
P-3817	5	0	0	0	14	5
P-3823	0	0	0	3	12	0
P-3831	0	5	7	0	4	0
P-3834	2	1	5	2	6	3
P-3842	2	7	0	2	6	0
P-3847	1	12	2	3	2	3
P-3851	2	4	0	0	7	0
P-3853	0	14	0	0	0	0
P-3854	7	0	0	0	3	0
P-3856	0	6	0	2	2	0
P-3857	0	0	0	2	8	0
P-3858	0	9	0	2	0	0
P-3861	0	7	0	4	0	4
P-3873	2	15	1	1	1	1
P-3876	1	0	0	0	12	0
P-3877	0	0	0	0	11	0
P-3882	0	8	0	3	0	0
P-3884	0	32	0	0	4	7
P-3887	5	3	0	0	2	0
P-3896	6	0	0	1	4	0
P-3897	0	5	0	0	2	3
P-3900	39	0	0	0	0	0
P-3919	2	4	0	0	4	0
P-3941	0	0	0	0	2	12
P-3944	0	0	0	0	2	8
P-3960	0	8	0	0	0	4
P-3964	3	22	0	0	3	0
P-3981	5	10	0	0	4	0
P-3982	0	0	0	0	14	0
P-3991	2	2	3	1	1	1
P-4003	0	13	0	0	0	5
P-4007	0	10	0	0	0	3
P-4011	0	0	0	0	12	0
P-4014	2	5	3	0	0	0
P-4019	6	0	7	0	0	4
P-4023	0	10	0	0	0	4
P-4026	0	3	5	0	0	2
P-4034	0	0	8	4	0	0
P-4035	0	6	0	2	2	6
P-4039	18	0	8	0	0	0
P-4040	7	0	0	0	3	0
P-4045	5	11	0	0	0	0
P-4049	2	7	0	0	0	5
P-4060	9	4	3	1	3	1
P-4064	7	4	9	0	0	0
P-4069	0	0	5	0	3	3
P-4074	0	22	0	6	9	7
P-4081	0	8	0	0	9	0
P-4084	2	1	3	2	4	1
P-4085	6	0	6	3	3	0
P-4086	2	6	4	0	0	0
P-4095	0	0	10	3	0	0
P-4097	1	5	4	0	0	0
P-4098	0	0	0	0	3	8
P-4101	0	0	8	3	12	0
P-4112	20	0	0	2	0	0
P-4120	4	0	0	0	19	0
P-4121	40	0	71	264	0	0
P-4122	0	0	0	2	0	9
P-4142	0	47	13	0	5	7
P-4143	46	0	8	0	0	0
P-4149	10	0	0	2	0	0
P-4154	0	6	5	0	0	0
P-4156	0	0	6	0	7	0
P-4157	7	4	0	4	0	0
P-4161	11	0	0	0	0	0
P-4165	46	0	15	0	0	0
P-4166	11	0	0	0	4	0
P-4172	6	0	0	0	5	0
P-4180	0	3	0	0	3	4
P-4194	3	7	0	0	3	0
P-4197	0	16	0	4	0	6
P-4209	4	5	0	4	0	0
P-4212	8	9	14	1	1	2
P-4214	4	0	4	2	0	0
P-4215	7	0	0	0	3	0
P-4217	10	0	0	0	0	0
P-4218	0	9	0	0	3	3
P-4221	0	0	4	2	4	0
P-4226	6	8	0	0	3	0
P-4228	6	0	4	0	0	0
P-4229	3	9	0	0	3	6
P-4233	5	1	6	1	3	1
P-4242	2	0	4	0	4	0
P-4248	2	0	0	0	9	0
P-4255	0	16	0	3	0	4
P-4260	8	0	0	0	3	0
P-4265	52	0	0	0	0	0
P-4266	5	0	3	0	2	0
P-4268	8	4	6	0	0	0
P-4277	4	0	0	5	2	0
P-4282	3	0	0	0	5	10
P-4289	9	0	5	0	0	0
P-4295	0	13	0	4	5	0
P-4298	29	0	16	0	0	0
P-4301	7	0	0	4	3	0
P-4302	2	1	1	2	3	1
P-4307	3	0	0	0	8	0
P-4309	6	0	0	0	1	5
P-4313	6	9	0	0	0	0
P-4318	4	1	5	1	2	1
P-4321	2	0	0	2	6	0
P-4322	3	0	0	4	16	0
P-4323	21	0	10	0	0	0
P-4332	0	9	0	6	0	0
P-4336	0	0	0	0	12	0
P-4355	12	0	8	0	0	0
P-4362	21	5	0	3	0	0
P-4365	5	0	10	0	0	0
P-4370	1	2	0	1	4	2
P-4379	5	13	0	0	0	0
P-4389	7	5	0	0	0	0
P-4390	77	0	0	0	0	0
P-4391	7	0	0	0	4	0
P-4399	3	0	0	3	15	0
P-4403	4	0	0	5	2	0
P-4405	0	7	0	0	5	0
P-4412	2	11	0	0	0	4
P-4414	0	7	0	4	0	0
P-4417	9	0	4	0	2	0
P-4418	2	0	8	2	0	0
P-4442	5	0	0	0	6	0
P-4447	7	0	0	0	5	0
P-4454	49	0	20	7	0	0
P-4458	0	7	13	4	11	0
P-4461	5	0	6	4	3	0
P-4463	5	0	4	0	3	0
P-4466	0	6	6	0	2	0
P-4467	4	0	0	0	8	0
P-4468	0	5	5	0	0	0
P-4474	8	0	23	0	0	0
P-4476	10	0	10	0	5	0
P-4477	0	4	0	2	0	4
P-4485	0	7	0	0	0	8
P-4509	2	6	0	1	3	0
P-4510	10	0	0	3	0	0
P-4512	0	11	0	0	9	0
P-4516	4	0	0	0	11	0
P-4520	5	0	0	5	0	0
P-4523	2	0	0	2	2	6
P-4525	4	2	8	4	5	1
P-4526	0	8	7	0	0	0
P-4527	3	15	6	3	4	0
P-4531	28	7	8	0	0	0
P-4542	0	4	0	3	3	0
P-4544	0	12	0	2	11	5
P-4546	0	8	0	0	4	4
P-4548	1	0	0	0	0	9
P-4549	0	0	12	0	0	0
P-4555	0	0	7	0	0	3
P-4561	5	0	11	4	0	0
P-4564	0	0	0	0	19	0
P-4565	0	10	0	0	0	0
P-4573	8	0	0	0	4	0
P-4579	3	0	0	4	10	0
P-4580	2	10	0	2	0	0
P-4581	82	0	0	0	0	0
P-4583	0	0	0	0	14	0
P-4588	0	51	0	9	0	15
P-4590	2	4	4	0	1	0
P-4592	0	10	0	0	6	0
P-4594	0	0	6	0	5	0
P-4598	9	0	0	5	0	0
P-4602	1	8	8	1	1	1
P-4606	0	0	0	0	13	0
P-4610	26	0	24	0	0	0
P-4616	0	8	0	2	0	0
P-4622	0	5	0	0	2	9
P-4624	2	3	2	2	1	1
P-4633	0	5	4	0	2	0
P-4637	24	0	36	0	0	0
P-4639	40	7	30	3	1	3
P-4640	0	0	0	0	12	0
P-4642	0	6	0	0	0	6
P-4646	2	0	5	0	3	0
P-4650	0	17	0	3	8	0
P-4658	5	24	0	0	0	0
P-4665	12	0	7	3	0	0
P-4679	0	5	5	0	0	0
P-4681	5	0	0	0	5	0
P-4683	0	0	0	3	8	0
P-4685	12	0	0	0	3	6
P-4687	0	0	0	0	0	29
P-4689	4	4	0	2	0	3
P-4702	0	0	0	0	17	0
P-4703	0	2	0	0	0	10
P-4704	0	6	0	0	2	8
P-4706	6	0	0	2	2	0
P-4723	12	0	0	0	0	0
P-4727	0	7	10	0	0	0
P-4729	0	4	0	4	0	5
P-4734	3	3	0	4	5	0
P-4739	0	5	0	0	9	0
P-4743	0	3	0	0	4	4
P-4762	128	0	0	0	0	0
P-4767	2	6	0	0	4	0
P-4770	0	7	0	0	6	0
P-4773	0	18	0	3	0	8
P-4776	0	3	3	3	1	0
P-4781	2	4	5	0	0	0
P-4782	8	0	0	3	0	0
P-4784	2	4	0	0	2	7
P-4786	0	34	0	0	0	8
P-4794	11	0	0	0	0	0
P-4796	0	0	0	0	31	0
P-4797	2	9	0	0	0	0
P-4799	5	0	5	0	0	0
P-4800	3	6	4	0	0	4
P-4802	3	19	0	3	0	0
P-4803	7	0	7	0	0	0
P-4806	26	0	0	0	0	0
P-4812	2	6	1	2	3	2
P-4813	0	12	5	3	3	0
P-4815	6	64	0	0	0	9
P-4820	2	2	3	2	2	1
P-4821	0	0	0	0	12	0
P-4823	3	0	7	2	2	0
P-4826	0	14	5	0	0	0
P-4830	33	11	0	0	0	0
P-4837	3	3	8	1	1	2
P-4843	2	10	0	0	0	3
P-4850	2	5	0	2	2	0
P-4853	13	0	0	6	0	7
P-4867	8	0	0	0	0	3
P-4882	7	6	9	6	2	6
P-4884	12	5	0	0	0	0
P-4885	4	1	1	1	2	1
P-4893	3	4	0	0	0	3
P-4895	2	2	3	1	1	1
P-4901	0	8	6	0	0	0
P-4902	1	7	3	1	0	0
P-4905	5	0	4	0	4	0
P-4910	0	3	9	0	0	0
P-4913	0	3	0	2	0	6
P-4915	2	2	2	2	2	0
P-4922	3	9	0	0	0	0
P-4934	2	6	3	1	5	3
P-4935	2	4	0	0	2	3
P-4942	2	0	6	3	0	0
P-4945	2	4	4	0	0	0
P-4948	7	0	0	6	0	0
P-4954	0	0	0	0	0	11
P-4956	0	0	11	2	0	0
P-4966	12	0	0	0	0	0
P-4967	13	7	32	0	0	0
P-4969	10	0	0	0	0	0
P-4973	2	13	3	2	1	7
P-4979	7	0	5	0	10	0
P-4980	4	4	0	0	0	2
P-4981	2	3	5	1	1	5
P-4984	0	0	0	0	36	0
P-4997	0	7	4	2	0	0
P-5001	0	63	0	0	8	0
P-5016	7	4	0	3	0	0
P-5017	12	0	0	0	0	0
P-5018	0	0	0	3	7	0
P-5023	0	0	0	0	0	28
P-5025	3	3	1	1	3	1
P-5026	4	0	0	2	11	0
P-5028	30	0	15	4	0	0
P-5032	6	21	0	3	4	0
P-5034	0	0	0	3	8	0
P-5039	0	0	0	0	36	0
P-5046	0	9	0	3	0	5
P-5048	0	32	0	15	90	0
P-5049	0	9	5	0	7	0
P-5050	3	1	4	3	2	2
P-5054	0	20	0	7	0	0
P-5060	122	0	0	0	0	0
P-5079	0	6	0	4	0	0
P-5085	0	0	0	2	20	0
P-5089	0	19	0	0	38	0
P-5095	8	0	9	0	0	0
P-5102	0	2	3	2	3	0
P-5106	5	0	6	6	0	0
P-5114	0	0	0	0	30	0
P-5117	0	3	0	2	0	7
P-5118	2	3	3	0	2	0
P-5120	0	0	6	0	2	5
P-5126	7	0	4	0	0	0
P-5130	0	6	0	2	0	4
P-5134	0	3	6	0	2	0
P-5137	10	0	0	0	3	0
P-5145	0	14	0	5	19	0
P-5154	5	4	0	2	2	0
P-5162	0	0	0	550	0	0
P-5167	1	9	0	0	0	0
P-5170	7	12	5	0	2	0
P-5171	24	7	0	6	0	0
P-5172	3	7	0	0	0	0
P-5175	3	0	7	0	0	0
P-5178	0	2	0	0	0	9
P-5180	0	0	0	279	0	0
P-5184	1	5	5	0	0	0
P-5185	0	13	5	0	0	0
P-5186	53	0	0	0	0	0
P-5188	0	0	0	0	0	11
P-5191	1	0	4	0	6	0
P-5196	0	27	0	0	0	0
P-5197	4	2	4	0	0	0
P-5200	5	0	4	0	2	0
P-5209	0	20	0	0	0	5
P-5220	0	12	0	2	0	0
P-5226	4	3	3	0	0	0
P-5232	6	0	0	0	11	0
P-5234	2	6	0	0	0	3
P-5238	0	18	7	0	0	4
P-5246	4	0	3	3	0	0
P-5248	0	3	0	0	0	19
P-5251	0	4	0	0	1	5
P-5258	10	0	0	2	0	0
P-5261	3	5	5	0	0	0
P-5270	2	0	0	3	5	0
P-5275	8	0	0	0	2	0
P-5277	0	4	4	0	2	0
P-5291	0	0	0	0	15	4
P-5293	5	5	5	0	0	0
P-5295	0	0	0	2	15	0
P-5302	11	0	0	0	0	0
P-5304	0	0	0	0	13	0
P-5313	5	0	8	0	0	0
P-5315	2	12	3	1	1	1
P-5316	36	0	0	0	0	0
P-5328	4	0	5	0	2	0
P-5331	0	0	12	0	4	0
P-5333	5	0	0	0	6	0
P-5338	54	0	0	379	0	0
P-5343	7	0	9	0	6	0
P-5347	0	0	0	0	0	35
P-5363	0	7	9	2	0	0
P-5364	5	1	2	3	3	1
P-5366	19	9	20	0	0	0
P-5367	0	0	0	0	0	12
P-5376	0	7	0	2	3	0
P-5377	0	0	8	0	2	0
P-5379	16	0	8	2	0	0
P-5392	0	0	0	8	6	0
P-5395	0	15	0	6	0	0
P-5400	5	4	4	3	0	0
P-5402	0	8	0	7	0	0
P-5404	57	36	82	0	0	0
P-5409	14	0	0	0	0	0
P-5410	0	7	6	0	13	0
P-5415	6	0	5	0	0	0
P-5420	4	16	0	0	0	0
P-5431	0	4	0	0	15	0
P-5434	9	0	0	0	0	3
P-5439	4	1	1	3	1	2
P-5442	3	2	3	0	2	0
P-5447	18	0	6	9	0	0
P-5454	70	11	22	7	2	1
P-5461	0	4	5	0	7	0
P-5463	0	11	0	3	5	0
P-5464	4	4	0	2	2	0
P-5479	7	9	0	0	7	5
P-5482	0	0	0	4	28	0
P-5484	0	0	0	5	8	0
P-5485	27	1	10	1	5	2
P-5486	5	4	0	4	5	0
P-5494	0	8	5	0	0	0
P-5500	4	0	0	2	4	0
P-5505	0	0	0	0	11	0
P-5512	26	0	10	5	0	0
P-5515	29	10	15	4	0	0
P-5517	1	8	2	3	1	2
P-5520	37	0	0	0	0	0
P-5523	4	0	3	2	3	0
P-5524	0	0	8	0	6	0
P-5532	5	3	6	1	1	1
P-5542	0	6	0	0	0	6
P-5547	2	3	0	0	4	4
P-5549	11	0	8	0	0	4
P-5554	22	0	7	5	0	0
P-5557	1	8	3	3	7	1
P-5558	0	0	0	3	8	0
P-5562	0	14	4	0	0	0
P-5564	0	0	6	5	0	0
P-5567	3	8	0	1	0	0
P-5573	25	0	15	0	0	0
P-5576	11	0	0	0	0	0
P-5577	0	0	0	0	0	17
P-5583	2	0	0	0	0	12
P-5584	7	0	0	0	4	0
P-5589	37	0	16	0	0	0
P-5591	2	3	0	0	5	0
P-5596	14	0	7	0	0	0
P-5597	11	0	0	0	3	6
P-5601	0	14	0	6	0	0
P-5602	0	9	6	5	5	0
P-5611	3	3	6	0	0	0
P-5612	6	4	0	0	0	0
P-5617	33	0	0	0	0	0
P-5619	0	0	0	246	0	0
P-5625	0	3	3	0	0	4
P-5629	0	9	0	0	0	4
P-5632	68	0	0	12	0	0
P-5635	3	2	2	1	1	1
P-5639	0	2	0	0	5	3
P-5640	21	0	0	133	0	0
P-5652	0	10	0	0	4	3
P-5653	0	0	13	0	0	0
P-5658	0	0	11	0	0	0
P-5659	0	0	4	0	9	0
P-5663	8	0	0	3	0	0
P-5666	39	0	0	139	0	0
P-5671	45	0	0	0	0	0
P-5674	8	0	0	3	0	0
P-5681	0	0	0	0	0	80
P-5683	4	0	4	0	4	0
P-5699	2	3	6	0	3	0
P-5702	2	4	0	0	0	4
P-5709	48	3	5	8	4	1
P-5718	7	0	0	3	0	0
P-5719	0	13	8	0	0	0
P-5722	4	0	6	0	2	0
P-5728	0	0	0	0	36	0
P-5737	6	0	0	0	5	0
P-5738	7	0	0	4	0	0
P-5751	2	0	0	0	10	0
P-5759	2	11	3	0	0	0
P-5761	1	2	3	0	4	0
P-5770	2	2	3	4	1	2
P-5771	6	0	7	5	0	0
P-5772	2	0	0	3	7	0
P-5774	3	0	5	0	0	4
P-5783	8	0	6	0	0	0
P-5790	0	11	0	0	0	0
P-5791	3	0	0	0	2	5
P-5792	0	0	0	0	20	0
P-5794	0	4	0	0	5	7
P-5795	5	0	0	0	10	0
P-5798	0	11	0	0	0	0
P-5803	45	0	35	6	0	0
P-5811	2	1	2	4	9	1
P-5815	2	9	0	0	0	0
P-5818	2	6	0	0	0	7
P-5828	2	4	0	3	18	0
P-5836	2	0	0	0	9	0
P-5837	0	0	5	2	5	0
P-5840	61	0	0	462	0	0
P-5865	2	3	6	0	0	0
P-5867	0	17	0	5	0	0
P-5876	0	18	0	0	9	0
P-5878	8	0	0	0	4	0
P-5882	27	0	18	0	4	0
P-5888	0	0	0	0	11	0
P-5889	0	3	4	0	0	4
P-5894	7	4	0	0	0	0
P-5896	6	0	0	5	0	0
P-5897	0	3	5	0	2	0
P-5899	7	0	0	3	0	0
P-5900	0	8	0	6	0	0
P-5901	17	7	22	6	0	0
P-5910	3	5	0	0	9	0
P-5912	2	0	5	0	5	0
P-5917	2	4	0	0	4	0
P-5918	34	1	1	2	1	1
P-5925	0	0	0	0	0	11
P-5927	7	0	4	0	0	0
P-5950	8	7	0	4	0	0
P-5951	4	2	4	1	5	2
P-5954	0	5	0	0	0	7
P-5956	0	0	0	0	0	12
P-5958	39	0	14	9	0	0
P-5963	4	0	9	0	0	0
P-5966	4	4	11	0	0	0
P-5971	3	0	0	0	11	0
P-5972	55	0	85	9	0	0
P-5974	87	0	18	0	0	0
P-5976	38	0	0	0	0	0
P-5980	2	3	4	7	20	1
P-5994	0	0	4	0	8	0
P-5999	0	0	7	0	3	0
P-6000	0	5	0	0	6	0
P-6011	3	0	6	2	0	0
P-6012	3	8	0	0	0	0
P-6013	107	0	0	0	0	0
P-6014	6	4	4	0	0	0
P-6026	10	0	0	0	4	0
P-6029	0	11	0	0	0	0
P-6032	3	0	0	3	18	0
P-6038	5	5	0	0	6	0
P-6039	2	4	0	2	2	0
P-6042	5	0	5	0	0	0
P-6043	6	0	8	0	0	6
P-6044	2	8	8	1	2	1
P-6049	0	8	0	3	4	0
P-6054	0	0	0	100	0	0
P-6058	0	0	6	2	2	0
P-6064	8	0	0	2	0	0
P-6065	27	0	8	0	0	0
P-6068	7	0	0	1	2	4
P-6071	3	0	9	0	0	0
P-6072	1	4	1	3	5	1
P-6073	7	1	2	2	2	2
P-6089	7	0	0	0	3	0
P-6091	8	0	0	4	0	0
P-6097	1	1	2	1	1	4
P-6100	3	0	0	0	13	0
P-6104	6	0	4	0	0	0
P-6108	1	1	1	4	2	1
P-6111	4	0	0	0	3	5
P-6118	38	0	0	4	0	0
P-6119	8	0	0	2	0	0
P-6123	33	0	0	0	0	0
P-6125	0	3	4	0	0	7
P-6132	10	0	0	0	0	0
P-6143	3	7	7	0	0	0
P-6147	0	0	3	0	2	6
P-6149	0	32	0	0	0	22
P-6150	0	0	0	0	0	11
P-6153	36	0	18	0	0	0
P-6156	0	0	0	0	11	3
P-6159	5	0	5	3	6	0
P-6163	13	0	0	2	0	0
P-6165	0	0	9	0	3	0
P-6171	0	15	0	0	6	0
P-6181	3	12	2	1	3	2
P-6191	41	0	0	0	0	0
P-6192	6	0	0	1	3	0
P-6194	7	0	10	0	0	0
P-6196	4	5	0	3	0	0
P-6201	0	16	0	0	0	0
P-6202	12	0	0	0	8	0
P-6205	4	1	1	1	2	1
P-6206	3	0	5	0	4	0
P-6215	15	0	24	4	0	0
P-6237	2	10	0	0	0	0
P-6242	0	2	3	0	0	6
P-6254	0	5	6	0	2	0
P-6255	0	0	0	0	17	0
P-6268	3	0	3	2	4	0
P-6271	0	0	7	0	0	8
P-6275	4	0	6	0	4	0
P-6283	0	10	0	7	9	0
P-6284	4	3	6	0	0	0
P-6287	0	0	6	0	0	4
P-6288	0	0	0	0	0	12
P-6289	3	3	0	0	0	8
P-6295	3	0	0	4	23	0
P-6303	0	4	5	0	3	4
P-6305	3	7	0	0	3	0
P-6310	2	4	7	0	2	0
P-6327	4	0	0	4	4	0
P-6332	0	0	0	0	0	18
P-6338	5	5	0	0	0	0
P-6339	3	6	0	4	0	0
P-6342	0	10	3	0	0	4
P-6358	2	3	4	1	0	0
P-6363	5	0	0	0	8	0
P-6366	3	0	0	2	9	0
P-6368	48	9	9	7	2	1
P-6370	0	3	0	0	0	8
P-6374	6	0	7	0	0	0
P-6379	0	6	0	0	10	0
P-6392	4	4	0	3	0	0
P-6393	0	5	7	0	2	0
P-6401	0	0	0	4	36	0
P-6403	7	0	0	3	0	0
P-6413	3	3	6	0	0	0
P-6424	11	0	0	0	0	0
P-6425	0	11	0	0	2	0
P-6431	4	4	0	2	0	0
P-6433	0	4	6	1	0	0
P-6434	3	3	0	0	2	2
P-6439	23	0	35	0	0	0
P-6442	0	0	7	0	0	3
P-6443	0	0	0	4	20	0
P-6445	39	13	11	0	0	0
P-6459	255	0	0	27	0	0
P-6468	15	0	0	126	0	0
P-6470	1	1	1	4	8	1
P-6476	33	0	38	11	0	0
P-6480	0	0	0	0	12	0
P-6483	59	0	0	0	10	0
P-6485	4	3	0	0	4	0
P-6486	0	9	0	7	0	0
P-6488	1	7	4	0	0	0
P-6500	0	0	8	3	0	9
P-6507	0	6	5	0	0	0
P-6510	0	3	4	0	3	0
P-6527	1	0	0	0	19	0
P-6529	2	3	0	0	0	7
P-6531	8	0	0	5	16	0
P-6548	2	0	0	3	7	0
P-6563	27	0	12	0	0	0
P-6575	15	0	0	0	0	0
P-6577	54	0	27	0	0	0
P-6580	5	0	11	0	0	0
P-6582	8	0	0	2	0	0
P-6586	8	0	29	0	0	0
P-6589	3	4	2	1	4	3
P-6590	0	0	8	2	0	4
P-6591	6	0	0	0	4	0
P-6598	7	0	0	5	0	0
P-6600	14	0	0	0	0	5
P-6602	4	0	0	2	0	4
P-6603	3	0	7	0	3	0
P-6609	0	5	4	2	0	0
P-6625	2	8	0	0	0	0
P-6630	0	0	0	11	21	0
P-6635	0	0	0	6	0	5
P-6641	4	7	0	0	3	0
P-6651	2	0	5	0	6	0
P-6654	0	5	0	3	13	0
P-6661	0	3	0	0	3	14
P-6666	0	9	4	4	0	0
P-6667	0	10	0	4	0	0
P-6681	11	0	7	3	0	0
P-6692	8	0	0	0	3	0
P-6694	8	0	0	0	2	0
P-6695	1	2	7	1	2	7
P-6697	6	0	7	0	0	0
P-6705	0	0	13	0	3	0
P-6709	0	0	4	0	3	3
P-6719	7	0	0	0	5	0
P-6728	12	0	12	0	0	0
P-6729	0	0	7	0	10	0
P-6730	5	5	0	0	0	3
P-6739	8	0	7	0	0	0
P-6763	2	1	8	1	2	1
P-6768	59	0	0	0	0	0
P-6772	7	3	0	0	0	0
P-6774	35	6	0	0	0	0
P-6780	0	6	5	0	5	0
P-6790	0	4	4	2	0	0
P-6802	5	0	9	0	0	0
P-6804	10	0	0	0	0	0
P-6808	0	8	5	0	0	0
P-6811	0	4	4	3	0	0
P-6814	6	4	0	0	0	0
P-6816	0	0	0	0	0	12
P-6820	0	0	0	0	3	20
P-6824	3	0	9	0	0	0
P-6831	62	1	10	6	2	1
P-6832	3	0	5	0	2	0
P-6833	0	4	0	0	2	4
P-6842	2	0	6	2	0	0
P-6846	35	0	23	0	0	0
P-6848	3	0	5	0	9	0
P-6850	0	0	0	5	6	0
P-6856	2	0	0	2	7	0
P-6860	0	0	0	0	0	14
P-6865	34	0	12	0	0	0
P-6869	0	0	0	0	4	9
P-6873	8	0	0	2	0	0
P-6878	189	44	111	0	25	0
P-6887	0	0	0	0	13	0
P-6892	117	19	29	4	2	1
P-6894	1	3	3	0	3	0
P-6898	0	0	7	0	0	8
P-6899	0	0	3	6	0	4
P-6905	89	0	0	0	0	0
P-6910	0	8	0	2	0	0
P-6914	20	0	0	0	0	0
P-6919	0	3	5	0	2	0
P-6923	5	3	3	0	0	0
P-6926	0	5	0	0	0	10
P-6928	0	0	0	0	0	20
P-6929	7	0	0	0	3	0
P-6931	5	0	4	0	4	0
P-6935	5	0	0	2	3	0
P-6936	23	8	17	0	0	0
P-6939	5	0	0	2	3	0
P-6940	0	4	3	0	6	0
P-6947	69	0	0	6	0	0
P-6949	41	0	0	0	0	0
P-6954	0	4	0	0	6	0
P-6956	11	0	0	0	0	0
P-6959	6	1	3	1	1	1
P-6964	0	0	0	265	0	0
P-6967	0	0	0	5	14	0
P-6970	7	4	0	0	0	0
P-6973	4	6	0	0	18	0
P-6976	33	7	6	3	3	1
P-6982	97	0	100	0	0	0
P-6994	0	0	0	0	22	7
P-6998	0	5	10	0	0	0
P-7002	0	0	0	0	4	7
P-7010	19	0	0	0	8	0
P-7012	2	2	8	1	3	1
P-7019	0	6	0	0	0	4
P-7022	0	8	0	2	0	0
P-7025	6	3	4	2	0	0
P-7028	27	0	0	341	0	0
P-7040	10	0	0	0	3	0
P-7049	0	0	0	0	12	0
P-7053	0	0	8	0	3	0
P-7065	2	7	0	1	0	0
P-7071	0	0	4	0	7	0
P-7074	6	4	0	0	0	0
P-7079	3	5	0	2	0	0
P-7086	0	2	0	3	5	0
P-7089	0	3	4	3	0	0
P-7099	2	0	5	4	0	0
P-7104	10	0	0	0	2	0
P-7110	7	0	0	0	3	0
P-7111	0	3	0	0	0	7
P-7115	0	0	0	0	0	53
P-7120	5	22	0	0	0	0
P-7122	1	5	0	0	0	4
P-7133	34	0	0	158	0	0
P-7136	5	4	0	2	0	4
P-7138	35	5	7	6	1	2
P-7151	5	0	3	0	3	0
P-7157	15	0	12	0	0	0
P-7168	2	3	0	0	2	5
P-7183	5	0	0	1	4	0
P-7198	3	0	6	0	5	0
P-7203	11	0	0	0	0	0
P-7209	8	0	0	0	2	0
P-7214	3	0	0	0	7	0
P-7215	0	0	0	0	0	16
P-7230	0	17	0	0	0	0
P-7233	3	0	0	0	12	0
P-7234	5	4	5	0	0	0
P-7236	2	0	0	0	9	0
P-7247	26	1	14	1	1	3
P-7255	2	4	0	5	0	0
P-7264	12	0	0	1	2	0
P-7270	6	4	0	0	2	7
P-7277	3	2	29	5	41	5
P-7278	3	5	0	2	0	0
P-7290	3	10	4	0	0	0
P-7294	7	4	7	0	0	0
P-7295	0	16	0	3	0	0
P-7299	2	5	7	1	2	5
P-7307	34	0	0	0	0	0
P-7308	5	0	0	4	21	0
P-7313	0	7	0	0	2	3
P-7320	2	1	3	1	3	2
P-7338	0	0	0	6	35	0
P-7343	9	0	0	0	2	0
P-7346	27	0	13	0	0	0
P-7348	0	7	3	0	0	5
P-7351	3	0	0	1	5	2
P-7367	0	8	0	3	0	0
P-7373	2	0	0	0	0	9
P-7374	4	0	4	0	4	0
P-7377	0	0	0	0	0	20
P-7378	0	23	0	6	0	0
P-7383	0	0	0	0	10	0
P-7386	0	3	0	0	2	11
P-7392	4	6	0	0	0	0
P-7398	9	0	0	2	0	0
P-7402	5	0	0	0	11	0
P-7404	69	0	0	0	0	0
P-7411	0	0	0	4	10	0
P-7414	48	4	6	2	1	1
P-7418	0	0	0	0	0	70
P-7428	3	13	0	0	0	0
P-7435	0	0	0	3	27	0
P-7441	5	0	3	0	0	2
P-7442	0	2	0	1	7	0
P-7459	6	0	0	2	3	0
P-7462	0	36	0	3	4	9
P-7468	5	7	0	0	0	0
P-7472	10	0	0	0	5	0
P-7479	0	5	10	2	0	0
P-7487	46	0	142	0	21	0
P-7489	11	7	9	3	0	0
P-7501	4	0	0	0	10	0
P-7503	0	4	5	0	2	0
P-7507	60	0	28	6	0	0
P-7508	0	20	0	3	17	0
P-7509	7	0	4	0	3	0
P-7517	8	5	2	3	1	2
P-7518	0	0	0	0	11	0
P-7519	0	3	0	0	0	8
P-7520	0	0	0	0	13	0
P-7521	20	0	7	3	0	0
P-7526	2	0	0	0	0	14
P-7528	3	0	0	0	16	0
P-7529	0	11	0	2	5	0
P-7539	7	0	0	3	0	0
P-7542	4	7	11	0	0	0
P-7544	0	3	4	0	3	3
P-7547	0	4	0	0	0	7
P-7548	31	6	26	2	1	4
P-7550	66	0	0	0	0	0
P-7552	21	0	0	0	4	0
P-7554	0	0	0	3	7	0
P-7558	0	0	0	4	20	0
P-7560	4	5	7	0	0	0
P-7564	33	0	15	0	0	0
P-7565	64	0	0	0	0	0
P-7572	2	0	0	4	12	0
P-7579	18	0	41	0	0	0
P-7584	5	4	4	0	0	4
P-7594	7	0	0	4	0	0
P-7609	4	3	5	0	0	0
P-7616	0	7	9	0	0	0
P-7624	0	0	21	0	0	28
P-7626	2	0	0	0	10	0
P-7629	5	0	0	0	5	0
P-7631	134	0	0	0	0	0
P-7646	4	7	0	0	0	0
P-7665	0	0	7	0	0	4
P-7675	8	1	12	1	1	2
P-7690	3	4	7	0	0	0
P-7702	0	3	4	4	0	0
P-7703	63	20	35	0	0	0
P-7707	7	6	5	0	3	0
P-7711	4	5	0	0	0	4
P-7716	0	0	0	0	0	50
P-7720	0	8	0	0	6	5
P-7726	4	0	0	0	2	6
P-7727	3	0	0	0	0	16
P-7730	0	30	0	5	26	0
P-7738	0	0	8	0	2	8
P-7769	0	0	3	0	2	5
P-7792	17	0	0	0	0	0
P-7819	10	0	5	0	0	0
P-7829	21	12	33	4	0	0
P-7841	0	0	0	0	0	12
P-7861	0	4	9	0	0	0
P-7865	11	0	0	0	0	6
P-7868	6	5	0	2	0	0
P-7875	0	6	0	0	3	6
P-7885	0	0	5	3	0	5
P-7888	0	0	10	0	0	4
P-7897	4	0	3	0	0	5
P-7909	2	9	0	0	4	0
P-7910	4	0	9	0	0	0
P-7914	3	0	0	0	11	0
P-7915	0	5	5	0	0	3
P-7922	7	0	0	0	24	0
P-7924	1	0	5	1	0	4
P-7925	40	0	0	6	0	0
P-7926	17	0	16	0	0	0
P-7928	2	0	2	0	0	6
P-7931	3	4	4	0	0	0
P-7933	3	11	0	6	0	0
P-7934	4	0	6	0	0	0
P-7938	0	0	4	0	9	0
P-7939	1	0	0	0	12	0
P-7941	8	0	0	2	0	4
P-7942	0	0	6	0	3	8
P-7948	0	4	0	2	2	12
P-7952	4	2	3	1	2	4
P-7958	7	7	7	0	0	0
P-7963	1	18	2	4	23	1
P-7967	4	0	5	0	5	0
P-7970	0	0	0	0	0	10
P-7979	7	3	0	0	0	0
P-7980	0	3	5	2	0	0
P-7993	0	0	4	0	0	13
P-7994	1	6	3	2	3	2
P-8016	0	6	0	0	5	0
P-8020	0	0	11	3	0	0
P-8021	6	0	0	0	6	0
P-8023	0	0	0	0	0	18
P-8026	4	0	4	2	0	0
P-8043	0	0	5	5	0	0
P-8066	0	4	0	5	0	3
P-8067	4	0	6	0	0	16
P-8072	11	0	8	0	0	0
P-8073	6	0	3	4	3	0
P-8075	0	0	6	0	0	6
P-8082	41	0	21	0	0	0
P-8089	0	0	3	0	2	11
P-8097	7	0	0	0	1	3
P-8103	2	3	1	1	3	6
P-8123	3	0	8	0	0	0
P-8126	0	0	11	0	3	0
P-8130	47	0	0	5	0	0
P-8131	20	0	0	0	0	0
P-8138	5	0	0	4	2	0
P-8142	0	0	6	0	0	4
P-8145	0	0	8	0	0	3
P-8146	11	0	0	0	0	0
P-8150	0	0	0	0	15	0
P-8151	0	0	13	0	0	27
P-8161	2	0	0	3	5	0
P-8170	26	0	6	0	0	0
P-8175	5	0	4	2	2	0
P-8178	52	0	62	8	0	0
P-8184	0	6	0	6	0	0
P-8193	0	4	5	4	0	0
P-8195	6	3	0	2	0	0
P-8205	6	0	0	0	0	5
P-8215	0	0	0	0	3	10
P-8218	0	0	7	0	3	2
P-8227	10	0	9	0	0	0
P-8230	3	9	0	0	0	6
P-8231	3	7	0	0	0	0
P-8232	0	11	0	0	3	0
P-8236	0	18	11	0	0	0
P-8240	0	7	0	0	0	4
P-8241	3	0	8	0	0	0
P-8244	7	0	9	0	3	0
P-8248	5	4	0	0	12	0
P-8250	0	8	6	0	0	0
P-8252	4	0	4	3	0	0
P-8254	2	8	0	3	2	0
P-8255	37	0	14	5	0	0
P-8259	0	10	0	3	0	0
P-8267	5	14	11	3	0	0
P-8270	0	0	6	0	5	0
P-8271	0	21	0	0	6	4
P-8280	0	4	0	2	0	5
P-8282	0	5	0	0	4	3
P-8284	0	0	0	7	0	7
P-8285	2	8	0	0	0	3
P-8286	0	16	0	0	0	5
P-8287	2	7	6	0	0	0
P-8309	0	4	7	0	0	0
P-8319	0	0	4	0	0	9
P-8320	0	6	0	2	0	8
P-8321	0	7	0	1	0	2
P-8324	14	7	0	0	0	0
P-8327	3	10	0	0	2	0
P-8328	2	5	0	0	3	0
P-8335	0	11	0	0	0	7
P-8337	3	5	3	4	1	3
P-8338	3	0	5	3	0	0
P-8348	2	3	0	3	4	0
P-8349	4	8	0	0	0	0
P-8350	3	1	7	2	2	1
P-8355	4	0	0	0	0	6
P-8362	12	0	7	0	0	0
P-8368	23	2	6	1	1	1
P-8374	3	0	0	0	5	2
P-8379	6	0	4	0	0	0
P-8383	0	6	3	1	0	0
P-8384	4	14	0	0	4	6
P-8392	4	7	0	2	16	0
P-8396	0	0	0	4	7	0
P-8409	4	0	0	6	0	0
P-8422	0	2	3	0	2	3
P-8423	2	0	11	0	0	0
P-8426	0	0	66	18	0	0
P-8433	5	0	0	0	5	0
P-8437	2	0	8	4	0	0
P-8440	5	0	8	4	0	0
P-8441	4	0	7	0	0	0
P-8446	0	0	0	3	12	0
P-8448	14	0	25	0	0	0
P-8451	0	5	4	0	3	0
P-8455	38	0	0	0	0	0
P-8457	1	0	0	0	9	0
P-8460	6	0	0	2	3	0
P-8461	16	0	0	0	2	0
P-8463	7	5	0	0	2	0
P-8464	0	0	17	4	10	0
P-8465	4	0	7	0	0	0
P-8468	0	0	11	0	0	7
P-8469	0	0	0	0	16	0
P-8472	3	14	0	0	0	6
P-8473	0	15	0	0	0	8
P-8474	0	16	0	0	2	0
P-8475	0	0	9	0	3	0
P-8476	4	7	4	2	0	0
P-8478	0	11	0	0	0	0
P-8480	0	0	0	0	23	0
P-8482	1	4	0	0	0	5
P-8483	0	0	0	9	2	0
P-8485	0	0	0	0	18	0
P-8487	2	0	0	2	11	0
P-8489	4	18	0	0	6	0
P-8490	0	5	6	0	0	3
P-8491	0	11	0	2	0	0
P-8494	4	4	0	0	0	3
P-8495	4	0	7	0	0	0
P-8497	3	9	0	4	3	6
P-8498	0	12	0	3	0	0
P-8499	0	3	5	2	0	0
P-8513	6	0	7	0	0	0
P-8514	0	0	8	2	0	0
P-8515	6	5	0	3	0	0
P-8516	7	0	8	0	0	0
P-8517	2	0	5	0	3	0
P-8518	2	3	4	4	4	2
P-8520	14	0	0	0	3	0
P-8522	5	1	2	1	1	3
P-8529	7	0	4	0	0	0
P-8537	2	0	0	0	12	0
P-8539	2	3	0	0	5	0
P-8558	16	0	8	0	0	0
P-8561	0	9	0	2	2	0
P-8563	0	28	0	0	0	8
P-8565	0	0	6	2	0	3
P-8569	0	0	4	2	4	0
P-8570	0	24	0	0	0	0
P-8574	0	0	0	2	10	0
P-8577	2	3	3	1	3	2
P-8579	0	14	0	0	0	0
P-8581	0	0	5	2	0	4
P-8584	4	0	6	0	4	0
P-8592	4	0	9	3	0	0
P-8601	12	6	0	0	0	0
P-8614	2	0	0	3	3	2
P-8622	6	1	4	2	2	1
P-8623	4	0	5	0	5	0
P-8627	2	0	0	0	3	6
P-8632	12	0	0	3	4	0
P-8633	4	0	0	0	19	0
P-8645	0	0	0	0	7	6
P-8654	2	0	0	0	11	0
P-8669	0	0	0	0	11	0
P-8686	0	3	0	0	0	9
P-8687	2	0	5	0	4	0
P-8692	0	0	0	2	2	7
P-8696	5	36	0	0	19	0
P-8699	0	0	0	0	11	0
P-8708	5	0	6	5	0	0
P-8724	0	0	0	0	0	13
P-8725	0	0	6	2	3	0
P-8734	16	0	0	0	0	0
P-8747	2	0	0	0	9	0
P-8758	2	3	0	0	6	0
P-8759	3	0	0	0	6	3
P-8764	0	22	8	0	0	0
P-8765	4	3	9	2	2	1
P-8770	0	0	6	0	4	0
P-8778	0	0	8	0	0	4
P-8784	7	0	0	5	0	0
P-8786	1	0	0	4	8	0
P-8788	4	4	3	6	18	1
P-8793	0	3	4	2	5	0
P-8797	11	6	0	0	2	4
P-8806	0	0	0	2	8	0
P-8827	2	0	7	1	0	0
P-8835	12	0	6	0	0	0
P-8855	0	3	0	0	2	5
P-8863	2	0	5	1	2	0
P-8864	2	0	0	0	0	13
P-8866	0	0	0	0	0	17
P-8871	0	0	0	0	0	26
P-8874	0	0	0	0	0	12
P-8876	0	11	7	0	0	0
P-8880	0	0	0	0	4	9
P-8886	0	0	0	0	0	21
P-8898	0	4	4	0	0	3
P-8899	0	0	3	1	0	6
P-8902	0	0	4	0	0	6
P-8904	0	0	5	0	0	6
P-8910	0	0	4	0	6	0
P-8916	3	1	1	2	2	3
P-8930	2	0	0	0	13	0
P-8941	5	0	6	0	3	0
P-8943	13	6	14	0	0	0
P-8946	0	5	0	0	0	5
P-8977	3	0	0	3	7	0
P-8978	0	10	11	0	4	0
P-8981	14	0	21	0	0	0
P-8983	6	4	4	2	1	1
P-8986	4	2	0	2	5	0
P-8988	9	0	0	0	3	0
P-8991	35	0	26	5	0	0
P-9003	0	0	6	0	0	13
P-9006	0	7	5	0	0	3
P-9007	0	0	3	2	0	8
P-9011	0	6	0	0	0	5
P-9013	0	0	0	5	0	13
P-9017	0	0	11	0	0	7
P-9020	0	0	6	0	0	5
P-9022	0	0	0	0	0	28
P-9026	0	0	0	0	0	15
P-9028	0	9	0	0	2	0
P-9033	1	5	0	0	0	5
P-9037	0	0	0	0	0	18
P-9042	0	0	5	0	0	6
P-9045	0	0	0	3	0	18
P-9051	0	4	3	0	2	3
P-9054	2	3	5	0	0	0
P-9065	6	0	0	0	0	6
P-9086	0	0	0	0	12	0
P-9094	34	7	8	4	1	1
P-9098	1	4	7	1	2	3
P-9118	4	5	0	0	5	0
P-9130	6	3	0	0	2	0
P-9131	0	0	14	0	0	0
P-9132	1	26	3	2	2	3
P-9135	0	16	0	0	0	0
P-9136	0	14	0	0	0	0
P-9137	0	8	0	0	7	0
P-9139	0	6	0	0	0	6
P-9141	0	0	0	6	15	0
P-9142	9	0	7	0	3	0
P-9143	9	0	0	0	8	0
P-9144	0	0	16	0	0	0
P-9145	11	0	4	0	0	0
P-9146	7	1	7	1	2	1
P-9148	0	4	5	2	6	0
P-9149	8	0	4	4	3	0
P-9150	4	0	4	3	0	0
P-9151	7	5	5	0	0	0
P-9152	6	1	2	2	5	1
P-9153	8	0	0	0	6	0
P-9154	3	0	8	3	2	0
P-9155	3	3	3	0	3	0
P-9156	4	0	7	2	0	3
P-9157	2	0	0	2	0	6
P-9158	11	0	0	8	0	0
P-9159	9	2	4	1	2	4
P-9160	3	8	0	0	2	0
P-9161	0	0	4	3	10	0
P-9162	11	0	14	0	0	0
P-9163	7	2	3	3	1	3
P-9164	6	0	5	0	0	0
P-9165	12	0	0	0	0	0
P-9166	4	0	9	4	0	0
P-9167	6	0	5	4	10	0
P-9169	3	0	10	0	10	0
P-9170	0	9	8	4	11	0
P-9171	17	0	0	0	7	0
P-9172	11	0	0	4	7	0
P-9173	3	4	0	2	4	0
P-9174	6	0	5	0	3	0
P-9175	3	0	0	0	9	0
P-9176	12	0	0	0	5	0
P-9177	7	1	10	3	3	1
P-9178	10	0	0	0	3	0
P-9179	12	0	0	0	0	4
P-9180	5	6	4	3	0	0
P-9181	2	0	10	0	0	0
P-9182	7	2	2	3	2	2
P-9183	4	4	6	0	5	0
P-9204	20	0	0	0	0	0
P-9217	7	20	0	0	0	4
P-9221	0	12	0	2	0	8
P-9222	4	8	0	0	0	0
P-9223	2	7	3	4	3	3
P-9227	23	6	7	2	1	1
[truncated: 148 more rows]

## Sheet: Table_S4-Full sample summary
Supplementary Table 4. Full annotation and signature activity data for all Origimed samples.
Samples	PATIENT_ID	CANCER_TYPE	CANCER_TYPE_DETAILED	AJCC_PATHOLOGIC_TUMOR_STAGE	SPECIMEN_TYPE	SAMPLE_TYPE	SPECIMEN_PRESERVATION_TYPE	TUMOR_PURTITY	GDNA(NG)	COVERAGE_MEAN	TMB_NONSYNONYMOUS	SEX	DIAGNOSIS AGE	SMOKE STATUS	TREATMENT	Signature1	Signature2	Signature4	Signature5	Signature6	Signature7	Signature10	Signature13	Signature15	Signature17	Signature18	Signature20	Signature21	Signature22	Signature24	Signature26
P-0003	Patient0003	Colorectal Carcinoma	Colorectal Adenocarcinoma	III	Surgery	Primary	FFPE	45	9720	1277	0.5	Female	45	Unknown	Treatment-naive	9.09596	0	7.5e-16	1.38e-08	0.0404107	0	4.41e-12	9.48e-12	3.65e-08	4.86363	5.54e-16	7.54e-16	3.69e-16	0	6.97e-16	1.9e-16
P-0004	Patient0004	Colorectal Carcinoma	Colorectal Adenocarcinoma	III	Surgery	Primary	FFPE	60	33840	1667	7.26667	Male	70	Unknown	Treatment-naive	59.6088	0	8.74e-16	1.3e-08	132.794	0	1.19e-12	4.82e-11	10.5976	2.25e-08	4.1e-16	6.43e-16	6.34e-16	0	1.12e-15	3.63e-16
P-0008	Patient0008	Colorectal Carcinoma	Colorectal Adenocarcinoma	III	Surgery	Primary	FFPE	50	3228	1514	5.73333	Male	69	Unknown	Treatment-naive	2.20294	0	1.12e-15	3.17473	0.0260606	0	163.311	2.03e-11	17.2853	1.34e-08	6.96e-16	5.39e-16	4.82e-16	0	9.86e-16	2.69e-16
P-0020	Patient0020	Kidney Renal Cell Carcinoma	Renal Clear Cell Carcinoma	I	Surgery	Primary	FFPE	20	1968	1239	0.366667	Male	58	Unknown	Treatment-naive	1.97905	0	1.82194	4.93982	0.0104872	0	0	0	0	0	0	0	0	1.24871	0	0
P-0027	Patient0027	Gastric Cancer	Gastric Adenocarcinoma	IV	Surgery	Primary	FFPE	60	5280	1255	0.333333	Male	69	Unknown	Chemotherapy	1.8122	5.89e-15	3.74e-10	4.52738	0.391843	0	0	1.66e-06	0	3.26858	0	0	0	0	1.34e-14	0
P-0032	Patient0032	Small Cell Lung Cancer	Small Cell Lung Cancer	Unknown	Biopsy/Paracentesis	Primary	FFPE	80	2856	1426	0.333333	Male	70	Unknown	Unknown	2.84769	1.47e-11	5.34966	1.15143	0	0	0	0.0276906	0	0	0	0	0	0	0.623532	0
P-0058	Patient0058	Colorectal Carcinoma	Colorectal Adenocarcinoma	IV	Biopsy/Paracentesis	Metastasis	FFPE	70	5352	1621	0.366667	Female	72	Unknown	Targeted_Therapy;Chemotherapy	1.87501	0	1.76e-15	2.33e-08	0.0150572	0	2.07e-12	1.46719	2.75e-08	1.33e-08	6.64274	7.29e-16	5.17e-16	0	1.67e-15	3.95e-16
P-0060	Patient0060	Uterine Corpus Endometrial Carcinoma	Uterine Corpus Endometrial Carcinoma Other	III	Surgery	Primary	FFPE	60	6984	755	0.7	Female	58	Unknown	Treatment-naive	5.92883	0	4.84e-05	1.76e-09	0.00393995	0	1.57e-09	0	0	0	0	7.06718	0	0	0	0
P-0062	Patient0062	Colorectal Carcinoma	Colorectal Adenocarcinoma	IV	Surgery	Metastasis	FFPE	60	1056	759.163	0.366667	Female	58	Unknown	Treatment-naive	6.81187	0	1.71e-15	2.54e-08	1.61911	0	5.03e-12	2.32619	5.81e-08	1.24282	9.67e-16	1.33e-15	8.97e-16	0	1.43e-15	7.58e-16
P-0063	Patient0063	Colorectal Carcinoma	Colorectal Adenocarcinoma	IV	Biopsy/Paracentesis	Metastasis	FFPE	20	1260	1037	0.4	Female	69	Unknown	Immunotherapy	7.88356	0	1.07e-15	1.52e-08	0.0317806	0	4.41e-12	2.08466	3.76e-08	5.65e-09	6.65e-16	7.76e-16	4.36e-16	0	6.13e-16	2.12e-16
P-0064	Patient0064	Liver Hepatocellular Carcinoma	Liver Hepatocellular Carcinoma	Unknown	Surgery	Primary	FFPE	50	125	488	0.7	Male	51	Unknown	Treatment-naive	13.5242	0	0.235964	3.84884	2.74e-15	0	0	0	0	3.83e-12	0	0	0	0.391007	1.95e-13	3.53e-10
P-0073	Patient0073	Colorectal Carcinoma	Colorectal Adenocarcinoma	IV	Biopsy/Paracentesis	Metastasis	FFPE	30	56	869	0.433333	Female	60	Unknown	Unknown	7.19446	0	1.16e-15	8.33e-09	0.036436	0	2.01e-12	3.27e-11	5.02e-08	5.42e-09	7.79e-16	4.42e-16	3.33e-16	0	2.76911	1.64e-16
P-0076	Patient0076	Liver Hepatocellular Carcinoma	Liver Hepatocellular Carcinoma	Unknown	Surgery	Primary	FFPE	60	6960	658	0.266667	Male	60	Unknown	Unknown	2.17e-09	0	0.0883603	1.26543	3.81e-16	0	0	0	0	2.02e-12	0	0	0	8.64621	3.96e-14	1.84e-10
P-0077	Patient0077	Lung Adenocarcinoma	Lung Adenocarcinoma	I	Surgery	Metastasis	FFPE	50	558	1440.08	0.433333	Male	48	Nonsmoker	Targeted_Therapy;Chemotherapy	1.63e-14	1.78e-06	5.9349	0.00021636	3.50355	5.31e-15	0	2.56134	0	0	8.38e-15	0	0	0	0	0
P-0085	Patient0085	Liver Hepatocellular Carcinoma	Liver Hepatocellular Carcinoma	III	Surgery	Primary	FFPE	60	4056	1096	1.13333	Male	49	Unknown	Treatment-naive	4.27e-09	0	0.709681	7.26527	9.5e-16	0	0	0	0	1.48e-12	0	0	0	29.0251	2.72e-13	2.87e-10
P-0090	Patient0090	Colorectal Carcinoma	Colorectal Adenocarcinoma	IV	Biopsy/Paracentesis	Metastasis	FFPE	20	1416	1166	0.4	Male	74	Unknown	Unknown	9.91833	0	1.61e-15	1.44e-08	0.0263308	0	5.41e-12	4.7e-11	4.97e-08	1.05534	1.11e-15	4.68e-16	3.22e-16	0	1.84e-15	2.11e-16
P-0093	Patient0093	Lung Adenocarcinoma	Lung Adenocarcinoma	II	Surgery	Primary	FFPE	70	3588	1035.5	0.566667	Female	64	Unknown	Targeted_Therapy;Chemotherapy	2.41134	1.2e-05	0.709294	0.00013761	0.0954022	4.71e-14	0	12.7838	0	0	4e-15	0	0	0	0	0
P-0099	Patient0099	Lung Adenocarcinoma	Lung Adenocarcinoma	IV	Surgery	Primary	FFPE	20	180	1156.09	1.3	Male	62	Nonsmoker	Treatment-naive	2.13e-14	9.47e-06	28.6573	7.3692	0.0972869	2.58e-14	0	2.8762	0	0	5.79e-15	0	0	0	0	0
P-0104	Patient0104	Lung Squamous Cell Carcinoma	Lung Squamous Cell Carcinoma	III	Biopsy/Paracentesis	Primary	FFPE	20	1164	1222.36	0.333333	Male	52	Smoker	Treatment-naive	0.543636	0.0825266	7.36306	1.65706	0	0	0	0.0436478	0	0	0	0	0	0	0.310071	0
P-0105	Patient0105	Lung Adenocarcinoma	Lung Adenocarcinoma	IV	Biopsy/Paracentesis	Metastasis	FFPE	60	1860	669.538	1.36667	Male	44	Unknown	Chemotherapy;Immunotherapy	1.53e-14	1.07e-05	22.9878	4.0189	4.01841	4.61e-14	0	2.57999	0	0	7.39488	0	0	0	0	0
P-0116	Patient0116	Colorectal Carcinoma	Colorectal Adenocarcinoma	IV	Biopsy/Paracentesis	Primary	FFPE	20	284	2059	3.96667	Male	52	Unknown	Unknown	32.703	0	9.52e-16	1.73e-08	45.297	0	1.85e-12	7.79e-12	4.09e-08	1.86e-08	4.97e-16	8.42e-16	1.25e-15	0	8.23e-16	6.41e-16
P-0120	Patient0120	Liver Hepatocellular Carcinoma	Liver Hepatocellular Carcinoma	Unknown	Surgery	Primary	FFPE	60	2004	772	0.3	Male	52	Unknown	Chemotherapy	4.84e-09	0	0.566538	3.26611	1.93e-15	0	0	0	0	7.58e-12	0	0	0	0.691605	5.47575	1.47e-10
P-0122	Patient0122	Lung Squamous Cell Carcinoma	Lung Squamous Cell Carcinoma	III	Surgery	Primary	FFPE	50	2016	860	0.4	Male	67	Unknown	Unknown	0.786336	0.0116178	5.96675	3.12749	0	0	0	0.00752701	0	0	0	0	0	0	0.100285	0
P-0125	Patient0125	Small Cell Lung Cancer	Small Cell Lung Cancer	III	Biopsy/Paracentesis	Primary	FFPE	50	248	1015.47	0.633333	Male	61	Smoker	Treatment-naive	0.617584	3.09e-12	12.1766	5.31148	0	0	0	0.561428	0	0	0	0	0	0	0.332951	0
P-0129	Patient0129	Breast Carcinoma	Breast Invasive Carcinoma	IV	Surgery	Metastasis	FFPE	20	1608	1194.73	0.3	Female	42	Unknown	Targeted_Therapy;Chemotherapy;Endocrinotherapy	3.97912	2.29541	1.17731	2.14872	3.87e-15	0	0	0.399439	0	5.51e-08	0	0	0	0	0	0
P-0131	Patient0131	Small Cell Lung Cancer	Small Cell Lung Cancer	IV	Surgery	Primary	FFPE	70	4956	1316.84	0.433333	Female	53	Unknown	Chemotherapy	0.260937	1.85e-12	6.27287	4.18595	0	0	0	1.06593	0	0	0	0	0	0	0.214312	0
P-0132	Patient0132	Lung Adenocarcinoma	Lung Adenocarcinoma	III	Surgery	Primary	FFPE	30	2316	1143.51	0.766667	Male	59	Nonsmoker	Chemotherapy	9.3e-15	5.29033	13.2982	1.39086	0.0774843	3.96e-14	0	5.94309	0	0	6.1e-15	0	0	0	0	0
P-0137	Patient0137	Gastrointestinal Neuroendocrine Tumor	Pancreatic Neuroendocrine Tumor	IV	Surgery	Metastasis	FFPE	80	366	1178	0.5	Male	47	Unknown	Treatment-naive	12.7198	4.39e-05	0	0	0	0.00010075	0	0	0	0	2.28006	4.5e-06	0	0	0	0
P-0142	Patient0142	Esophageal Carcinoma	Esophageal Squamous Cell Carcinoma	Unknown	Biopsy/Paracentesis	Primary	FFPE	60	2412	1702	0.8	Male	71	Unknown	Unknown	1.04305	8.40847	0.29898	1.20213	0	0	0	14.0474	0	0	0	0	0	5.17e-14	0	0
P-0147	Patient0147	Lung Squamous Cell Carcinoma	Lung Squamous Cell Carcinoma	IV	Biopsy/Paracentesis	Primary	FFPE	60	2868	1383	0.766667	Male	67	Smoker	Chemotherapy	1.10681	0.26927	13.8678	4.06565	0	0	0	1.90034	0	0	0	0	0	0	0.79012	0
P-0149	Patient0149	Colorectal Carcinoma	Colorectal Adenocarcinoma	III	Surgery	Primary	FFPE	20	4224	1047	0.466667	Male	62	Unknown	Unknown	10.9656	0	1.31e-15	2.61e-08	0.034426	0	1.43e-12	9.45e-12	2.92e-08	1.36e-08	2.99e-16	1.62e-15	2.84e-15	0	6.57e-16	1.11e-15
P-0152	Patient0152	Non Small Cell Lung Cancer Other	Lung Adenosquamous Carcinoma	IV	Biopsy/Paracentesis	Primary	FFPE	30	70	1132	0.5	Male	68	Unknown	Unknown	7.55286	0.32923	2.1932	0.864112	0	0	0	4.0606	0	0	0	0	0	0	0	0
P-0155	Patient0155	Lung Squamous Cell Carcinoma	Lung Squamous Cell Carcinoma	Unknown	Surgery	Primary	FFPE	50	2112	406	0.566667	Male	53	Unknown	Unknown	1.21415	0.00656809	12.0922	1.14704	0	0	0	0.0204694	0	0	0	0	0	0	1.5196	0
P-0159	Patient0159	Colorectal Carcinoma	Colorectal Adenocarcinoma	IV	Biopsy/Paracentesis	Primary	FFPE	50	3588	1506	0.4	Male	29	Unknown	Targeted_Therapy;Chemotherapy	6.39526	0	6.44e-16	1.66e-08	0.145733	0	3.86e-13	4.3e-12	4.3e-08	5.45901	1.23e-16	6.95e-16	1.6e-15	0	3.37e-16	4.53e-16
P-0161	Patient0161	Gallbladder Carcinoma	Gallbladder Adenocarcinoma	III	Surgery	Primary	FFPE	40	4236	1516	0.866667	Female	66	Unknown	Treatment-naive	12.4138	0.0109249	1.3e-07	0.241316	6.39337	0	4.13e-09	0.940604	0	0	0	9.59e-16	0	0	0	0
P-0164	Patient0164	Ovarian Carcinoma	High-Grade Serous Ovarian Cancer	Unknown	Biopsy/Paracentesis	Primary	FFPE	50	1110	1662.69	0.366667	Female	64	Unknown	Treatment-naive	2.11698	0	0	4.62718	1.29272	0	0	2.69946	0.720294	0	0	0.336281	6.46e-05	0	1.20701	0
P-0166	Patient0166	Intrahepatic Cholangiocarcinoma	Intrahepatic Cholangiocarcinoma	Unknown	Biopsy/Paracentesis	Primary	FFPE	30	459	1633	0.3	Male	62	Unknown	Chemotherapy	4.6737	3.08e-15	5.32536	1.53e-08	0.00093683	0	0	2.02e-10	1.33e-09	0	0	0	4.03e-16	2.21e-09	0	0
P-0172	Patient0172	Lung Squamous Cell Carcinoma	Lung Squamous Cell Carcinoma	III	Biopsy/Paracentesis	Primary	FFPE	20	368	1227.78	0.433333	Male	68	Smoker	Treatment-naive	0.827215	1.4295	8.53859	1.81092	0	0	0	0.0542161	0	0	0	0	0	0	0.339551	0
P-0173	Patient0173	Colorectal Carcinoma	Colorectal Adenocarcinoma	Unknown	Biopsy/Paracentesis	Primary	FFPE	30	579	1118.02	12.9	Female	31	Unknown	Treatment-naive	6.83565	0	1.16e-15	6.61704	23.9791	0	356.977	1.2e-11	4.39e-08	2.09e-08	6.96e-16	8.75e-16	15.5916	0	9.95e-16	6.02e-16
P-0177	Patient0177	Liver Hepatocellular Carcinoma	Liver Hepatocellular Carcinoma	I	Surgery	Primary	FFPE	80	3360	1065	0.3	Male	56	Unknown	Treatment-naive	5.33e-09	0	0.911166	5.80961	6.31e-16	0	0	0	0	2.66e-12	0	0	0	3.27923	1.94e-13	1.36e-10
P-0179	Patient0179	Liver Hepatocellular Carcinoma	Liver Hepatocellular Carcinoma	Unknown	Biopsy/Paracentesis	Primary	FFPE	20	3588	1165	0.333333	Male	51	Unknown	Unknown	1.8e-08	0	4.21933	5.71533	7.62e-15	0	0	0	0	1.39e-12	0	0	0	0.0653393	4.08e-13	2.17e-10
P-0189	Patient0189	Small Cell Lung Cancer	Small Cell Lung Cancer	III	Surgery	Primary	FFPE	50	5262	1194	0.5	Male	44	Unknown	Treatment-naive	0.930147	6.68e-12	8.25473	5.17124	0	0	0	0.0146316	0	0	0	0	0	0	0.629254	0
P-0193	Patient0193	Lung Adenocarcinoma	Lung Adenocarcinoma	I	Surgery	Primary	FFPE	20	144	577.47	0.366667	Male	46	Nonsmoker	Treatment-naive	1.64e-14	2.95772	3.07223	0.00021329	1.70963	5.17e-14	0	2.26021	0	0	3.01e-15	0	0	0	0	0
P-0205	Patient0205	Lung Adenocarcinoma	Lung Adenocarcinoma	IV	Biopsy/Paracentesis	Metastasis	FFPE	40	328	1161	0.733333	Male	43	Unknown	Chemotherapy	6.59e-15	4.53e-07	20.9567	0.00012468	0.042609	5.03e-15	0	0.00051594	0	0	5.24e-15	0	0	0	0	0
P-0212	Patient0212	Colorectal Carcinoma	Colorectal Adenocarcinoma	II	Surgery	Primary	FFPE	70	5712	987.459	0.4	Female	80	Unknown	Treatment-naive	11.9658	0	7.63e-16	1.72e-08	0.0342076	0	9.48e-13	5.96e-11	5.54e-08	1.02e-08	5.68e-16	6.66e-16	1.07e-15	0	1.27e-15	7.29e-16
P-0220	Patient0220	Small Cell Lung Cancer	Small Cell Lung Cancer	III	Biopsy/Paracentesis	Primary	FFPE	20	1968	1102.04	0.5	Male	55	Nonsmoker	Treatment-naive	0.315363	3.98e-12	10.1029	2.12253	0	0	0	0.0117564	0	0	0	0	0	0	0.447477	0
P-0221	Patient0221	Gastric Cancer	Gastric Adenocarcinoma	III	Surgery	Primary	FFPE	30	4986	1089.51	0.366667	Female	62	Unknown	Chemotherapy	2.22757	1.07e-13	4.75e-10	1.03961	0.277009	0	0	1.00071	0	6.4551	0	0	0	0	3.09e-14	0
P-0230	Patient0230	Uterine Corpus Endometrial Carcinoma	Uterine Endometrioid Carcinoma	I	Surgery	Primary	FFPE	60	5088	1111.77	1.33333	Female	43	Unknown	Treatment-naive	0.0684495	0	2.67e-05	9.32258	20.6089	0	1.41e-09	0	0	0	0	1.45e-05	0	0	0	0
P-0234	Patient0234	Soft Tissue Sarcoma	Myxoid Fibrosarcoma	III	Surgery	Primary	FFPE	80	4878	1246	0.7	Male	43	Unknown	Treatment-naive	12.4935	0	1.43e-15	0.132579	3.37392	0	0	1.04e-07	0	4.89e-08	0	0	0	2.55e-08	0	0
P-0238	Patient0238	Small Cell Lung Cancer	Small Cell Lung Cancer	II	Surgery	Primary	FFPE	50	5982	1194.55	0.466667	Male	54	Smoker	Treatment-naive	0.439957	6.23e-13	9.4198	2.76779	0	0	0	0.0123094	0	0	0	0	0	0	0.360138	0
P-0240	Patient0240	Intrahepatic Cholangiocarcinoma	Intrahepatic Cholangiocarcinoma	Unknown	Biopsy/Paracentesis	Primary	FFPE	30	1620	869	0.566667	Male	60	Unknown	Treatment-naive	10.2395	9.64e-17	0.00194236	1.89e-08	5.7586	0	0	5.7e-12	1.52e-09	0	0	0	1.63e-15	1.56e-10	0	0
P-0248	Patient0248	Breast Carcinoma	Breast Invasive Carcinoma	IV	Biopsy/Paracentesis	Metastasis	FFPE	50	1476	1178.52	0.5	Female	58	Unknown	Endocrinotherapy	0.123669	1.39139	2.15748	0.897578	8.83e-16	0	0	0.0642236	0	9.36566	0	0	0	0	0	0
P-0251	Patient0251	Ovarian Carcinoma	Clear Cell Ovarian Cancer	III	Surgery	Primary	FFPE	60	4692	985	0.6	Female	22	Unknown	Treatment-naive	3.01714	0	0	2.09851	1.06765	0	0	11.2101	0.309858	0	0	0.513413	5.24e-05	0	0.783297	0
P-0252	Patient0252	Esophageal Carcinoma	Esophageal Squamous Cell Carcinoma	III	Surgery	Primary	FFPE	50	4254	1630.25	0.366667	Male	62	Unknown	Treatment-naive	4.4266	1.23941	0.647123	2.379	0	0	0	2.30786	0	0	0	0	0	1.92e-14	0	0
P-0262	Patient0262	Lung Squamous Cell Carcinoma	Lung Squamous Cell Carcinoma	III	Surgery	Primary	FFPE	30	3234	1238.96	0.333333	Male	61	Unknown	Treatment-naive	2.4069	0.0389199	6.82452	1.57172	0	0	0	0.0253763	0	0	0	0	0	0	0.132561	0
P-0266	Patient0266	Lung Adenocarcinoma	Lung Adenocarcinoma	IV	Surgery	Metastasis	FFPE	20	3954	1544.03	0.6	Male	82	Unknown	Unknown	7.59e-15	4.30484	12.654	0.00010901	0.0401328	3.43e-14	0	0.00096796	0	0	4.05e-15	0	0	0	0	0
P-0272	Patient0272	Breast Carcinoma	Breast Invasive Carcinoma	IV	Biopsy/Paracentesis	Primary	FFPE	20	1788	1351.99	0.4	Female	49	Unknown	Chemotherapy;Endocrinotherapy	0.0561995	0.0239563	9.76029	0.180063	7.49e-16	0	0	0.979487	0	2.46e-08	0	0	0	0	0	0
P-0283	Patient0283	Esophageal Carcinoma	Esophageal Squamous Cell Carcinoma	III	Surgery	Primary	FFPE	40	4662	1007.81	0.3	Male	58	Unknown	Treatment-naive	1.04913	0.404107	3.16775	2.9982	0	0	0	2.38082	0	0	0	0	0	2.69e-14	0	0
P-0288	Patient0288	Intrahepatic Cholangiocarcinoma	Intrahepatic Cholangiocarcinoma	IV	Biopsy/Paracentesis	Metastasis	FFPE	20	6840	1266.31	0.5	Male	48	Unknown	Treatment-naive	15.0391	4.56e-16	0.00079907	1.94e-08	0.00110849	0	0	0.958958	1.47e-09	0	0	0	1.19e-15	1.62e-10	0	0
P-0289	Patient0289	Intrahepatic Cholangiocarcinoma	Intrahepatic Cholangiocarcinoma	I	Surgery	Primary	FFPE	70	4296	1437.63	0.7	Male	40	Unknown	Treatment-naive	12.7777	3.94e-16	7.16725	1.29e-08	0.00101747	0	0	2.05401	8.08e-10	0	0	0	5.63e-16	3.46e-09	0	0
P-0295	Patient0295	Non Small Cell Lung Cancer Other	Large Cell Lung Carcinoma	IV	Biopsy/Paracentesis	Metastasis	FFPE	80	1056	826	1.86667	Male	52	Unknown	Treatment-naive	2.31724	3.43052	41.6543	1.92827	0	0	0	5.66969	0	0	0	0	0	0	0	0
P-0297	Patient0297	Liver Hepatocellular Carcinoma	Liver Hepatocellular Carcinoma	IV	Surgery	Primary	FFPE	60	1608	961.496	1.9	Male	58	Unknown	Targeted_Therapy;Chemotherapy	1.4e-08	0	1.12011	10.1252	5.17e-15	0	0	0	0	1.28e-11	0	0	0	44.7547	2.53e-13	3.55e-10
P-0301	Patient0301	Lung Squamous Cell Carcinoma	Lung Squamous Cell Carcinoma	Unknown	Biopsy/Paracentesis	Primary	FFPE	20	418	1071	0.533333	Female	76	Smoker	Unknown	1.17752	0.809368	4.94628	5.1709	0	0	0	2.33892	0	0	0	0	0	0	0.557019	0
P-0304	Patient0304	Intrahepatic Cholangiocarcinoma	Intrahepatic Cholangiocarcinoma	Unknown	Biopsy/Paracentesis	Primary	FFPE	70	1080	1299	0.566667	Male	69	Unknown	Unknown	0.0238292	4.46e-16	16.2669	2.34e-08	0.00141174	0	0	4.38e-11	9.35e-10	0	0	0	2.70783	1.04e-09	0	0
P-0313	Patient0313	Lung Squamous Cell Carcinoma	Lung Squamous Cell Carcinoma	IV	Biopsy/Paracentesis	Metastasis	FFPE	20	200	1030.13	0.733333	Male	56	Unknown	Immunotherapy	4.35872	0.0313476	11.2909	2.4926	0	0	0	0.914038	0	0	0	0	0	0	0.912395	0
P-0319	Patient0319	Lung Squamous Cell Carcinoma	Lung Squamous Cell Carcinoma	II	Biopsy/Paracentesis	Primary	FFPE	40	1128	1461	0.466667	Male	57	Unknown	Chemotherapy;Other_Treatments	1.81165	1.74808	3.08903	3.1621	0	0	0	0.111188	0	0	0	0	0	0	0.0779516	0
P-0323	Patient0323	Liver Hepatocellular Carcinoma	Liver Hepatocellular Carcinoma	II	Surgery	Primary	FFPE	50	3840	981.068	0.366667	Male	71	Unknown	Treatment-naive	4.08e-09	0	0.613899	5.00796	2.29e-15	0	0	0	0	7.89e-12	0	0	0	5.37814	3.02e-13	3.16e-10
P-0324	Patient0324	Gastric Cancer	Gastric Adenocarcinoma	III-IV	Surgery	Primary	FFPE	20	1608	1493	0.5	Female	77	Unknown	Unknown	10.3149	1.91e-13	5.02e-10	1.95374	0.689379	0	0	2.82e-06	0	2.04194	0	0	0	0	1.82e-14	0
P-0325	Patient0325	Urothelial Carcinoma	Urothelial Carcinoma Other	I	Surgery	Primary	FFPE	60	1752	1316	0.333333	Female	68	Unknown	Treatment-naive	0.147687	2.07941	4.5767	9.3e-06	4.17e-14	0.257269	0	1.15161	0	0	0	5.92e-15	0	1.78732	0	0
P-0373	Patient0373	Non Small Cell Lung Cancer Other	Large Cell Lung Carcinoma	IV	Biopsy/Paracentesis	Metastasis	FFPE	20	3480	978.309	0.633333	Male	62	Unknown	Chemotherapy	0.396418	0.449534	9.31674	3.7818	0	0	0	0.0555136	0	0	0	0	0	0	0	0
P-0375	Patient0375	Esophageal Carcinoma	Esophageal Squamous Cell Carcinoma	III	Surgery	Primary	FFPE	60	4356	1197.84	0.433333	Male	54	Unknown	Chemotherapy	0.59293	0.293929	1.16818	5.15169	0	0	0	5.79327	0	0	0	0	0	1.98e-13	0	0
P-0376	Patient0376	Liver Hepatocellular Carcinoma	Liver Hepatocellular Carcinoma	III	Surgery	Metastasis	FFPE	80	5976	1463.24	0.333333	Male	61	Unknown	Treatment-naive	1.75416	0	1.34352	3.83642	3.42e-15	0	0	0	0	3.58e-12	0	0	0	0.0619518	1.92e-13	3.00395
P-0379	Patient0379	Lung Adenocarcinoma	Lung Adenocarcinoma	I	Surgery	Primary	FFPE	70	2292	1293.1	0.733333	Male	72	Nonsmoker	Treatment-naive	1.29e-14	1.38e-06	19.8304	0.00021633	2.16901	3.12e-14	0	0.0003339	0	0	6.87e-15	0	0	0	0	0
P-0386	Patient0386	Breast Carcinoma	Breast Invasive Carcinoma	IV	Biopsy/Paracentesis	Metastasis	FFPE	40	756	1092	0.966667	Female	47	Unknown	Radiation_Therapy;Targeted_Therapy;Chemotherapy;Endocrinotherapy	0.369481	10.305	0.0873097	1.09538	1.86e-15	0	0	16.1428	0	3.66e-08	0	0	0	0	0	0
P-0387	Patient0387	Ovarian Carcinoma	High-Grade Serous Ovarian Cancer	IV	Biopsy/Paracentesis	Primary	FFPE	60	1056	1575.46	0.433333	Female	52	Unknown	Chemotherapy	0.736652	0	0	5.58571	1.2098	0	0	0.241067	0.633656	0	0	1.49136	5.69e-05	0	2.1017	0
P-0393	Patient0393	Colorectal Carcinoma	Colorectal Adenocarcinoma	II	Surgery	Primary	FFPE	70	2544	1020.66	1.16667	Female	67	Unknown	Treatment-naive	14.1541	0	1.75e-15	2.89e-08	3.57945	0	3.51e-12	2.37e-11	4.1e-08	1.47e-08	6.09e-16	9.78e-16	5.26641	0	9.14e-16	7.51e-16
P-0395	Patient0395	Small Cell Lung Cancer	Small Cell Lung Cancer	III	Surgery	Primary	FFPE	70	6480	1249.53	0.433333	Male	55	Nonsmoker	Treatment-naive	1.1945	1.79e-12	5.27128	3.3341	0	0	0	1.00452	0	0	0	0	0	0	0.195587	0
P-0400	Patient0400	Thymic Tumor	Thymic Carcinoma	IV	Biopsy/Paracentesis	Metastasis	FFPE	20	930	1099.08	0.466667	Female	43	Unknown	Unknown	6.4888	1.95468	0	4.55652	0	0	0	1.51e-07	0	0	0	5.57e-06	0	0	0	0
P-0402	Patient0402	Colorectal Carcinoma	Colorectal Adenocarcinoma	IV	Surgery	Metastasis	FFPE	20	3906	992	4.66667	Female	74	Unknown	Treatment-naive	47.7056	0	1.15e-15	1.39e-08	68.2944	0	1.96e-12	5.7e-12	3.9e-08	2.14e-08	4.71e-16	7.05e-16	7.89e-16	0	1.35e-15	4.24e-16
P-0407	Patient0407	Lung Adenocarcinoma	Lung Adenocarcinoma	I	Surgery	Primary	FFPE	60	5472	1399.05	0.333333	Female	55	Nonsmoker	Treatment-naive	4.12e-15	2.36643	3.88914	0.00011212	0.0157354	4.26e-14	0	3.72858	0	0	4.75e-15	0	0	0	0	0
P-0410	Patient0410	Lung Adenocarcinoma	Lung Adenocarcinoma	III	Surgery	Primary	FFPE	50	5076	1739.83	0.566667	Male	65	Nonsmoker	Treatment-naive	3.36e-14	9.37e-07	16.3861	0.00011948	0.613565	7.98e-15	0	0.00023444	0	0	7.15e-15	0	0	0	0	0
P-0411	Patient0411	Esophageal Carcinoma	Esophageal Squamous Cell Carcinoma	III	Surgery	Primary	FFPE	70	4032	1476.53	0.4	Female	68	Unknown	Treatment-naive	4.34072	3.48835	0.490342	1.1309	0	0	0	2.54969	0	0	0	0	0	3.67e-15	0	0
P-0420	Patient0420	Lung Adenocarcinoma	Lung Adenocarcinoma	I	Surgery	Primary	FFPE	30	523	366	0.7	Male	60	Smoker	Treatment-naive	1.34e-14	2.44e-06	11.3422	0.00018492	4.53238	1.75e-14	0	2.12524	0	0	6.7e-15	0	0	0	0	0
P-0422	Patient0422	Lung Adenocarcinoma	Lung Adenocarcinoma	I	Surgery	Primary	FFPE	40	2340	1268	1.56667	Male	46	Smoker	Treatment-naive	1.33e-14	8.1887	39.1791	0.00018145	0.0684718	2e-14	0	1.56351	0	0	8.11e-15	0	0	0	0	0
P-0425	Patient0425	Soft Tissue Sarcoma	Myxoid Fibrosarcoma	I	Surgery	Primary	FFPE	80	2628	1106	0.533333	Female	67	Unknown	Treatment-naive	8.75463	0	5.64e-15	6.17388	4.07149	0	0	1.35e-07	0	1.92e-07	0	0	0	9.62e-08	0	0
P-0433	Patient0433	Head and Neck Carcinoma	Head and Neck Carcinoma Other	IV	Biopsy/Paracentesis	Metastasis	FFPE	20	2028	1255	0.466667	Male	43	Smoker	Treatment-naive	0.57294	0	2.65657	0	1.53e-06	3.12e-05	0	8.77018	0.00028306	0	0	0	0	0	0	0
P-0443	Patient0443	Lung Squamous Cell Carcinoma	Lung Squamous Cell Carcinoma	III	Biopsy/Paracentesis	Primary	FFPE	30	124	968	0.4	Male	81	Nonsmoker	Chemotherapy	1.67262	0.0278588	2.84068	5.42431	0	0	0	0.878953	0	0	0	0	0	0	0.15558	0
P-0444	Patient0444	Lung Adenocarcinoma	Lung Adenocarcinoma	IV	Surgery	Metastasis	FFPE	20	4404	1013	0.333333	Male	55	Nonsmoker	Radiation_Therapy;Chemotherapy	1.88e-14	7.25e-07	5.34286	5.50287	0.154201	2.59e-14	0	6.89e-05	0	0	2.54e-15	0	0	0	0	0
P-0448	Patient0448	Gastrointestinal Neuroendocrine Tumor	Gallbladder Neuroendocrine Tumor	II	Surgery	Primary	FFPE	70	4848	611	0.4	Male	43	Unknown	Treatment-naive	0.193903	5.83151	0	0	0	0.00021536	0	0	0	0	1.06301	3.91136	0	0	0	0
P-0458	Patient0458	Colorectal Carcinoma	Colorectal Adenocarcinoma	IV	Biopsy/Paracentesis	Metastasis	FFPE	30	1170	1238	0.6	Female	60	Unknown	Chemotherapy	14.971	0	1.4e-15	1.85e-08	0.0289727	0	3.11e-12	2.96e-12	3.33e-08	2.36e-08	8.44e-16	4.68e-16	1.08e-15	0	1.12e-15	3.7e-16
P-0465	Patient0465	Liver Hepatocellular Carcinoma	Liver Hepatocellular Carcinoma	III	Surgery	Primary	FFPE	70	3852	1064	0.5	Male	66	Unknown	Treatment-naive	1.7e-08	0	2.36841	3.36658	5e-15	0	0	0	0	1.83e-12	0	0	0	0.0719134	7.19309	1.6e-10
P-0466	Patient0466	Gastric Cancer	Gastric Adenocarcinoma	Unknown	Biopsy/Paracentesis	Primary	FFPE	20	1074	1380	0.966667	Female	66	Unknown	Unknown	9.89639	2.57e-14	3.65e-10	1.29346	16.6978	0	0	2.35e-06	0	0.112313	0	0	0	0	1.19e-14	0
P-0469	Patient0469	Colorectal Carcinoma	Colorectal Adenocarcinoma	IV	Surgery	Metastasis	FFPE	20	2868	1174	2.7	Male	47	Unknown	Radiation_Therapy	3.03419	0	1.65e-15	1.92e-08	11.2038	0	9.7e-13	8.22e-12	16.4315	3.37602	5.07e-16	1.09e-15	1.05e-15	0	2.08e-15	14.9546
P-0472	Patient0472	Gastric Cancer	Gastric Adenocarcinoma	III	Surgery	Primary	FFPE	80	5304	1328	0.6	Female	76	Unknown	Treatment-naive	6.15118	4.93e-14	4.03e-10	2.94836	1.16171	0	0	1.38e-06	0	5.73874	0	0	0	0	7.36e-15	0
P-0482	Patient0482	Colorectal Carcinoma	Colorectal Adenocarcinoma	IV	Surgery	Primary	FFPE	70	5304	1383	5.33333	Male	47	Unknown	Treatment-naive	19.4267	0	1.08e-15	6.63776	0.0258519	0	144.897	3.81e-11	1.01306	2.18e-08	4.45e-16	4.33e-16	1.4e-15	0	6.46e-16	6e-16
P-0490	Patient0490	Lung Squamous Cell Carcinoma	Lung Squamous Cell Carcinoma	III	Surgery	Primary	FFPE	40	3624	815	1	Male	46	Unknown	Chemotherapy	2.99668	3.45222	17.3617	5.82327	0	0	0	0.683024	0	0	0	0	0	0	0.683072	0
P-0492	Patient0492	Small Cell Lung Cancer	Small Cell Lung Cancer	II	Biopsy/Paracentesis	Primary	FFPE	30	354	1099	0.366667	Male	27	Smoker	Treatment-naive	1.22192	3.09e-12	7.14904	2.34323	0	0	0	0.0109769	0	0	0	0	0	0	0.274826	0
P-0496	Patient0496	Colorectal Carcinoma	Colorectal Adenocarcinoma	II	Surgery	Primary	FFPE	50	5148	1004	4.13333	Male	54	Unknown	Treatment-naive	12.0599	0	1.3e-15	1.97e-08	0.844678	0	9.42802	6.19e-12	28.6674	2.99e-08	4.68e-16	9.47e-16	8.98e-16	0	1.39e-15	5.14e-16
P-0507	Patient0507	Colorectal Carcinoma	Colorectal Adenocarcinoma	II	Surgery	Primary	FFPE	70	5700	1420	5.1	Female	49	Unknown	Treatment-naive	14.8889	0	1.49e-15	2.02e-08	55.1111	0	9.53e-13	3.81e-12	3.89e-08	1.55e-08	5.87e-16	1.02e-15	1.22e-15	0	1.11e-15	7.22e-16
P-0514	Patient0514	Extrahepatic Cholangiocarcinoma	Perihilar Cholangiocarcinoma	II	Surgery	Primary	FFPE	50	5472	873	1.1	Male	39	Unknown	Treatment-naive	0.0771983	5.42e-07	2.01e-10	0.0010368	11.2726	1.24e-14	0	2.31e-05	6.62827	1.56e-10	0	0	0	1.02083	5.37e-17	0
P-0517	Patient0517	Gallbladder Carcinoma	Gallbladder Adenocarcinoma	IV	Surgery	Primary	FFPE	20	4452	1394	0.433333	Male	59	Unknown	Treatment-naive	2.08314	5.05535	1.35e-07	0.250104	2.46e-10	0	1.75e-09	4.61141	0	0	0	4.98e-16	0	0	0	0
P-0526	Patient0526	Liver Hepatocellular Carcinoma	Liver Hepatocellular Carcinoma	III	Surgery	Primary	FFPE	20	3216	1698	0.433333	Male	63	Unknown	Treatment-naive	2.74377	0	7.72979	3.44893	3.8e-15	0	0	0	0	7.1e-12	0	0	0	0.0775086	3.39e-13	1.42e-10
P-0532	Patient0532	Lung Adenocarcinoma	Lung Adenocarcinoma	IV	Biopsy/Paracentesis	Primary	FFPE	30	354	1364	0.9	Male	68	Smoker	Chemotherapy	1.54e-14	4.4e-06	12.4478	0.00017794	13.5518	5.4e-14	0	0.00027807	0	0	8.04e-15	0	0	0	0	0
P-0533	Patient0533	Esophageal Carcinoma	Esophageal Squamous Cell Carcinoma	IV	Surgery	Metastasis	FFPE	30	6840	620	1.06667	Male	64	Unknown	Chemotherapy	7.86865	5.52725	0.830631	6.77104	0	0	0	13.0024	0	0	0	0	0	4.83e-14	0	0
P-0534	Patient0534	Lung Adenocarcinoma	Lung Adenocarcinoma	IV	Biopsy/Paracentesis	Metastasis	FFPE	20	1164	1185	0.4	Male	57	Unknown	Radiation_Therapy;Chemotherapy	1.28e-14	4.83e-06	3.07371	8.88717	0.038688	5.61e-14	0	0.00043152	0	0	2.89e-15	0	0	0	0	0
P-0536	Patient0536	Lung Squamous Cell Carcinoma	Lung Squamous Cell Carcinoma	IV	Biopsy/Paracentesis	Primary	FFPE	30	2004	1293	0.366667	Male	58	Smoker	Treatment-naive	3.5116	2.48689	3.20193	0.807945	0	0	0	0.89715	0	0	0	0	0	0	0.0944735	0
P-0540	Patient0540	Lung Squamous Cell Carcinoma	Lung Squamous Cell Carcinoma	IV	Surgery	Metastasis	FFPE	20	7080	1729	0.7	Male	61	Unknown	Chemotherapy	0.599879	0.327398	16.3757	3.21639	0	0	0	2.45886	0	0	0	0	0	0	1.0218	0
P-0541	Patient0541	Lung Adenocarcinoma	Lung Adenocarcinoma	III	Surgery	Primary	FFPE	60	3888	1382	1.36667	Male	49	Nonsmoker	Treatment-naive	2.73e-14	3.66064	37.1301	0.00012748	0.207682	1.87e-14	0	0.00147023	0	0	7.68e-15	0	0	0	0	0
P-0543	Patient0543	Esophageal Carcinoma	Esophageal Squamous Cell Carcinoma	Unknown	Biopsy/Paracentesis	Primary	FFPE	20	407	1472	0.4	Female	70	Unknown	Unknown	2.94465	2.09795	0.440634	5.23805	0	0	0	0.278716	0	0	0	0	0	7.89e-14	0	0
P-0544	Patient0544	Colorectal Carcinoma	Colorectal Adenocarcinoma	III	Surgery	Primary	FFPE	20	3252	1000	0.366667	Male	53	Unknown	Treatment-naive	7.67879	0	2.05e-15	3.29286	0.0283533	0	3.7e-13	7.22e-11	3.06e-08	6.19e-09	1.15e-15	4.91e-16	2.5e-16	0	1.7e-15	2.03e-16
P-0545	Patient0545	Extrahepatic Cholangiocarcinoma	Extrahepatic Cholangiocarcinoma	II	Surgery	Primary	FFPE	30	3828	1127	0.366667	Female	67	Unknown	Treatment-naive	3.0624	7.29e-06	1.34e-10	0.00098919	6.53e-06	1.39707	0	0.00016696	1.38e-11	1.22875	0	0	0	4.31061	3.52e-17	0
P-0567	Patient0567	Lung Squamous Cell Carcinoma	Lung Squamous Cell Carcinoma	III	Surgery	Primary	FFPE	40	756	783	0.666667	Male	58	Smoker	Treatment-naive	5.38116	1.78806	7.39329	3.71124	0	0	0	2.37723	0	0	0	0	0	0	0.349029	0
P-0569	Patient0569	Liver Hepatocellular Carcinoma	Liver Hepatocellular Carcinoma	II	Surgery	Primary	FFPE	60	3948	307	0.333333	Male	63	Unknown	Treatment-naive	1.18e-08	0	2.48511	3.79696	5.63231	0	0	0	0	4.23e-12	0	0	0	0.0856257	2.88e-13	1.93e-10
P-0578	Patient0578	Extrahepatic Cholangiocarcinoma	Perihilar Cholangiocarcinoma	II	Surgery	Primary	FFPE	20	4092	902	0.4	Male	54	Unknown	Treatment-naive	0.0329764	1.44023	2.29e-10	0.00124847	1.53e-06	1.47e-14	0	6.61228	1.18e-11	4.07e-11	0	0	0	2.91327	1.14e-16	0
P-0579	Patient0579	Liver Hepatocellular Carcinoma	Liver Hepatocellular Carcinoma	III	Surgery	Primary	FFPE	70	10800	874	1.1	Male	73	Unknown	Treatment-naive	9.81e-09	0	5.00702	3.00633	2.37e-15	0	0	0	0	6.22e-12	0	0	0	26.9866	3.13e-13	1.52e-10
P-0581	Patient0581	Colorectal Carcinoma	Colorectal Adenocarcinoma	IV	Surgery	Metastasis	FFPE	20	5580	1028	0.466667	Female	58	Unknown	Chemotherapy	2.26935	0	2.3e-15	6.80678	0.0237793	0	7.76e-13	0.996491	3.9036	9.31e-09	1.06e-15	5.77e-16	2.74e-16	0	2.36e-15	2.02e-16
P-0582	Patient0582	Breast Carcinoma	Breast Invasive Carcinoma	IV	Biopsy/Paracentesis	Metastasis	FFPE	50	1440	1230	1.2	Female	44	Unknown	Targeted_Therapy;Chemotherapy;Endocrinotherapy	4.07169	11.5718	3.26145	0.624201	5.56e-15	0	0	18.4709	0	3.54e-08	0	0	0	0	0	0
P-0588	Patient0588	Lung Adenocarcinoma	Lung Adenocarcinoma	IV	Biopsy/Paracentesis	Recurrent	FFPE	50	457	1183	0.433333	Female	52	Unknown	Radiation_Therapy;Targeted_Therapy;Chemotherapy	1.94e-14	1.36e-05	2.94561	2.46947	3.21315	3.57e-14	0	6.37176	0	0	7.55e-15	0	0	0	0	0
P-0590	Patient0590	Lung Adenocarcinoma	Lung Adenocarcinoma	III	Surgery	Primary	FFPE	60	4956	1233	0.666667	Male	56	Unknown	Treatment-naive	4.16e-15	9.93e-07	18.9845	6.02e-05	0.0146102	4.63e-15	0	0.00078472	0	0	5.62e-15	0	0	0	0	0
P-0594	Patient0594	Soft Tissue Sarcoma	Soft Tissue Sarcoma Other	Unknown	Surgery	Primary	FFPE	40	5208	1222	0.466667	Male	45	Unknown	Treatment-naive	3.29966	0	3.77e-15	1.86125	9.83908	0	0	3.57e-07	0	2.55e-07	0	0	0	7.66e-08	0	0
P-0596	Patient0596	Gastric Cancer	Gastric Adenocarcinoma	III	Surgery	Primary	FFPE	80	3672	1287	0.366667	Female	80	Unknown	Treatment-naive	6.98422	2.37e-13	3.98e-10	1.69461	0.64828	0	0	3.18e-06	0	1.67289	0	0	0	0	6.83e-15	0
P-0604	Patient0604	Intrahepatic Cholangiocarcinoma	Intrahepatic Cholangiocarcinoma	Unknown	Surgery	Primary	FFPE	40	2904	979	0.5	Male	73	Unknown	Treatment-naive	0.0171765	1.29e-15	4.49927	8.4e-09	7.68828	0	0	1.79527	6.99e-10	0	0	0	9.68e-16	4.78e-10	0	0
P-0608	Patient0608	Liver Hepatocellular Carcinoma	Liver Hepatocellular Carcinoma	II	Surgery	Primary	FFPE	60	4668	607	0.6	Male	60	Unknown	Treatment-naive	6.07e-09	0	7.78614	6.62196	2.5e-15	0	0	0	0	5.74e-12	0	0	0	1.5919	2.11e-13	2.22e-10
P-0610	Patient0610	Colorectal Carcinoma	Colorectal Adenocarcinoma	IV	Surgery	Metastasis	FFPE	50	4836	976	0.4	Female	67	Unknown	Treatment-naive	10.2828	0	2.14e-15	2.23e-08	0.0307409	0	1.05e-12	3.08e-11	4.83e-08	1.68642	1.07e-15	9.28e-16	5.84e-16	0	2.24e-15	3.63e-16
P-0621	Patient0621	Gallbladder Carcinoma	Gallbladder Adenocarcinoma	II	Surgery	Primary	FFPE	80	4560	1220	0.433333	Male	61	Unknown	Treatment-naive	0.27365	4.85927	1.7e-07	3.07374	1.69e-10	0	2e-09	4.79334	0	0	0	1.06e-15	0	0	0	0
P-0630	Patient0630	Liver Hepatocellular Carcinoma	Liver Hepatocellular Carcinoma	IV	Biopsy/Paracentesis	Metastasis	FFPE	30	3552	615	0.5	Male	59	Unknown	Treatment-naive	5.01e-09	0	3.48827	6.55344	1.21e-15	0	0	0	0	4.15e-12	0	0	0	6.9583	3.46e-13	1.37e-10
P-0641	Patient0641	Lung Adenocarcinoma	Lung Adenocarcinoma	IV	Biopsy/Paracentesis	Primary	FFPE	60	377	946	0.433333	Male	60	Unknown	Radiation_Therapy;Chemotherapy	2.17e-14	1.5e-06	11.8444	0.00014492	0.1552	5.07e-14	0	0.00029046	0	0	4.62e-15	0	0	0	0	0
P-0645	Patient0645	Lung Adenocarcinoma	Lung Adenocarcinoma	I	Surgery	Primary	FFPE	50	6360	805	0.4	Female	77	Nonsmoker	Treatment-naive	1.18e-14	6.73e-07	9.87881	0.00022699	1.11929	8.23e-15	0	0.00167711	0	0	9.23e-15	0	0	0	0	0
P-0656	Patient0656	Colorectal Carcinoma	Colorectal Adenocarcinoma	III	Surgery	Primary	FFPE	40	4752	1318	4.03333	Male	47	Unknown	Treatment-naive	12.4127	0	1.32e-15	1.99e-08	52.7276	0	2.45e-12	1.73e-11	4.45e-08	1.82e-08	7.19e-16	1.02e-15	12.8596	0	1.31e-15	6.53e-16
P-0659	Patient0659	Liver Hepatocellular Carcinoma	Liver Hepatocellular Carcinoma	IV	Biopsy/Paracentesis	Primary	FFPE	20	391	1235	0.433333	Male	51	Unknown	Chemotherapy;Other_Treatments	1.7e-08	0	1.51152	9.29943	4.28e-15	0	0	0	0	6.22e-12	0	0	0	0.189053	2.89e-13	3.13e-10
P-0671	Patient0671	Intrahepatic Cholangiocarcinoma	Intrahepatic Cholangiocarcinoma	I	Surgery	Primary	FFPE	60	5340	986	0.3	Male	53	Unknown	Treatment-naive	0.0101522	3.57e-16	0.00123369	9.98787	0.00074743	0	0	3.9e-11	1.49e-09	0	0	0	1.19e-15	4.61e-09	0	0
P-0672	Patient0672	Extrahepatic Cholangiocarcinoma	Extrahepatic Cholangiocarcinoma	I	Surgery	Primary	FFPE	60	5640	856	0.466667	Female	58	Unknown	Treatment-naive	10.914	5.85e-07	3.57e-10	2.0858	7.44e-06	1.51e-14	0	0.00015424	3.49e-11	1.01e-10	0	0	0	2.09e-10	2.02e-16	0
P-0676	Patient0676	Lung Squamous Cell Carcinoma	Lung Squamous Cell Carcinoma	II	Surgery	Primary	FFPE	40	4692	1231	0.5	Male	54	Nonsmoker	Treatment-naive	2.29919	2.95503	6.52951	1.97336	0	0	0	0.0888746	0	0	0	0	0	0	0.154036	0
P-0680	Patient0680	Lung Adenocarcinoma	Lung Adenocarcinoma	IV	Biopsy/Paracentesis	Primary	FFPE	70	2004	1367	0.533333	Female	76	Nonsmoker	Treatment-naive	2.23e-14	2.97e-06	5.98981	0.0001841	2.32868	2.7e-14	0	5.68133	0	0	6.19e-15	0	0	0	0	0
P-0687	Patient0687	Colorectal Carcinoma	Colorectal Adenocarcinoma	II	Surgery	Primary	FFPE	40	4068	1136	1.76667	Male	54	Unknown	Treatment-naive	12.4553	0	6.04e-16	9.84e-09	24.2999	0	2.28e-12	1.53e-11	4.38e-08	3.24485	5.23e-16	6.18e-16	4.08e-16	0	8.48e-16	2.6e-16
P-0693	Patient0693	Lung Squamous Cell Carcinoma	Lung Squamous Cell Carcinoma	III	Biopsy/Paracentesis	Primary	FFPE	20	371	1131	0.5	Male	60	Nonsmoker	Treatment-naive	3.43413	0.0258423	9.25959	1.40641	0	0	0	0.0531136	0	0	0	0	0	0	0.820915	0
P-0695	Patient0695	Esophageal Carcinoma	Esophageal Squamous Cell Carcinoma	II	Surgery	Primary	FFPE	70	4020	1446	0.4	Female	69	Unknown	Treatment-naive	4.9474	0.0554562	0.979714	3.20247	0	0	0	3.81496	0	0	0	0	0	1.46e-13	0	0
P-0698	Patient0698	Gallbladder Carcinoma	Gallbladder Adenocarcinoma	III	Surgery	Primary	FFPE	30	2748	1196	1.26667	Female	61	Unknown	Treatment-naive	1.68943	9.06698	4.1617	2.92121	2.65e-10	0	3.07857	18.0821	0	0	0	5.84e-16	0	0	0	0
P-0700	Patient0700	Colorectal Carcinoma	Colorectal Adenocarcinoma	IV	Surgery	Primary	FFPE	30	5028	1076	17.4333	Male	52	Unknown	Treatment-naive	3.70755	0	1.13e-15	4.67845	0.0300126	0	498.916	1.18e-11	51.6683	1.64e-08	6.63e-16	7.57e-16	1.02e-15	0	1.45e-15	5.11e-16
P-0702	Patient0702	Gastric Cancer	Gastric Adenocarcinoma	IV	Biopsy/Paracentesis	Metastasis	FFPE	30	132	438	4.06667	Male	46	Unknown	Targeted_Therapy;Chemotherapy	30.6386	1.05e-13	4.92e-10	3.65184	64.3387	0	0	1.88026	0	0.490614	0	0	0	0	1.38e-14	0
P-0704	Patient0704	Small Cell Lung Cancer	Small Cell Lung Cancer	III	Biopsy/Paracentesis	Metastasis	FFPE	40	4764	1378	0.366667	Male	60	Smoker	Treatment-naive	0.298636	4.29e-12	8.30911	1.84688	0	0	0	0.0143888	0	0	0	0	0	0	0.530986	0
P-0713	Patient0713	Esophageal Carcinoma	Esophageal Carcinoma Other	III	Surgery	Primary	FFPE	40	3336	1141	0.766667	Male	73	Unknown	Treatment-naive	3.05476	3.92104	1.47873	2.50517	0	0	0	11.0403	0	0	0	0	0	5.91e-15	0	0
P-0737	Patient0737	Lung Squamous Cell Carcinoma	Lung Squamous Cell Carcinoma	Unknown	Biopsy/Paracentesis	Primary	FFPE	20	88	364	0.733333	Male	67	Smoker	Treatment-naive	5.09247	3.70845	4.9878	0.866944	0	0	0	6.18969	0	0	0	0	0	0	0.154647	0
P-0741	Patient0741	Colorectal Carcinoma	Colorectal Adenocarcinoma	II	Surgery	Primary	FFPE	70	5448	1282	0.366667	Male	53	Unknown	Treatment-naive	9.97666	0	1.35e-15	3.41e-08	0.0233402	0	3.56e-12	3.01e-12	1.77e-08	3.25e-08	2.56e-16	4.88e-16	4.91e-16	0	1.45e-15	2.35e-16
P-0743	Patient0743	Colorectal Carcinoma	Colorectal Adenocarcinoma	II	Surgery	Primary	FFPE	30	4176	1076	2.63333	Female	60	Unknown	Treatment-naive	4.54319	0	6.14e-16	1.68e-08	37.4568	0	1.58e-12	8.77e-12	4.35e-08	2.46e-08	1.92e-16	1.01e-15	1.75e-15	0	4.23e-16	7.39e-16
P-0752	Patient0752	Gastric Cancer	Gastric Adenocarcinoma	II	Surgery	Primary	FFPE	20	2280	1148	0.433333	Female	66	Unknown	Treatment-naive	5.15125	1.45e-14	4.36e-10	5.17515	0.863232	0	0	1.09e-06	0	1.81037	0	0	0	0	8.94e-15	0
P-0754	Patient0754	Extrahepatic Cholangiocarcinoma	Extrahepatic Cholangiocarcinoma	I	Surgery	Primary	FFPE	70	2988	1048	0.766667	Male	53	Unknown	Treatment-naive	0.051995	5.02e-07	3.73e-10	4.60287	2.53e-06	2.22e-14	0	0.00104915	1.49e-11	1.66e-10	0	0	0	21.3441	1.57e-16	0
P-0767	Patient0767	Colorectal Carcinoma	Colorectal Adenocarcinoma	I	Surgery	Primary	FFPE	70	3372	795	0.466667	Male	40	Unknown	Treatment-naive	2.17089	0	2.57e-15	6.00161	4.87285	0	2.48e-12	0.95464	3.33e-08	1.61e-08	3.3e-16	1.18e-15	1.25e-15	0	1.89e-15	5.97e-16
P-0775	Patient0775	Lung Adenocarcinoma	Lung Adenocarcinoma	I	Surgery	Primary	FFPE	70	3324	921	1.2	Male	67	Unknown	Treatment-naive	1.26e-14	2.91e-05	33.3091	0.00011178	1.68807	3.66e-14	0	0.00268871	0	0	8.03e-15	0	0	0	0	0
P-0790	Patient0790	Gastric Cancer	Gastric Adenocarcinoma	III	Surgery	Primary	FFPE	60	4668	818	0.366667	Male	58	Unknown	Treatment-naive	4.68524	1.82e-14	2.23e-10	3.93134	0.740058	0	0	4.16e-07	0	1.64336	0	0	0	0	2.3e-15	0
P-0807	Patient0807	Intrahepatic Cholangiocarcinoma	Liver Hepatocellular Carcinoma plus Intrahepatic Cholangiocarcinoma	I	Surgery	Primary	FFPE	70	4584	1070	0.3	Male	51	Unknown	Treatment-naive	0.0227976	1.45e-16	0.00105432	9.9747	0.00145061	0	0	3.11e-11	7.56e-10	0	0	0	1.22e-15	6.75e-10	0	0
P-0808	Patient0808	Lung Squamous Cell Carcinoma	Lung Squamous Cell Carcinoma	Unknown	Biopsy/Paracentesis	Primary	FFPE	50	1296	1055	0.466667	Male	69	Smoker	Unknown	0.77262	0.0698138	8.03501	5.80068	0	0	0	0.197448	0	0	0	0	0	0	0.124421	0
P-0811	Patient0811	Colorectal Carcinoma	Colorectal Adenocarcinoma	II	Surgery	Primary	FFPE	40	4668	531	0.433333	Male	44	Unknown	Treatment-naive	9.08735	0	2.05e-15	2.89199	0.0206656	0	4.74e-12	6.73e-11	2.9e-08	8.7e-09	1.5e-15	7.12e-16	2.79e-16	0	2.03e-15	3.16e-16
P-0815	Patient0815	Colorectal Carcinoma	Colorectal Adenocarcinoma	II	Surgery	Primary	FFPE	20	5280	1324	10.9333	Male	55	Unknown	Treatment-naive	25.0821	0	1.18e-15	2.16e-08	0.0327634	0	322.885	1.39e-11	3.78e-08	1.54e-08	6.97e-16	7.57e-16	9.82e-16	0	1.31e-15	4.74e-16
P-0818	Patient0818	Lung Adenocarcinoma	Lung Adenocarcinoma	III	Biopsy/Paracentesis	Metastasis	FFPE	20	232	1308	0.433333	Male	61	Unknown	Treatment-naive	2.21e-14	2.75e-06	9.75265	8.96e-05	2.28071	2.11e-14	0	0.966552	0	0	5.44e-15	0	0	0	0	0
P-0821	Patient0821	Small Cell Lung Cancer	Small Cell Lung Cancer	III	Biopsy/Paracentesis	Primary	FFPE	30	960	1087	0.4	Female	53	Unknown	Chemotherapy	0.93398	4.41e-12	7.82445	0.853136	0	0	0	0.868712	0	0	0	0	0	0	0.519717	0
P-0829	Patient0829	Intrahepatic Cholangiocarcinoma	Intrahepatic Cholangiocarcinoma	IV	Biopsy/Paracentesis	Primary	FFPE	20	83	898	0.433333	Female	54	Unknown	Treatment-naive	11.9977	7.01e-17	0.00153456	1.74e-08	0.00077566	0	0	3.75e-10	1.03e-09	0	0	0	6.17e-16	3.1e-10	0	0
P-0832	Patient0832	Intrahepatic Cholangiocarcinoma	Liver Hepatocellular Carcinoma plus Intrahepatic Cholangiocarcinoma	II	Surgery	Primary	FFPE	40	2712	1093	0.4	Male	66	Unknown	Treatment-naive	0.0114944	9.93e-17	0.0009664	8.29251	0.00067547	0	0	2.37e-11	3.69435	0	0	0	8.35e-16	3.88e-09	0	0
P-0837	Patient0837	Gallbladder Carcinoma	Gallbladder Adenocarcinoma	III	Surgery	Primary	FFPE	50	4536	1127	0.533333	Female	49	Unknown	Treatment-naive	4.52884	5.40914	1.35e-07	0.356635	3.08e-10	0	4.22e-09	4.70539	0	0	0	7.24e-16	0	0	0	0
P-0845	Patient0845	Colorectal Carcinoma	Colorectal Adenocarcinoma	II	Surgery	Primary	FFPE	60	6360	917	1.66667	Male	40	Unknown	Treatment-naive	7.03875	0	1.62e-15	2.51e-08	21.9613	0	1.54e-12	1.53e-11	4.54e-08	2.82e-08	4e-16	1.06e-15	2.15e-15	0	1.09e-15	8.87e-16
P-0848	Patient0848	Liver Hepatocellular Carcinoma	Liver Hepatocellular Carcinoma	Unknown	Biopsy/Paracentesis	Primary	FFPE	60	1548	1011	0.333333	Male	52	Unknown	Unknown	2.09e-08	0	5.68806	5.02181	5.08e-15	0	0	0	0	3.89e-12	0	0	0	0.290127	2e-13	2.95e-10
P-0849	Patient0849	Lung Squamous Cell Carcinoma	Lung Squamous Cell Carcinoma	IV	Biopsy/Paracentesis	Primary	FFPE	20	474	1167	0.366667	Male	49	Unknown	Chemotherapy	1.17402	1.58431	6.79223	0.832992	0	0	0	0.0719671	0	0	0	0	0	0	0.544479	0
P-0851	Patient0851	Urothelial Carcinoma	Urothelial Carcinoma Other	Unknown	Surgery	Primary	FFPE	60	954	596	1.96667	Male	79	Unknown	Treatment-naive	19.2728	19.1621	0.00051544	7.30444	3.1e-14	3.75122	0	5.50737	0	0	0	3e-15	0	0.00156643	0	0
P-0854	Patient0854	Gastric Cancer	Gastric Adenocarcinoma	III	Surgery	Primary	FFPE	60	5172	388	2.83333	Male	81	Unknown	Treatment-naive	30.0954	1.97e-14	3.59e-10	0.598989	23.2484	0	0	8.38e-07	0	0.0572481	0	0	0	0	1.01e-14	0
P-0857	Patient0857	Intrahepatic Cholangiocarcinoma	Intrahepatic Cholangiocarcinoma	III	Biopsy/Paracentesis	Primary	FFPE	20	271	1413	1.96667	Male	52	Unknown	Unknown	13.5441	9.81e-17	0.00125057	1.78e-08	30.4547	0	0	1.97e-11	1.42e-09	0	0	0	1.53e-15	9.34e-09	0	0
P-0860	Patient0860	Lung Squamous Cell Carcinoma	Lung Squamous Cell Carcinoma	Unknown	Biopsy/Paracentesis	Primary	FFPE	70	1824	859	0.666667	Female	49	Unknown	Treatment-naive	0.79199	10.9665	1.84007	0.232038	0	0	0	7.11072	0	0	0	0	0	0	0.0586353	0
P-0863	Patient0863	Lung Adenocarcinoma	Lung Adenocarcinoma	III	Biopsy/Paracentesis	Primary	FFPE	20	344	1194	0.933333	Male	46	Nonsmoker	Treatment-naive	1.18e-14	3.9e-05	26.9033	0.00016781	0.0928375	4.59e-14	0	0.00365313	0	0	6.71e-15	0	0	0	0	0
P-0881	Patient0881	Liver Hepatocellular Carcinoma	Liver Hepatocellular Carcinoma	III-IV	Surgery	Recurrent	FFPE	80	4548	897	0.333333	Male	57	Unknown	Treatment-naive	2.2e-08	0	6.43691	4.37523	4.43e-15	0	0	0	0	4.29e-12	0	0	0	1.18786	3.32e-13	2.52e-10
P-0897	Patient0897	Liver Hepatocellular Carcinoma	Liver Hepatocellular Carcinoma	III	Surgery	Primary	FFPE	30	5268	1295	0.466667	Male	67	Unknown	Treatment-naive	2.14e-08	0	5.91305	8.77289	5.11e-15	0	0	0	0	4.43e-12	0	0	0	0.314063	3.94e-13	2.08e-10
P-0901	Patient0901	Gastric Cancer	Gastric Adenocarcinoma	Unknown	Biopsy/Paracentesis	Primary	FFPE	40	587	1021	0.6	Male	60	Unknown	Unknown	7.47715	3.18e-14	4.03e-10	1.79269	4.97555	0	0	4e-06	0	2.75461	0	0	0	0	8.95e-15	0
P-0902	Patient0902	Breast Carcinoma	Breast Invasive Carcinoma	IV	Biopsy/Paracentesis	Metastasis	FFPE	30	2760	1031	0.366667	Female	59	Unknown	Chemotherapy;Endocrinotherapy	0.226218	0.965504	6.40381	0.154653	2.13e-15	0	0	1.15624	0	1.09357	0	0	0	0	0	0
P-0903	Patient0903	Colorectal Carcinoma	Colorectal Adenocarcinoma	Unknown	Biopsy/Paracentesis	Primary	FFPE	20	54	396	0.6	Male	76	Unknown	Targeted_Therapy	15.9628	0	2.08674	2.54e-08	0.0266273	0	1.7e-12	0.923847	2.12e-08	1.2e-08	4.75e-16	1.17e-15	1.28e-15	0	1.52e-15	7.78e-16
P-0904	Patient0904	Lung Squamous Cell Carcinoma	Lung Squamous Cell Carcinoma	IV	Biopsy/Paracentesis	Primary	FFPE	30	2520	540	0.933333	Male	81	Smoker	Treatment-naive	3.05061	10.6975	1.38486	0.919965	0	0	0	16.8749	0	0	0	0	0	0	0.0721889	0
P-0906	Patient0906	Lung Squamous Cell Carcinoma	Lung Squamous Cell Carcinoma	IV	Biopsy/Paracentesis	Primary	FFPE	20	618	889	0.766667	Male	61	Nonsmoker	Unknown	9.2648	0.021331	7.55356	2.02428	0	0	0	0.809447	0	0	0	0	0	0	1.32658	0
P-0907	Patient0907	Lung Adenocarcinoma	Lung Adenocarcinoma	IV	Biopsy/Paracentesis	Primary	FFPE	30	1656	841	0.666667	Male	70	Smoker	Treatment-naive	9.21e-15	2.94e-06	16.4897	0.00015104	0.109918	2.39896	0	0.00126632	0	0	5.9e-15	0	0	0	0	0
P-0910	Patient0910	Colorectal Carcinoma	Colorectal Adenocarcinoma	III	Surgery	Primary	FFPE	30	6840	908	1.9	Male	72	Unknown	Treatment-naive	1.55739	0	1.1e-15	1.38e-08	32.4426	0	7.77e-13	1.33e-12	3.85e-08	1.09e-08	1.02e-15	9.22e-16	1.04e-15	0	1.23e-15	5.41e-16
P-0923	Patient0923	Small Bowel Carcinoma	Small Bowel Adenocarcinoma	I	Surgery	Primary	FFPE	70	6600	562	0.566667	Female	53	Unknown	Treatment-naive	6.86118	0	0	2.99728	1.9699	0	0	0	2.1826	0	0	0	0	0	0	1.98904
P-0924	Patient0924	Lung Squamous Cell Carcinoma	Lung Squamous Cell Carcinoma	IV	Biopsy/Paracentesis	Metastasis	FFPE	60	3504	936	0.333333	Male	70	Unknown	Treatment-naive	2.26801	0.0103415	6.05357	1.29926	0	0	0	0.0118118	0	0	0	0	0	0	0.357014	0
P-0931	Patient0931	Pancreatic Cancer	Pancreatic Adenocarcinoma	IV	Biopsy/Paracentesis	Primary	FFPE	20	3792	919	0.4	Female	71	Unknown	Treatment-naive	2.18292	2.57e-13	0	3.55164	0.245982	6.73e-08	0	0.972038	0	0	0	0	0	0	4.04742	0
P-0936	Patient0936	Lung Adenocarcinoma	Lung Adenocarcinoma	IV	Biopsy/Paracentesis	Primary	FFPE	30	4272	1130	0.466667	Male	68	Nonsmoker	Treatment-naive	2.08e-14	2.78412	9.50859	0.00015114	1.7061	3.38e-14	0	0.00104156	0	0	7.95e-15	0	0	0	0	0
P-0947	Patient0947	Gallbladder Carcinoma	Gallbladder Carcinoma Other	IV	Biopsy/Paracentesis	Metastasis	FFPE	80	1212	1194	0.4	Female	54	Unknown	Unknown	4.51268	1.12611	1.77e-07	1.65822	2.66e-10	0	6.27e-09	4.70299	0	0	0	7.41e-16	0	0	0	0
P-0953	Patient0953	Lung Adenocarcinoma	Lung Adenocarcinoma	IV	Surgery	Metastasis	FFPE	30	1356	814	0.266667	Female	59	Nonsmoker	Targeted_Therapy	1.51e-14	7.08e-06	0.502793	7e-05	1.53066	5.82551	0	3.14095	0	0	3.61e-15	0	0	0	0	0
P-0958	Patient0958	Colorectal Carcinoma	Colorectal Adenocarcinoma	II	Surgery	Primary	FFPE	60	3840	971	3.7	Male	73	Unknown	Chemotherapy	10.0823	0	2.39e-15	2.08e-08	39.7711	0	3.06e-12	1.47e-11	4.27e-08	8.93596	1.01e-15	1.02e-15	21.2106	0	2.55e-15	6.55e-16
P-0964	Patient0964	Extrahepatic Cholangiocarcinoma	Extrahepatic Cholangiocarcinoma	II	Surgery	Primary	FFPE	40	5388	958	1	Female	46	Unknown	Treatment-naive	0.164011	2.2659	2.93e-10	0.00133793	20.5208	2.68e-14	0	1.04799	4.83e-11	1.2e-10	0	0	0	6.7e-11	1.85e-16	0
P-0969	Patient0969	Lung Squamous Cell Carcinoma	Lung Squamous Cell Carcinoma	Unknown	Biopsy/Paracentesis	Primary	FFPE	20	322	942	0.433333	Male	56	Unknown	Radiation_Therapy;Chemotherapy	2.27768	0.0143624	7.02786	3.20925	0	0	0	0.0655465	0	0	0	0	0	0	0.4053	0
P-0971	Patient0971	Colorectal Carcinoma	Colorectal Adenocarcinoma	II	Surgery	Primary	FFPE	30	3708	562	3.33333	Female	45	Unknown	Treatment-naive	1.6437	0	1.58e-15	1.54e-08	43.6514	0	9.83e-13	2.47e-12	17.7241	2.35215	3.2e-16	9.63e-16	14.6286	0	1.55e-15	6.13e-16
P-0973	Patient0973	Intrahepatic Cholangiocarcinoma	Intrahepatic Cholangiocarcinoma	IV	Biopsy/Paracentesis	Recurrent	FFPE	20	2364	757	0.333333	Male	59	Unknown	Radiation_Therapy;Targeted_Therapy;Chemotherapy	1.25325	4.87e-16	7.83413	1.65e-08	0.00090669	0	0	0.911717	1.12e-09	0	0	0	1.56e-15	2.54e-09	0	0
P-0981	Patient0981	Lung Adenocarcinoma	Lung Adenocarcinoma	III	Biopsy/Paracentesis	Metastasis	FFPE	60	140	593	0.833333	Male	54	Unknown	Chemotherapy	1.01e-14	1.69e-05	21.9592	0.00014622	0.0394837	7.11e-14	0	0.00118783	0	0	6.76e-15	0	0	0	0	0
P-0984	Patient0984	Colorectal Carcinoma	Colorectal Adenocarcinoma	IV	Biopsy/Paracentesis	Primary	FFPE	20	442	634	0.7	Male	66	Unknown	Treatment-naive	5.44205	0	5.31984	1.84e-08	2.52432	0	1.45e-12	0.672604	6.26e-08	6.04119	4.94e-16	8.06e-16	9.5e-16	0	1.53e-15	4.68e-16
P-0987	Patient0987	Colorectal Carcinoma	Colorectal Adenocarcinoma	IV	Biopsy/Paracentesis	Metastasis	FFPE	20	2640	909	2.03333	Female	58	Unknown	Chemotherapy	35.0937	0	4.14e-16	1.14e-08	0.906349	0	1.87e-12	1.19e-11	4.02e-08	1.21e-08	3.96e-16	5.7e-16	6.57e-16	0	7.4e-16	3.12e-16
P-0991	Patient0991	Lung Adenocarcinoma	Lung Adenocarcinoma	IV	Biopsy/Paracentesis	Primary	FFPE	40	618	2110	0.866667	Female	30	Unknown	Radiation_Therapy;Chemotherapy	1.76e-14	1.29e-05	7.21859	8.88524	7.35816	4.44e-14	0	1.538	0	0	6.33e-15	0	0	0	0	0
P-0998	Patient0998	Colorectal Carcinoma	Colorectal Adenocarcinoma	II	Surgery	Primary	FFPE	70	2988	1085	3.1	Female	39	Unknown	Treatment-naive	24.6178	0	2.84194	1.72e-08	34.5402	0	3.14e-12	2.38e-11	3.85e-08	2.47e-08	6.11e-16	9.77e-16	8.01e-16	0	1.74e-15	4.58e-16
P-0999	Patient0999	Colorectal Carcinoma	Colorectal Adenocarcinoma	IV	Surgery	Primary	FFPE	50	4572	888	0.5	Male	55	Unknown	Treatment-naive	13.9737	0	8.15e-16	2.76e-08	0.0262509	0	4.51e-12	6.12e-12	2.97e-08	2.04e-08	5.12e-16	1.13e-15	1.42e-15	0	8.72e-16	8.98e-16
P-10010	Patient10010	Extrahepatic Cholangiocarcinoma	Extrahepatic Cholangiocarcinoma	I	Surgery	Primary	FFPE	20	3132	1297	0.433333	Male	61	Unknown	Treatment-naive	3.72617	3.42e-06	4.02e-10	2.63295	6.53e-06	9.12e-14	0	0.00019259	3.02e-11	5.75e-11	0	0	0	6.64068	1.86e-16	0
P-10011	Patient10011	Extrahepatic Cholangiocarcinoma	Extrahepatic Cholangiocarcinoma	II	Surgery	Primary	FFPE	70	1026	916	1.16667	Male	56	Unknown	Treatment-naive	10.5167	1.60914	1.98e-10	0.00118791	13.8727	3.14e-14	0	0.0002373	2.18e-11	1.46e-10	0	0	0	3.26e-10	8.19e-17	0
P-10016	Patient10016	Melanoma	Melanoma Other	III	Surgery	Primary	FFPE	60	586	576	0.6	Female	54	Unknown	Other_Treatments	3.10295	0	0	14.3592	0	1.53783	0	0	0	0	0	0	0	0	0	0
P-1002	Patient1002	Lung Adenocarcinoma	Lung Adenocarcinoma	III	Biopsy/Paracentesis	Primary	FFPE	30	636	954	0.4	Male	57	Smoker	Unknown	1.82e-14	2.5e-05	8.67175	0.00017227	3.32629	6.38e-14	0	0.00176323	0	0	6.02e-15	0	0	0	0	0
P-10020	Patient10020	Intrahepatic Cholangiocarcinoma	Intrahepatic Cholangiocarcinoma	III	Surgery	Primary	FFPE	50	4056	903	1.43333	Male	44	Unknown	Treatment-naive	2.965	9.87e-16	0.00087214	1.43e-08	16.7412	0	0	8.02e-11	11.2929	0	0	0	1.26e-15	4.04e-10	0	0
P-10042	Patient10042	Intrahepatic Cholangiocarcinoma	Intrahepatic Cholangiocarcinoma	I	Surgery	Primary	FFPE	50	3120	874	2.03333	Female	47	Unknown	Treatment-naive	4.74734	2.68e-16	0.00058378	1.18e-08	25.6169	0	0	1.06502	1.43e-09	0	0	0	4.57014	1.26e-09	0	0
P-10044	Patient10044	Intrahepatic Cholangiocarcinoma	Intrahepatic Cholangiocarcinoma	III	Surgery	Primary	FFPE	65	17220	1025	0.3	Male	49	Unknown	Treatment-naive	0.00639049	9.37e-17	9.99323	8.51e-09	0.00037509	0	0	1.14e-11	5.3e-10	0	0	0	1.42e-16	1.55e-09	0	0
P-10045	Patient10045	Intrahepatic Cholangiocarcinoma	Intrahepatic Cholangiocarcinoma	I	Surgery	Primary	FFPE	45	3504	713	1.93333	Female	79	Unknown	Treatment-naive	26.244	9.46e-17	0.00044914	9.12e-09	14.7556	0	0	1.72e-11	1.19e-09	0	0	0	1.55e-15	2.1e-10	0	0
P-10046	Patient10046	Intrahepatic Cholangiocarcinoma	Intrahepatic Cholangiocarcinoma	IV	Surgery	Primary	FFPE	60	3108	867	0.333333	Male	68	Unknown	Treatment-naive	0.0126696	1.3e-16	0.00161547	1.54e-08	0.00047593	0	0	6.14e-12	1.34246	0	0	0	1.85e-16	9.64278	0	0
P-10052	Patient10052	Intrahepatic Cholangiocarcinoma	Intrahepatic Cholangiocarcinoma	II	Surgery	Primary	FFPE	40	780	1176	1.4	Male	43	Unknown	Treatment-naive	0.00396467	8.62e-18	0.00021946	7.73e-09	0.00024049	0	0	3.59e-12	1.04975	0	0	0	2.41e-15	38.9458	0	0
P-1007	Patient1007	Lung Adenocarcinoma	Lung Adenocarcinoma	IV	Biopsy/Paracentesis	Metastasis	FFPE	50	1620	1113	0.4	Male	46	Unknown	Targeted_Therapy;Chemotherapy	1.14e-14	6.62226	0.690049	0.00024036	1.36881	2.71e-14	0	2.31864	0	0	3.76e-15	0	0	0	0	0
P-10076	Patient10076	Esophageal Carcinoma	Esophageal Squamous Cell Carcinoma	III	Surgery	Primary	FFPE	60	3054	1627	0.333333	Male	58	Unknown	Treatment-naive	3.61071	1.88538	0.918688	2.33702	0	0	0	1.2482	0	0	0	0	0	7.83e-15	0	0
P-10081	Patient10081	Esophageal Carcinoma	Esophageal Squamous Cell Carcinoma	III	Surgery	Primary	FFPE	50	3186	1655	0.4	Male	50	Unknown	Chemotherapy	3.40437	2.08695	0.128129	1.3641	0	0	0	4.01646	0	0	0	0	0	4.81e-15	0	0
P-10082	Patient10082	Esophageal Carcinoma	Esophageal Squamous Cell Carcinoma	III	Surgery	Primary	FFPE	85	1656	1239	0.366667	Male	62	Unknown	Treatment-naive	6.01651	1.51954	0.242595	0.935923	0	0	0	1.28543	0	0	0	0	0	1.08e-13	0	0
P-10084	Patient10084	Esophageal Carcinoma	Esophageal Squamous Cell Carcinoma	III	Surgery	Primary	FFPE	80	6240	1496	0.466667	Male	54	Unknown	Treatment-naive	4.48959	5.07286	0.574249	3.67056	0	0	0	0.192742	0	0	0	0	0	1.67e-13	0	0
P-10092	Patient10092	Liver Hepatocellular Carcinoma	Liver Hepatocellular Carcinoma	I	Surgery	Primary	FFPE	90	211	1250	0.3	Male	54	Unknown	Treatment-naive	2.81e-08	0	0.205537	1.99337	4.48e-15	0	0	0	0	1.76e-12	0	0	0	7.8011	4.65e-14	1.66e-10
P-10102	Patient10102	Liver Hepatocellular Carcinoma	Liver Hepatocellular Carcinoma	I	Surgery	Primary	FFPE	80	1074	1097	0.433333	Male	68	Unknown	Treatment-naive	1.83e-08	0	3.62369	8.05382	3.49e-15	0	0	0	0	5.03e-12	0	0	0	2.32249	2.54e-13	1.71e-10
P-10105	Patient10105	Extrahepatic Cholangiocarcinoma	Extrahepatic Cholangiocarcinoma	II	Surgery	Primary	FFPE	30	2904	1004	0.533333	Male	65	Unknown	Treatment-naive	3.65996	2.12e-06	7.35789	0.00116686	5.01e-06	2.73549	0	2.24548	2.09e-11	2.54e-10	0	0	0	8.12e-11	1.83e-16	0
P-10109	Patient10109	Breast Carcinoma	Breast Invasive Carcinoma	III	Biopsy/Paracentesis	Primary	FFPE	90	1872	1113	0.566667	Female	37	Unknown	Chemotherapy;Endocrinotherapy	6.66883	0.00672946	0.318417	7.98979	4.38e-15	0	0	0.0162311	0	2.66e-08	0	0	0	0	0	0
P-10120	Patient10120	Gastric Cancer	Gastric Adenocarcinoma	IV	Surgery	Primary	FFPE	60	5490	938	0.466667	Male	69	Unknown	Treatment-naive	6.14544	9.27e-14	3.27e-10	2.59798	1.34436	0	0	3.18e-06	0	0.912218	0	0	0	0	7.69e-15	0
P-10124	Patient10124	Gastric Cancer	Gastric Adenocarcinoma	II	Surgery	Primary	FFPE	40	2532	1096	0.333333	Male	63	Unknown	Treatment-naive	4.2521	3.3e-14	2.17e-10	0.522686	0.947773	0	0	5.72e-06	0	6.27744	0	0	0	0	6.21e-15	0
P-10129	Patient10129	Gastric Cancer	Gastric Adenocarcinoma	III	Surgery	Primary	FFPE	40	1824	361	0.3	Male	85	Unknown	Treatment-naive	1.89643	7.11e-14	5.63e-10	7.33894	0.989377	0	0	0.670697	0	0.104551	0	0	0	0	1.35e-14	0
P-10130	Patient10130	Gastric Cancer	Gastric Adenocarcinoma	III	Surgery	Primary	FFPE	60	714	481	1.23333	Male	76	Unknown	Treatment-naive	13.6217	2.49e-13	1.59e-10	1.39337	6.84206	0	0	4.73e-06	0	0.142817	0	0	0	0	5.5e-15	0
P-10131	Patient10131	Gastric Cancer	Gastric Adenocarcinoma	III	Surgery	Primary	FFPE	65	1512	387	0.766667	Male	78	Unknown	Treatment-naive	8.16329	8.52e-14	4.45e-10	5.41056	0.649662	0	0	1.48346	0	3.29303	0	0	0	0	7.38e-15	0
P-10132	Patient10132	Gastric Cancer	Gastric Adenocarcinoma	III	Surgery	Primary	FFPE	50	2496	925	0.4	Male	62	Unknown	Treatment-naive	5.09748	4.67e-13	1.48e-10	3.90325	0.931621	0	0	8.54e-06	0	0.0676434	0	0	0	0	3.32e-15	0
P-10136	Patient10136	Gastric Cancer	Gastric Adenocarcinoma	I	Surgery	Primary	FFPE	40	1296	1149	1.4	Male	45	Unknown	Treatment-naive	6.86665	3.28e-13	2.32e-10	1.71336	9.35498	0	0	6.1e-06	0	0.0649918	0	0	0	0	9.16e-15	0
P-10140	Patient10140	Gastric Cancer	Gastric Adenocarcinoma	III	Surgery	Primary	FFPE	60	9780	1128	2.9	Male	65	Unknown	Treatment-naive	25.6544	2.36e-13	2e-10	2.89553	25.2767	0	0	4.28e-06	0	0.173321	0	0	0	0	4.83e-15	0
P-10143	Patient10143	Gastric Cancer	Gastric Adenocarcinoma	IV	Surgery	Primary	FFPE	55	3180	409	2.06667	Female	67	Unknown	Treatment-naive	12.1664	1.98e-14	3.05e-10	0.852494	26.2588	0	0	8.71e-07	0	1.72233	0	0	0	0	7.51e-15	0
P-10148	Patient10148	Soft Tissue Sarcoma	Undifferentiated Pleomorphic Sarcoma Malignant Fibrous Histiocytoma	Unknown	Biopsy/Paracentesis	Primary	FFPE	90	2160	1587	0.366667	Female	55	Unknown	Unknown	1.45981	0	1.09e-14	4.48579	0.46749	0	0	4.58692	0	3.65e-07	0	0	0	2.97e-08	0	0
P-10151	Patient10151	Gallbladder Carcinoma	Gallbladder Adenocarcinoma	IV	Biopsy/Paracentesis	Metastasis	FFPE	20	247	2495	0.633333	Male	69	Unknown	Treatment-naive	7.31273	0.511472	1.13e-07	0.131773	11.0005	0	3.21e-09	0.0434987	0	0	0	8.65e-16	0	0	0	0
P-10158	Patient10158	Gastric Cancer	Gastric Adenocarcinoma	III	Surgery	Primary	FFPE	60	1728	1800	2.23333	Female	70	Unknown	Treatment-naive	19.1819	1.86e-13	2.04e-10	0.431072	14.3625	0	0	3.82e-06	0	0.0245458	0	0	0	0	3.86e-15	0
P-10159	Patient10159	Gastric Cancer	Gastric Adenocarcinoma	III	Surgery	Primary	FFPE	65	6660	1131	0.466667	Female	74	Unknown	Treatment-naive	9.10607	3.88e-13	9.98e-11	0.554354	2.30455	0	0	7.05e-06	0	0.0350234	0	0	0	0	2.56e-15	0
P-10162	Patient10162	Gastric Cancer	Gastric Adenocarcinoma	II	Surgery	Primary	FFPE	55	3000	1422	0.466667	Male	68	Unknown	Unknown	7.31164	1.48e-14	4.62e-10	1.50662	3.14017	0	0	2.12e-05	0	0.0415553	0	0	0	0	1.35e-14	0
P-10163	Patient10163	Gastric Cancer	Gastric Adenocarcinoma	I	Surgery	Primary	FFPE	60	5130	1068	0.4	Male	78	Unknown	Treatment-naive	4.17365	2.24e-14	5.93e-10	7.12078	1.60353	0	0	2.11e-06	0	0.102037	0	0	0	0	8.32e-15	0
P-10166	Patient10166	Gastric Cancer	Gastric Adenocarcinoma	III	Surgery	Primary	FFPE	55	11940	1267	0.433333	Male	79	Unknown	Treatment-naive	7.07797	1.07e-13	4.79e-10	4.06062	0.766948	0	0	0.93907	0	0.155387	0	0	0	0	1.49e-14	0
P-10167	Patient10167	Gallbladder Carcinoma	Gallbladder Adenocarcinoma	IV	Surgery	Primary	FFPE	30	2232	2030	0.466667	Female	71	Unknown	Treatment-naive	6.98972	0.13969	1.69e-07	2.30868	2.35e-10	0	2.4e-09	2.56191	0	0	0	1.05e-15	0	0	0	0
P-10169	Patient10169	Bone Sarcoma	Osteosarcoma	IV	Surgery	Primary	FFPE	90	9660	1330	1.2	Male	16	Unknown	Chemotherapy	4.82311	0	0	6.32058	0	1.23377	0	0	3.42636	0	0	7.77242	0.423762	0	0	0
P-1017	Patient1017	Gallbladder Carcinoma	Gallbladder Adenocarcinoma	III	Biopsy/Paracentesis	Metastasis	FFPE	20	180	907	0.433333	Male	79	Unknown	Treatment-naive	3.35234	0.0161222	6.33513	2.25941	3.19e-10	0	2.12e-09	1.037	0	0	0	7.84e-16	0	0	0	0
P-10194	Patient10194	Small Cell Lung Cancer	Small Cell Lung Cancer	II	Surgery	Primary	FFPE	30	930	1086	0.433333	Male	59	Smoker	Unknown	1.79837	2.47e-11	5.94791	3.70246	0	0	0	0.102218	0	0	0	0	0	0	0.449048	0
P-1029	Patient1029	Lung Squamous Cell Carcinoma	Lung Squamous Cell Carcinoma	III	Biopsy/Paracentesis	Primary	FFPE	20	517	644	0.333333	Male	64	Smoker	Unknown	0.950037	0.546644	7.0027	1.23927	0	0	0	0.990595	0	0	0	0	0	0	0.27076	0
P-1031	Patient1031	Liver Hepatocellular Carcinoma	Liver Hepatocellular Carcinoma	III	Surgery	Primary	FFPE	90	4884	1035	0.333333	Female	72	Unknown	Treatment-naive	5.83e-09	0	1.39946	3.73004	3.02e-15	0	0	0	0	2.3e-12	0	0	0	4.8705	4.12e-13	2.22e-10
P-1034	Patient1034	Liver Hepatocellular Carcinoma	Liver Hepatocellular Carcinoma	II	Surgery	Primary	FFPE	70	3672	662	0.4	Male	59	Unknown	Treatment-naive	1.57246	0	2.15304	6.13151	3.3e-15	0	0	0	0	5.28e-12	0	0	0	1.14299	4.45e-13	1.34e-10
P-1051	Patient1051	Lung Squamous Cell Carcinoma	Lung Squamous Cell Carcinoma	IV	Biopsy/Paracentesis	Metastasis	FFPE	40	5124	738	0.766667	Male	55	Unknown	Unknown	0.668247	0.0319703	13.0708	3.66444	0	0	0	1.04495	0	0	0	0	0	0	0.519574	0
P-1052	Patient1052	Lung Adenocarcinoma	Lung Adenocarcinoma	III	Biopsy/Paracentesis	Primary	FFPE	30	385	1265	0.933333	Male	56	Unknown	Targeted_Therapy;Chemotherapy	1.49e-14	4.36e-06	28.9289	0.0001664	0.0704007	4.63e-14	0	0.00051088	0	0	6.88e-15	0	0	0	0	0
P-1053	Patient1053	Colorectal Carcinoma	Colorectal Adenocarcinoma	II	Surgery	Primary	FFPE	60	6480	917	10.5667	Male	30	Unknown	Treatment-naive	6.15865	0	1.3e-15	8.07186	13.5682	0	305.201	1.8e-11	4.13e-08	1.81e-08	7.23e-16	8.33e-16	8.96e-16	0	1.3e-15	4.26e-16
P-1069	Patient1069	Liver Hepatocellular Carcinoma	Liver Hepatocellular Carcinoma	III	Surgery	Primary	FFPE	80	4752	1099	0.466667	Male	54	Unknown	Treatment-naive	7.44e-09	0	1.26139	9.76724	3.04e-15	0	0	0	0	6.19e-12	0	0	0	0.0658802	3.31e-13	0.905487
P-1072	Patient1072	Gastric Cancer	Gastric Adenocarcinoma	IV	Surgery	Metastasis	FFPE	40	5172	862	3.76667	Male	43	Unknown	Treatment-naive	34.2864	1.41e-14	1.67e-10	0.471533	19.1836	0	0	4.48e-07	0	0.0584685	0	0	0	0	4.73e-15	0
P-1076	Patient1076	Lung Squamous Cell Carcinoma	Lung Squamous Cell Carcinoma	I	Surgery	Primary	FFPE	50	5604	1161	0.633333	Male	43	Unknown	Treatment-naive	1.66745	0.0288192	13.5875	1.40369	0	0	0	1.06655	0	0	0	0	0	0	0.245999	0
P-1079	Patient1079	Lung Adenocarcinoma	Lung Adenocarcinoma	I	Surgery	Primary	FFPE	40	5784	1032	1.1	Male	54	Nonsmoker	Treatment-naive	8.63e-15	3.76e-05	30.981	0.0001139	0.0150227	8.02e-14	0	0.00380584	0	0	7.91e-15	0	0	0	0	0
P-1085	Patient1085	Colorectal Carcinoma	Colorectal Adenocarcinoma	III	Surgery	Primary	FFPE	30	4692	882	0.533333	Male	46	Unknown	Treatment-naive	2.50093	0	1.81e-15	2.42e-08	0.0277628	0	5.98e-13	1.02e-11	6.07343	3.58419	4.13e-16	5.29e-16	1.83e-15	0	3.81369	9.98e-16
P-1092	Patient1092	Breast Carcinoma	Breast Invasive Carcinoma	IV	Surgery	Primary	FFPE	40	4428	1247	0.466667	Female	36	Unknown	Targeted_Therapy;Chemotherapy;Endocrinotherapy	3.38898	1.16642	0.0810566	1.09077	4.1e-15	0	0	9.27277	0	3.59e-08	0	0	0	0	0	0
P-1094	Patient1094	Lung Adenocarcinoma	Lung Adenocarcinoma	IV	Biopsy/Paracentesis	Primary	FFPE	30	744	1297	0.366667	Male	57	Unknown	Targeted_Therapy;Chemotherapy	2.05e-14	1.13e-05	5.34758	0.00022114	3.39494	1.11e-13	0	1.25725	0	0	6.16e-15	0	0	0	0	0
P-1103	Patient1103	Colorectal Carcinoma	Colorectal Adenocarcinoma	III	Surgery	Primary	FFPE	30	4068	972	2.7	Male	25	Unknown	Treatment-naive	26.004	0	8.18e-16	1.14e-08	36.996	0	2.36e-12	1.08e-11	3.74e-08	1.59e-08	4.26e-16	8.63e-16	8.47e-16	0	9.74e-16	4.58e-16
P-1106	Patient1106	Lung Adenocarcinoma	Lung Adenocarcinoma	IV	Biopsy/Paracentesis	Metastasis	FFPE	60	182	464	0.366667	Male	66	Unknown	Treatment-naive	1.17e-14	8.07e-07	6.43942	7.29e-05	3.56025	2.34e-15	0	0.00025427	0	0	6.56e-15	0	0	0	0	0
P-1113	Patient1113	Liver Hepatocellular Carcinoma	Liver Hepatocellular Carcinoma	III	Surgery	Primary	FFPE	80	5004	759	0.333333	Male	56	Unknown	Treatment-naive	2.39112	0	0.352609	5.63293	2.61e-15	0	0	0	0	2.64e-12	0	0	0	2.62334	1.22e-13	3.57e-10
P-1115	Patient1115	Liver Hepatocellular Carcinoma	Liver Hepatocellular Carcinoma	III	Surgery	Primary	FFPE	90	4524	1418	0.433333	Male	60	Unknown	Radiation_Therapy;Chemotherapy	6.51e-09	0	5.18898	10.5872	1.55e-15	0	0	0	0	4.14e-12	0	0	0	0.22385	2.78e-13	3.53e-10
P-1124	Patient1124	Esophageal Carcinoma	Esophageal Squamous Cell Carcinoma	II	Surgery	Primary	FFPE	30	3600	1071	0.566667	Female	63	Unknown	Treatment-naive	5.13809	0.0376375	5.47099	0.847694	0	0	0	3.50559	0	0	0	0	0	7.45e-15	0	0
P-1138	Patient1138	Lung Adenocarcinoma	Lung Adenocarcinoma	I	Surgery	Primary	FFPE	30	3624	886	0.9	Male	77	Nonsmoker	Treatment-naive	1.5e-14	2.59e-06	23.8822	0.00011457	0.250556	1.22e-14	0	1.86716	0	0	6.89e-15	0	0	0	0	0
P-1145	Patient1145	Colorectal Carcinoma	Colorectal Adenocarcinoma	II	Surgery	Primary	FFPE	60	3936	998	0.466667	Female	65	Unknown	Treatment-naive	11.9728	0	9.65e-16	2.16e-08	0.0271628	0	1.52e-12	5.62e-11	3.66e-08	4.45e-08	2.81e-16	7.76e-16	5.56e-16	0	8.46e-16	4.25e-16
P-1146	Patient1146	Extrahepatic Cholangiocarcinoma	Extrahepatic Cholangiocarcinoma	II	Surgery	Primary	FFPE	20	2184	1304	0.466667	Male	76	Unknown	Treatment-naive	3.24435	5.19e-06	2.23e-11	0.00017877	6.63e-06	5.01308	0	3.74239	2.31e-11	3.23e-11	0	0	0	7.73e-12	2.76e-17	0
P-1154	Patient1154	Liver Hepatocellular Carcinoma	Liver Hepatocellular Carcinoma	II	Surgery	Primary	FFPE	80	6960	1182	0.266667	Male	72	Unknown	Treatment-naive	2.0301	0	3.77772	3.87942	3.22e-15	0	0	0	0	1.99e-12	0	0	0	0.312753	3.63e-13	1.62e-10
P-1158	Patient1158	Urothelial Carcinoma	Urothelial Carcinoma Other	IV	Surgery	Metastasis	FFPE	40	4872	852	0.733333	Male	57	Unknown	Chemotherapy	0.0742659	4.47169	7.72824	7.35503	1.88e-14	0.0932677	0	1.27639	0	0	0	2.49e-15	0	0.00112098	0	0
P-1159	Patient1159	Lung Adenocarcinoma	Lung Adenocarcinoma	IV	Biopsy/Paracentesis	Primary	FFPE	60	100	1215	0.4	Male	72	Nonsmoker	Targeted_Therapy	1.85e-14	3.17225	3.64826	3.01562	0.163046	3.24e-14	0	0.00083519	0	0	9.76e-15	0	0	0	0	0
P-1160	Patient1160	Colorectal Carcinoma	Colorectal Adenocarcinoma	II	Surgery	Primary	FFPE	70	5328	1139	1.46667	Female	56	Unknown	Treatment-naive	14.9413	0	8.85e-16	1.6e-08	1.56026	0	1.22e-12	3.01e-12	11.4984	5.89e-09	4.18e-16	6.6e-16	1.15e-15	0	8.54e-16	6.12e-16
P-1166	Patient1166	Colorectal Carcinoma	Colorectal Adenocarcinoma	II	Surgery	Primary	FFPE	60	7200	960	0.6	Female	65	Unknown	Treatment-naive	4.88192	0	2.38e-15	2.96e-08	11.1181	0	1.37e-12	1.42e-11	4.63e-08	3.47e-08	9.47e-16	1.12e-15	4.98e-16	0	2.04e-15	4.64e-16
P-1167	Patient1167	Small Cell Lung Cancer	Small Cell Lung Cancer	Unknown	Biopsy/Paracentesis	Primary	FFPE	80	1776	1048	0.533333	Male	48	Nonsmoker	Unknown	0.529718	2.27e-11	13.45	4.40383	0	0	0	0.0920952	0	0	0	0	0	0	0.524395	0
P-1169	Patient1169	Pancreatic Cancer	Pancreatic Adenocarcinoma	IV	Surgery	Primary	FFPE	30	6960	854	0.5	Male	62	Unknown	Treatment-naive	5.84732	1.4e-14	0	4.228	0.924427	6.3e-08	0	7.6e-08	0	0	0	0	0	0	0.00024386	0
P-1175	Patient1175	Lung Adenocarcinoma	Lung Adenocarcinoma	IV	Biopsy/Paracentesis	Metastasis	FFPE	80	136	1223	0.533333	Male	81	Unknown	Treatment-naive	1.56e-14	4.94789	4.07625	0.00012821	4.97018	3.96e-14	0	0.00555437	0	0	7.11e-15	0	0	0	0	0
P-1179	Patient1179	Lung Adenocarcinoma	Lung Adenocarcinoma	IV	Surgery	Metastasis	FFPE	70	2748	584	0.633333	Male	61	Unknown	Chemotherapy	1.51e-14	5.5e-06	18.9022	0.00010017	1.09707	6.29e-14	0	0.00065379	0	0	7.51e-15	0	0	0	0	0
P-1180	Patient1180	Small Cell Lung Cancer	Small Cell Lung Cancer	III	Biopsy/Paracentesis	Primary	FFPE	50	2700	1113	0.333333	Male	81	Smoker	Treatment-naive	1.28649	2.57e-11	3.7561	4.55296	0	0	0	0.114296	0	0	0	0	0	0	0.290151	0
P-1183	Patient1183	Lung Adenocarcinoma	Lung Adenocarcinoma	I	Surgery	Primary	FFPE	50	5256	1085	0.4	Male	52	Unknown	Treatment-naive	7.94e-15	2.07096	7.8796	0.00013514	0.0482529	1.4e-14	0	0.00105204	0	0	4.43e-15	0	0	0	0	0
P-1194	Patient1194	Lung Squamous Cell Carcinoma	Lung Squamous Cell Carcinoma	I	Surgery	Primary	FFPE	40	6240	1310	0.466667	Male	72	Unknown	Treatment-naive	5.57634	0.747558	4.05686	1.79549	0	0	0	1.72533	0	0	0	0	0	0	0.0984275	0
P-1202	Patient1202	Lung Adenocarcinoma	Lung Adenocarcinoma	III	Biopsy/Paracentesis	Primary	FFPE	20	130	786	0.433333	Female	48	Nonsmoker	Treatment-naive	1e-14	9.3e-07	1.30432	8.58531	0.110093	1.72e-14	0	0.00027725	0	0	1.27e-15	0	0	0	0	0
P-1203	Patient1203	Gastrointestinal Neuroendocrine Tumor	Pancreatic Neuroendocrine Tumor	II	Surgery	Primary	FFPE	90	3576	1356	0.933333	Male	52	Unknown	Treatment-naive	22.9971	2.19e-05	0	0	0	4.27e-05	0	0	0	0	0.00278501	3.38e-06	0	0	0	0
P-1206	Patient1206	Lung Adenocarcinoma	Lung Adenocarcinoma	IV	Biopsy/Paracentesis	Primary	FFPE	20	497	1130	0.433333	Male	74	Smoker	Treatment-naive	1.01e-14	6.36e-06	3.69723	0.00019669	0.0448033	7.33e-14	0	10.2578	0	0	2.91e-15	0	0	0	0	0
P-1207	Patient1207	Lung Adenocarcinoma	Lung Adenocarcinoma	II	Surgery	Primary	FFPE	60	6720	793	0.466667	Male	62	Nonsmoker	Treatment-naive	2.59e-14	1.5e-06	11.9711	0.00018616	2.0282	4.74e-14	0	0.00046519	0	0	4.82e-15	0	0	0	0	0
P-1208	Patient1208	Lung Squamous Cell Carcinoma	Lung Squamous Cell Carcinoma	II	Surgery	Primary	FFPE	60	4608	1192	0.4	Male	60	Nonsmoker	Treatment-naive	1.33641	4.78815	1.07967	0.530778	0	0	0	4.20264	0	0	0	0	0	0	0.0623547	0
P-1209	Patient1209	Small Cell Lung Cancer	Small Cell Lung Cancer	I	Surgery	Primary	FFPE	90	3960	869	0.533333	Male	64	Unknown	Chemotherapy	3.73601	1.26e-11	9.89445	1.85704	0	0	0	0.844354	0	0	0	0	0	0	0.668153	0
P-1214	Patient1214	Colorectal Carcinoma	Colorectal Adenocarcinoma	III	Surgery	Primary	FFPE	30	5352	545	1.53333	Male	30	Unknown	Treatment-naive	3.49894	0	1.16e-15	1.67e-08	6.69016	0	1.31e-12	3.5e-12	3.21463	1.52135	4.23e-16	19.0749	1.33e-15	0	1.46e-15	6.78e-16
P-1227	Patient1227	Gastric Cancer	Gastric Adenocarcinoma	Unknown	Surgery	Primary	FFPE	70	4308	1284	2.73333	Male	77	Unknown	Treatment-naive	15.9662	1.46e-14	5.65e-10	2.23349	30.7709	0	0	7.06e-07	0	0.0293586	0	0	0	0	6.07e-15	0
P-1228	Patient1228	Lung Squamous Cell Carcinoma	Lung Squamous Cell Carcinoma	IV	Biopsy/Paracentesis	Primary	FFPE	20	272	1319	0.533333	Male	63	Unknown	Radiation_Therapy;Chemotherapy	2.20918	0.630681	8.43625	1.83397	0	0	0	0.138617	0	0	0	0	0	0	0.751308	0
P-1231	Patient1231	Lung Adenocarcinoma	Lung Adenocarcinoma	III	Surgery	Primary	FFPE	70	4848	1357	1.7	Female	45	Unknown	Chemotherapy	1.49e-14	7.77e-07	26.6726	0.00019988	5.17584	3.85e-15	0	0.00057533	0	0	16.1508	0	0	0	0	0
P-1249	Patient1249	Colorectal Carcinoma	Colorectal Adenocarcinoma	I	Surgery	Primary	FFPE	60	3276	662	0.433333	Male	71	Unknown	Treatment-naive	9.85092	0	4.64e-16	2.29e-08	0.14908	0	8.24e-13	1.37e-12	5.15e-08	2.22e-08	2.1e-16	1.47e-15	2.75e-15	0	2.55e-16	1.12e-15
P-1250	Patient1250	Gastric Cancer	Gastric Adenocarcinoma	Unknown	Surgery	Primary	FFPE	60	1512	377	0.5	Male	54	Unknown	Treatment-naive	0.871904	3.76e-14	4.74e-10	3.34148	0.996775	0	0	0.990074	0	10.7998	0	0	0	0	1.24e-14	0
P-1251	Patient1251	Colorectal Carcinoma	Colorectal Adenocarcinoma	I	Surgery	Primary	FFPE	50	1524	443	1.86667	Male	44	Unknown	Chemotherapy	1.1474	0	4.27e-16	9.98e-09	30.8526	0	5.37e-13	8.03e-13	4.13e-08	1.7e-08	2.95e-16	9.26e-16	1.06e-15	0	3.94e-16	5.71e-16
P-1265	Patient1265	Gastric Cancer	Gastric Adenocarcinoma	III	Surgery	Primary	FFPE	70	4692	1371	0.566667	Male	65	Unknown	Treatment-naive	6.43061	4.17e-13	6.33e-10	3.45261	2.06831	0	0	1.1e-05	0	2.04845	0	0	0	0	1.75e-14	0
P-1269	Patient1269	Lung Adenocarcinoma	Lung Adenocarcinoma	IV	Biopsy/Paracentesis	Metastasis	FFPE	40	565	1001	0.366667	Male	64	Smoker	Treatment-naive	1.04e-14	1.92e-05	10.062	0.00014009	0.0896556	3.97e-14	0	1.8482	0	0	6.68e-15	0	0	0	0	0
P-1273	Patient1273	Gastrointestinal Neuroendocrine Tumor	Colorectal Neuroendocrine Tumor	Unknown	Surgery	Primary	FFPE	50	4200	1038	0.333333	Male	76	Unknown	Treatment-naive	8.60611	0.00044008	0	0	0	1.37578	0	0	0	0	0.0176682	9.25e-07	0	0	0	0
P-1275	Patient1275	Liver Hepatocellular Carcinoma	Liver Hepatocellular Carcinoma	III	Surgery	Primary	FFPE	70	6840	1241	0.466667	Male	46	Unknown	Treatment-naive	1.47506	0	1.65602	2.3507	3.6e-15	0	0	0	0	2.6e-12	0	0	0	9.51822	1.36e-13	1.87e-10
P-1276	Patient1276	Lung Squamous Cell Carcinoma	Lung Squamous Cell Carcinoma	Unknown	Biopsy/Paracentesis	Primary	FFPE	20	486	1448	0.533333	Male	63	Unknown	Treatment-naive	6.05673	0.476411	2.92641	4.19603	0	0	0	1.15396	0	0	0	0	0	0	0.190449	0
P-1281	Patient1281	Lung Squamous Cell Carcinoma	Lung Squamous Cell Carcinoma	Unknown	Surgery	Primary	FFPE	40	5892	1072	0.5	Female	52	Nonsmoker	Treatment-naive	0.194513	0.00370802	13.5024	0.675309	0	0	0	0.270501	0	0	0	0	0	0	0.35353	0
P-1288	Patient1288	Non Small Cell Lung Cancer Other	Lung Adenosquamous Carcinoma	I	Surgery	Primary	FFPE	30	5340	949	0.3	Male	55	Unknown	Treatment-naive	1.36217	0.14103	3.0952	3.32195	0	0	0	2.07965	0	0	0	0	0	0	0	0
P-1291	Patient1291	Kidney Renal Cell Carcinoma	Unclassified Kidney Renal Cell Carcinoma	III	Surgery	Primary	FFPE	90	4692	1248	0.333333	Female	57	Unknown	Treatment-naive	1.32447	0	0.572319	5.03707	0.00594279	0	0	0	0	0	0	0	0	3.0602	0	0
P-1297	Patient1297	Non Small Cell Lung Cancer Other	Lung Adenosquamous Carcinoma	IV	Biopsy/Paracentesis	Metastasis	FFPE	60	1146	1298	0.633333	Female	56	Unknown	Targeted_Therapy;Chemotherapy	4.28469	6.14803	2.56608	0.895342	0	0	0	2.10586	0	0	0	0	0	0	0	0
P-1299	Patient1299	Small Cell Lung Cancer	Small Cell Lung Cancer	IV	Surgery	Primary	FFPE	70	1068	818	0.366667	Male	53	Nonsmoker	Chemotherapy	0.430691	2.91e-11	9.16191	2.36071	0	0	0	0.136084	0	0	0	0	0	0	0.910597	0
P-1305	Patient1305	Small Cell Lung Cancer	Small Cell Lung Cancer	III	Surgery	Primary	FFPE	80	4476	688	0.766667	Male	66	Smoker	Treatment-naive	3.08363	3.94823	11.4961	4.23761	0	0	0	0.0435976	0	0	0	0	0	0	1.19088	0
P-1307	Patient1307	Lung Adenocarcinoma	Lung Adenocarcinoma	IV	Biopsy/Paracentesis	Primary	FFPE	20	164	994	0.6	Male	65	Smoker	Treatment-naive	1.4e-14	9.94e-07	16.2158	0.00013924	2.78384	2.89e-14	0	0.00017778	0	0	6.93e-15	0	0	0	0	0
P-1310	Patient1310	Gastric Cancer	Gastric Adenocarcinoma	III	Surgery	Primary	FFPE	30	1272	329	0.5	Female	58	Unknown	Treatment-naive	8.4892	1.80994	5.14e-10	4.39469	1.15704	0	0	6.38e-06	0	0.149121	0	0	0	0	1.27e-14	0
P-1312	Patient1312	Lung Squamous Cell Carcinoma	Lung Squamous Cell Carcinoma	II	Biopsy/Paracentesis	Primary	FFPE	50	4476	1396	0.566667	Female	64	Nonsmoker	Unknown	0.262617	0.00431053	13.0201	3.21577	0	0	0	0.0160918	0	0	0	0	0	0	0.481059	0
P-1314	Patient1314	Gastric Cancer	Gastric Adenocarcinoma	Unknown	Surgery	Primary	FFPE	60	1344	1031	0.433333	Male	56	Unknown	Treatment-naive	3.4516	6.07e-15	5.69e-10	4.59513	0.404417	0	0	1.32e-05	0	6.54884	0	0	0	0	1.7e-14	0
P-1317	Patient1317	Liver Hepatocellular Carcinoma	Liver Hepatocellular Carcinoma	Unknown	Biopsy/Paracentesis	Primary	FFPE	30	3912	895	1.23333	Male	56	Unknown	Chemotherapy	1.07e-08	0	1.26785	3.95866	22.0808	0	0	0	0	3.32e-12	0	0	0	4.69265	2.26e-13	3.25e-10
P-1318	Patient1318	Small Cell Lung Cancer	Small Cell Lung Cancer	III	Biopsy/Paracentesis	Metastasis	FFPE	60	5736	1267	0.5	Male	56	Unknown	Treatment-naive	0.847808	2.43e-12	9.32342	1.33644	0	0	0	1.73756	0	0	0	0	0	0	0.754773	0
P-1320	Patient1320	Soft Tissue Sarcoma	Angiosarcoma	IV	Biopsy/Paracentesis	Primary	FFPE	20	443	1743	0.933333	Male	56	Unknown	Treatment-naive	3.50206	0	9.97e-15	4.14443	0.648836	0	0	1.14713	0	1.03e-07	0	0	0	18.5575	0	0
P-1326	Patient1326	Colorectal Carcinoma	Colorectal Adenocarcinoma	II	Surgery	Primary	FFPE	50	3576	994	0.466667	Male	61	Unknown	Treatment-naive	7.37705	0	1.21e-15	4.17199	0.450966	0	2.51e-12	1.58e-11	4.71e-08	3.59e-08	1.14e-15	7.1e-16	6.76e-16	0	1.32e-15	4.1e-16
P-1327	Patient1327	Lung Squamous Cell Carcinoma	Lung Squamous Cell Carcinoma	II	Surgery	Primary	FFPE	40	6360	842	0.3	Male	66	Unknown	Treatment-naive	1.86552	0.647057	6.03805	0.50475	0	0	0	1.56552	0	0	0	0	0	0	0.3791	0
P-1332	Patient1332	Colorectal Carcinoma	Colorectal Adenocarcinoma	III	Surgery	Primary	FFPE	50	3600	1526	0.5	Female	62	Unknown	Treatment-naive	11.9727	0	1.08e-15	1.87e-08	0.0272933	0	6.97e-13	2.91e-11	2.47e-08	4.66e-09	2.64e-16	8.53e-16	5.37e-16	0	8.85e-16	3.92e-16
P-1337	Patient1337	Lung Adenocarcinoma	Lung Adenocarcinoma	IV	Biopsy/Paracentesis	Primary	FFPE	60	822	1282	1.5	Female	53	Unknown	Radiation_Therapy	1.74e-14	2.05523	47.8827	8.75e-05	0.0607572	3.46e-14	0	0.00125132	0	0	7.47e-15	0	0	0	0	0
P-1338	Patient1338	Lung Squamous Cell Carcinoma	Lung Squamous Cell Carcinoma	Unknown	Biopsy/Paracentesis	Primary	FFPE	50	900	998	0.366667	Male	72	Smoker	Treatment-naive	4.06704	0.154044	3.47391	0.745369	0	0	0	2.12683	0	0	0	0	0	0	0.432806	0
P-1342	Patient1342	Lung Squamous Cell Carcinoma	Lung Squamous Cell Carcinoma	III	Surgery	Primary	FFPE	40	3948	870	0.366667	Male	72	Unknown	Treatment-naive	2.69289	0.0381379	5.71161	1.39186	0	0	0	0.845106	0	0	0	0	0	0	0.320402	0
P-1344	Patient1344	Soft Tissue Sarcoma	Soft Tissue Sarcoma Other	III	Surgery	Primary	FFPE	70	11280	1200	0.433333	Female	29	Unknown	Treatment-naive	2.08702	0	1.24e-14	1.39926	5.34466	0	0	1.06e-06	0	3.16906	0	0	0	1.76e-07	0	0
P-1347	Patient1347	Liver Hepatocellular Carcinoma	Liver Hepatocellular Carcinoma	I	Surgery	Primary	FFPE	90	4908	1233	0.333333	Male	73	Unknown	Treatment-naive	1.72e-08	0	3.28807	5.06628	2.89e-15	0	0	0	0	2.12e-12	0	0	0	0.640268	3.94e-13	3.00538
P-1368	Patient1368	Breast Carcinoma	Breast Invasive Carcinoma	IV	Surgery	Metastasis	FFPE	20	1524	1013	0.433333	Female	55	Unknown	Chemotherapy;Endocrinotherapy	0.248886	4.2739	0.704902	2.21782	3e-15	0	0	5.55449	0	1.51e-07	0	0	0	0	0	0
P-1370	Patient1370	Colorectal Carcinoma	Colorectal Adenocarcinoma	IV	Surgery	Metastasis	FFPE	20	3540	1416	0.466667	Female	59	Unknown	Treatment-naive	8.49437	0	2.93e-15	3.06e-08	0.0204257	0	1.47e-12	8.75e-12	4.83e-08	1.48521	3.45e-16	3.76e-16	1.29e-15	0	3.17e-15	5.71e-16
P-1375	Patient1375	Lung Adenocarcinoma	Lung Adenocarcinoma	I	Surgery	Primary	FFPE	60	18360	1217	1.93333	Male	43	Smoker	Treatment-naive	5.58867	2.65288	41.0228	0.00011492	2.27552	3.36e-14	0	5.46	0	0	6.49e-15	0	0	0	0	0
P-1376	Patient1376	Soft Tissue Sarcoma	Undifferentiated Sarcoma	I	Surgery	Primary	FFPE	30	5616	1059	0.4	Male	55	Unknown	Treatment-naive	3.9639	0	1.21e-14	4.88527	1.40342	0	0	2.07e-06	0	1.7474	0	0	0	3.06e-08	0	0
P-1377	Patient1377	Carcinoma of Uterine Cervix	Cervical Squamous Cell Carcinoma	II	Surgery	Primary	FFPE	60	580	477	0.5	Female	55	Unknown	Treatment-naive	3.63871	5.53564	0	0	0	3.67181	0	2.15384	0	0	0	0	0	0	0	0
P-1379	Patient1379	Colorectal Carcinoma	Colorectal Adenocarcinoma	II	Surgery	Primary	FFPE	70	4452	1411	1.1	Female	58	Unknown	Treatment-naive	18.509	0	1.29e-15	2.27e-08	6.49097	0	1.51e-12	1.76e-11	4.35e-08	1.91e-08	2.89e-16	1.01e-15	1.79e-15	0	4.59e-16	7.96e-16
P-1382	Patient1382	Lung Adenocarcinoma	Lung Adenocarcinoma	I	Surgery	Primary	FFPE	70	7200	1462	0.5	Male	71	Unknown	Chemotherapy	1.01e-14	1.85e-05	10.9966	0.00013358	1.26778	2.41e-14	0	1.73548	0	0	6.01e-15	0	0	0	0	0
P-1392	Patient1392	Lung Adenocarcinoma	Lung Adenocarcinoma	IV	Biopsy/Paracentesis	Primary	FFPE	40	563	2051	0.866667	Male	69	Smoker	Treatment-naive	1.07e-14	6.62319	22.3319	0.00010657	0.0407936	3.42e-14	0	0.00404438	0	0	7.67e-15	0	0	0	0	0
P-1395	Patient1395	Lung Adenocarcinoma	Lung Adenocarcinoma	II	Surgery	Primary	FFPE	60	4584	1325	1.03333	Male	73	Smoker	Treatment-naive	1.85e-14	1.41e-05	21.5546	0.00016809	4.12596	5.11e-14	0	6.31925	0	0	7.07e-15	0	0	0	0	0
P-1396	Patient1396	Colorectal Carcinoma	Colorectal Adenocarcinoma	IV	Biopsy/Paracentesis	Primary	FFPE	60	3936	1089	0.5	Male	62	Unknown	Treatment-naive	5.14005	0	2.34e-15	3.25e-08	0.0265356	0	5.58357	6.33e-12	4.01e-08	4.24985	9.88e-16	8.39e-16	1.35e-15	0	9.75e-16	6.34e-16
P-1398	Patient1398	Lung Squamous Cell Carcinoma	Lung Squamous Cell Carcinoma	Unknown	Biopsy/Paracentesis	Primary	FFPE	30	1056	1494	0.433333	Male	64	Unknown	Unknown	0.619168	0.685166	7.30617	1.89984	0	0	0	0.110009	0	0	0	0	0	0	0.379652	0
P-1402	Patient1402	Lung Adenocarcinoma	Lung Adenocarcinoma	I	Surgery	Primary	FFPE	30	4668	1151	1.1	Male	71	Smoker	Treatment-naive	2.86e-14	3.93315	21.8126	0.00016526	0.151515	1.62e-14	0	0.00102609	0	0	4.10152	0	0	0	0	0
P-1405	Patient1405	Lung Adenocarcinoma	Lung Adenocarcinoma	III	Biopsy/Paracentesis	Primary	FFPE	20	140	1450	1.26667	Male	69	Smoker	Treatment-naive	1.62e-14	5.1e-06	6.83546	29.0763	0.0836732	1.95e-14	0	0.00459026	0	0	3.29e-15	0	0	0	0	0
P-1408	Patient1408	Liver Hepatocellular Carcinoma	Liver Hepatocellular Carcinoma	Unknown	Surgery	Primary	FFPE	70	6240	1107	0.366667	Male	64	Unknown	Chemotherapy	1.3e-08	0	0.652327	11.2953	4.99e-15	0	0	0	0	4.65e-12	0	0	0	0.0523279	3.82e-13	2.38e-10
P-1410	Patient1410	Lung Squamous Cell Carcinoma	Lung Squamous Cell Carcinoma	Unknown	Biopsy/Paracentesis	Primary	FFPE	20	966	960	0.7	Male	63	Smoker	Chemotherapy	2.55664	0.203884	13.7216	2.82159	0	0	0	0.0370042	0	0	0	0	0	0	0.659233	0
P-1414	Patient1414	Esophageal Carcinoma	Esophageal Squamous Cell Carcinoma	IV	Surgery	Primary	FFPE	70	6000	863	0.333333	Male	53	Unknown	Treatment-naive	3.09551	1.58314	1.69762	1.20739	0	0	0	3.41633	0	0	0	0	0	5.91e-15	0	0
P-1418	Patient1418	Lung Adenocarcinoma	Lung Adenocarcinoma	I	Surgery	Primary	FFPE	20	3732	938	0.433333	Male	69	Smoker	Treatment-naive	1.1e-14	8.62e-06	10.6138	0.00023188	0.0305081	1e-13	0	2.35546	0	0	6.43e-15	0	0	0	0	0
P-1424	Patient1424	Lung Adenocarcinoma	Lung Adenocarcinoma	IV	Biopsy/Paracentesis	Primary	FFPE	40	413	981	0.666667	Male	59	Unknown	Unknown	1.55e-14	2.80342	11.6797	0.00020063	4.5115	1.85e-14	0	0.00516311	0	0	8.02e-15	0	0	0	0	0
P-1425	Patient1425	Lung Adenocarcinoma	Lung Adenocarcinoma	IV	Surgery	Primary	FFPE	40	5928	1179	0.8	Male	61	Nonsmoker	Treatment-naive	1.68e-14	1.98977	16.1546	9.12e-05	4.85379	3.07e-14	0	2.00178	0	0	6.98e-15	0	0	0	0	0
P-1426	Patient1426	Lung Squamous Cell Carcinoma	Lung Squamous Cell Carcinoma	IV	Surgery	Primary	FFPE	50	1884	1035	0.433333	Male	64	Smoker	Treatment-naive	1.42976	0.628509	7.45594	1.00447	0	0	0	1.22661	0	0	0	0	0	0	0.254712	0
P-1429	Patient1429	Lung Adenocarcinoma	Lung Adenocarcinoma	IV	Biopsy/Paracentesis	Metastasis	FFPE	50	804	1069	1.23333	Male	50	Unknown	Treatment-naive	1.84e-14	4.63e-06	18.1879	13.9692	5.27749	3.85e-14	0	1.5654	0	0	6.4e-15	0	0	0	0	0
P-1430	Patient1430	Small Cell Lung Cancer	Small Cell Lung Cancer	Unknown	Biopsy/Paracentesis	Primary	FFPE	60	2304	979	0.733333	Male	73	Smoker	Unknown	0.824219	1.03e-11	12.0009	5.71579	0	0	0	0.0194613	0	0	0	0	0	0	0.439678	0
P-1432	Patient1432	Small Cell Lung Cancer	Small Cell Lung Cancer	IV	Surgery	Metastasis	FFPE	90	2184	994	0.6	Male	53	Smoker	Treatment-naive	0.760854	2.46e-11	9.20022	5.47926	0	0	0	2.00508	0	0	0	0	0	0	0.554586	0
P-1434	Patient1434	Lung Adenocarcinoma	Lung Adenocarcinoma	IV	Biopsy/Paracentesis	Primary	FFPE	20	90	828	0.433333	Male	79	Smoker	Unknown	2.14e-14	4.12e-06	0.688544	6.80363	4.03108	3.79e-14	0	1.47674	0	0	2.87e-15	0	0	0	0	0
P-1441	Patient1441	Gastric Cancer	Gastric Adenocarcinoma	II	Surgery	Primary	FFPE	60	7080	1294	0.533333	Male	73	Unknown	Treatment-naive	4.55298	1.49e-13	3.36e-10	9.52466	0.764617	0	0	4.33e-05	0	1.15769	0	0	0	0	7.72e-15	0
P-1444	Patient1444	Lung Adenocarcinoma	Lung Adenocarcinoma	I	Surgery	Primary	FFPE	50	3060	1046	0.4	Male	59	Nonsmoker	Treatment-naive	5.75e-15	2.08e-05	11.9776	7.81e-05	0.0212776	2.65e-14	0	0.00106237	0	0	5.05e-15	0	0	0	0	0
P-1452	Patient1452	Colorectal Carcinoma	Colorectal Adenocarcinoma	IV	Biopsy/Paracentesis	Metastasis	FFPE	40	1182	1403	0.433333	Female	83	Unknown	Treatment-naive	12.7234	0	1.24e-15	1.58e-08	1.27658	0	1.23e-12	1.53e-11	5.05e-08	2.28e-09	3.5e-16	6.78e-16	3.64e-16	0	8.06e-16	2.95e-16
P-1453	Patient1453	Lung Adenocarcinoma	Lung Adenocarcinoma	III	Surgery	Primary	FFPE	50	5616	1210	0.4	Female	43	Nonsmoker	Treatment-naive	7.89e-15	1.11e-05	4.91279	0.00018966	4.07194	1.51e-14	0	3.01507	0	0	4.73e-15	0	0	0	0	0
P-1474	Patient1474	Lung Adenocarcinoma	Lung Adenocarcinoma	IV	Biopsy/Paracentesis	Primary	FFPE	50	274	1986	0.466667	Female	80	Nonsmoker	Treatment-naive	7.16466	2.21e-05	1.25275	7.46794	0.112896	4.97e-14	0	0.00172443	0	0	6.87e-15	0	0	0	0	0
P-1478	Patient1478	Small Cell Lung Cancer	Small Cell Lung Cancer	Unknown	Biopsy/Paracentesis	Primary	FFPE	80	23400	1343	1.1	Male	72	Unknown	Unknown	2.59589	8.13e-12	21.6613	4.51145	0	0	0	0.0412255	0	0	0	0	0	0	4.1901	0
P-1480	Patient1480	Lung Squamous Cell Carcinoma	Lung Squamous Cell Carcinoma	Unknown	Biopsy/Paracentesis	Primary	FFPE	20	1110	1107	0.533333	Male	55	Unknown	Unknown	1.26776	3.05221	6.51763	0.925856	0	0	0	1.64437	0	0	0	0	0	0	0.592175	0
P-1481	Patient1481	Lung Squamous Cell Carcinoma	Lung Squamous Cell Carcinoma	I	Surgery	Primary	FFPE	80	2868	1369	0.666667	Male	68	Smoker	Treatment-naive	2.80375	0.0223339	14.1653	1.539	0	0	0	0.0205531	0	0	0	0	0	0	0.449068	0
P-1502	Patient1502	Colorectal Carcinoma	Colorectal Adenocarcinoma	IV	Biopsy/Paracentesis	Primary	FFPE	50	1146	1086	0.433333	Male	43	Unknown	Chemotherapy	6.47117	0	1.72e-15	2.33e-08	0.0237175	0	2.98e-12	2.25e-12	4.66e-08	4.50511	1.31e-15	1.02e-15	4.27e-16	0	2.18e-15	3.14e-16
P-1504	Patient1504	Liver Hepatocellular Carcinoma	Liver Hepatocellular Carcinoma	II	Biopsy/Paracentesis	Primary	FFPE	40	2004	1451	0.366667	Male	63	Unknown	Treatment-naive	2e-08	0	2.96353	6.49586	3.94e-15	0	0	0	0	4.28e-12	0	0	0	1.54061	2.37e-13	1.5e-10
P-1506	Patient1506	Lung Squamous Cell Carcinoma	Lung Squamous Cell Carcinoma	III	Surgery	Primary	FFPE	50	4824	1238	0.433333	Male	49	Smoker	Chemotherapy	0.888699	1.61834	5.75469	2.28337	0	0	0	1.1135	0	0	0	0	0	0	0.341401	0
P-1508	Patient1508	Liver Hepatocellular Carcinoma	Liver Hepatocellular Carcinoma	IV	Surgery	Primary	FFPE	80	4932	854	0.366667	Male	43	Unknown	Treatment-naive	2.2e-08	0	2.09046	5.04153	4.98e-15	0	0	0	0	8.04e-12	0	0	0	3.86802	3.14e-13	1.78e-10
P-1509	Patient1509	Gastric Cancer	Gastric Adenocarcinoma	I	Surgery	Primary	FFPE	30	5604	1066	0.533333	Female	59	Unknown	Treatment-naive	2.24703	7.67e-15	4.88e-10	2.40561	1.91854	0	0	8.18e-06	0	0.172552	0	0	0	0	11.2563	0
P-1510	Patient1510	Lung Adenocarcinoma	Lung Adenocarcinoma	I	Surgery	Primary	FFPE	60	416	461	0.666667	Male	76	Unknown	Treatment-naive	1.73e-14	2.45e-06	4.92223	5.73723	7.33995	2.14e-14	0	0.00059236	0	0	5.95e-15	0	0	0	0	0
P-1513	Patient1513	Colorectal Carcinoma	Colorectal Adenocarcinoma	Unknown	Surgery	Primary	FFPE	20	5916	1158	0.4	Male	53	Unknown	Treatment-naive	3.42833	0	1.58e-15	6.6952	0.0256283	0	3.91e-12	0.850842	2.18e-08	1.5e-08	9.54e-16	8.82e-16	5.52e-16	0	1.14e-15	4.2e-16
P-1526	Patient1526	Lung Adenocarcinoma	Lung Adenocarcinoma	III	Biopsy/Paracentesis	Primary	FFPE	50	1632	715	0.566667	Male	67	Smoker	Unknown	1.41e-14	6.1e-06	16.0795	0.00011815	1.91902	8.02e-14	0	0.00140356	0	0	5.87e-15	0	0	0	0	0
P-1528	Patient1528	Lung Squamous Cell Carcinoma	Lung Squamous Cell Carcinoma	IV	Biopsy/Paracentesis	Primary	FFPE	40	401	646	0.666667	Male	68	Smoker	Chemotherapy	0.65241	0.0114272	16.7775	2.15581	0	0	0	0.0362013	0	0	0	0	0	0	0.366691	0
P-1533	Patient1533	Pancreatic Cancer	Pancreatic Adenocarcinoma	IV	Surgery	Metastasis	FFPE	70	4536	1097	0.433333	Male	54	Unknown	Treatment-naive	2.76459	2.01e-13	0	9.41828	0.306653	1.58e-07	0	1.06e-07	0	0	0	0	0	0	2.51048	0
P-1535	Patient1535	Lung Squamous Cell Carcinoma	Lung Squamous Cell Carcinoma	I	Surgery	Primary	FFPE	50	9540	914	0.566667	Male	66	Nonsmoker	Treatment-naive	1.45094	0.0749334	11.9707	1.78694	0	0	0	1.01895	0	0	0	0	0	0	0.697525	0
P-1537	Patient1537	Lung Adenocarcinoma	Lung Adenocarcinoma	I	Surgery	Primary	FFPE	60	5664	1450	0.433333	Male	55	Nonsmoker	Treatment-naive	1.35e-14	2.33344	2.85853	3.73024	4.07666	3.45e-14	0	0.00113139	0	0	2.81e-15	0	0	0	0	0
P-1542	Patient1542	Lung Adenocarcinoma	Lung Adenocarcinoma	IV	Biopsy/Paracentesis	Metastasis	FFPE	80	80	921	0.6	Male	62	Smoker	Radiation_Therapy;Chemotherapy	1.73e-14	1.09e-06	7.77804	0.0001851	10.2196	5.29e-15	0	0.00214865	0	0	9.12e-15	0	0	0	0	0
P-1555	Patient1555	Lung Adenocarcinoma	Lung Adenocarcinoma	IV	Biopsy/Paracentesis	Metastasis	FFPE	60	544	944	0.633333	Male	49	Unknown	Unknown	8.04e-15	2.67367	17.2609	0.00014325	0.0585449	1.04e-14	0	0.00673671	0	0	5.04e-15	0	0	0	0	0
P-1556	Patient1556	Lung Adenocarcinoma	Lung Adenocarcinoma	IV	Biopsy/Paracentesis	Metastasis	FFPE	20	4548	1361	0.4	Male	65	Smoker	Treatment-naive	6.13e-15	3.18e-06	10.1413	9.48e-05	0.033313	1.82e-14	0	0.825337	0	0	4.16e-15	0	0	0	0	0
P-1563	Patient1563	Liver Hepatocellular Carcinoma	Liver Hepatocellular Carcinoma	IV	Surgery	Recurrent	FFPE	95	5412	1232	0.433333	Male	57	Unknown	Treatment-naive	6.73e-09	0	5.4591	6.00133	2.2e-15	0	0	0	0	2.14e-12	0	0	0	0.539574	2.83e-13	2.52e-10
P-1567	Patient1567	Liver Hepatocellular Carcinoma	Liver Hepatocellular Carcinoma	III	Surgery	Primary	FFPE	70	2016	1151	0.3	Male	60	Unknown	Treatment-naive	5.44e-09	0	1.67326	8.09169	2.67e-15	0	0	0	0	1.59e-11	0	0	0	0.235052	4.19e-13	2.56e-10
P-1568	Patient1568	Liver Hepatocellular Carcinoma	Liver Hepatocellular Carcinoma	III	Surgery	Primary	FFPE	80	1800	1250	0.4	Male	33	Unknown	Treatment-naive	3.32e-09	0	0.290077	2.75055	9.77e-16	0	0	0	0	8.54e-12	0	0	0	8.95937	5.65e-14	4.75e-11
P-1569	Patient1569	Lung Adenocarcinoma	Lung Adenocarcinoma	III	Biopsy/Paracentesis	Metastasis	FFPE	30	2892	849	2.13333	Male	55	Unknown	Unknown	1.78e-14	3.71e-06	42.461	0.00012826	6.13805	1.52e-14	0	1.25595	0	0	12.1449	0	0	0	0	0
P-1571	Patient1571	Lung Adenocarcinoma	Lung Adenocarcinoma	I	Biopsy/Paracentesis	Primary	FFPE	60	630	1195	0.3	Male	59	Nonsmoker	Other_Treatments	1.25e-14	2.63e-05	8.9456	0.00019865	1.05305	4.35e-14	0	0.00111767	0	0	5.28e-15	0	0	0	0	0
P-1583	Patient1583	Liver Hepatocellular Carcinoma	Liver Hepatocellular Carcinoma	II	Surgery	Primary	FFPE	40	6480	1423	0.3	Male	68	Unknown	Treatment-naive	4.15e-09	0	3.71119	2.114	1.13e-15	0	0	0	0	6.96e-13	0	0	0	0.102261	4.07255	6.16e-11
P-1584	Patient1584	Intrahepatic Cholangiocarcinoma	Liver Hepatocellular Carcinoma plus Intrahepatic Cholangiocarcinoma	II	Surgery	Primary	FFPE	60	5820	995	0.466667	Male	45	Unknown	Chemotherapy	2.09787	1.66e-16	0.00067607	1.93e-08	0.00077325	0	0	8.48e-12	1e-09	0	0	0	5.18e-16	12.9007	0	0
P-1596	Patient1596	Lung Squamous Cell Carcinoma	Lung Squamous Cell Carcinoma	II	Surgery	Primary	FFPE	70	4572	1099	0.5	Male	55	Smoker	Treatment-naive	0.595096	0.655897	12.0475	2.25121	0	0	0	0.112319	0	0	0	0	0	0	0.337931	0
P-1607	Patient1607	Lung Adenocarcinoma	Lung Adenocarcinoma	IV	Surgery	Metastasis	FFPE	20	720	1176	0.4	Female	45	Smoker	Treatment-naive	2.14e-14	4.94e-06	2.84815	0.0002186	0.998208	1.82632	0	5.3271	0	0	3.33e-15	0	0	0	0	0
P-1618	Patient1618	Non Small Cell Lung Cancer Other	Lung Adenosquamous Carcinoma	Unknown	Biopsy/Paracentesis	Primary	FFPE	40	322	1167	0.6	Male	64	Unknown	Unknown	3.07351	4.14676	4.22291	3.68433	0	0	0	0.872486	0	0	0	0	0	0	0	0
P-1620	Patient1620	Lung Adenocarcinoma	Lung Adenocarcinoma	I	Surgery	Primary	FFPE	40	5376	911	0.833333	Male	70	Smoker	Treatment-naive	1.63e-14	4.24e-06	10.2668	5.01194	5.58087	2.93e-14	0	4.14034	0	0	5.63e-15	0	0	0	0	0
P-1621	Patient1621	Small Bowel Carcinoma	Small Bowel Adenocarcinoma	Unknown	Biopsy/Paracentesis	Primary	FFPE	30	3564	1479	1.83333	Female	63	Unknown	Treatment-naive	19.1142	0	0	1.04185	14.9985	0	0	0	7.40548	0	0	0	0	0	0	1.44002
P-1626	Patient1626	Lung Adenocarcinoma	Lung Adenocarcinoma	I	Surgery	Primary	FFPE	20	5844	1230	0.333333	Male	53	Smoker	Treatment-naive	1.09e-14	1.9e-06	3.65391	5.80476	0.031463	1.94e-14	0	1.50987	0	0	4.03e-15	0	0	0	0	0
P-1627	Patient1627	Lung Adenocarcinoma	Lung Adenocarcinoma	III	Surgery	Primary	FFPE	50	846	1174	0.733333	Male	59	Smoker	Treatment-naive	1.81e-14	2e-05	14.6671	0.00011401	4.33184	8.39e-14	0	0.00089302	0	0	7.45e-15	0	0	0	0	0
P-1629	Patient1629	Lung Adenocarcinoma	Lung Adenocarcinoma	III	Surgery	Primary	FFPE	50	17940	1235	0.533333	Male	69	Unknown	Treatment-naive	2.3e-14	8.42891	3.02055	0.00023208	1.38763	2.38e-14	0	3.16267	0	0	6.45e-15	0	0	0	0	0
P-1630	Patient1630	Lung Adenocarcinoma	Lung Adenocarcinoma	IV	Biopsy/Paracentesis	Metastasis	FFPE	80	208	1346	0.466667	Female	67	Unknown	Treatment-naive	9.38e-15	1.58e-05	1.66821	5.8749	0.039379	1.82e-14	0	5.4175	0	0	4.35e-15	0	0	0	0	0
P-1639	Patient1639	Lung Adenocarcinoma	Lung Adenocarcinoma	I	Surgery	Primary	FFPE	70	6720	1495	0.8	Male	51	Smoker	Treatment-naive	1.99e-14	1.05e-06	21.3771	0.00011973	2.62247	1.29e-14	0	0.00034318	0	0	6.86e-15	0	0	0	0	0
P-1643	Patient1643	Lung Squamous Cell Carcinoma	Lung Squamous Cell Carcinoma	III	Surgery	Primary	FFPE	40	12240	1561	0.533333	Male	48	Nonsmoker	Chemotherapy	0.367151	0.00721672	10.6027	1.38698	0	0	0	0.172634	0	0	0	0	0	0	0.463336	0
P-1652	Patient1652	Lung Adenocarcinoma	Lung Adenocarcinoma	IV	Biopsy/Paracentesis	Metastasis	FFPE	60	216	1203	0.5	Female	60	Nonsmoker	Treatment-naive	1.91e-14	4.95003	0.77208	0.00020051	2.60131	4.48e-14	0	4.67638	0	0	3e-15	0	0	0	0	0
P-1653	Patient1653	Lung Adenocarcinoma	Lung Adenocarcinoma	III	Biopsy/Paracentesis	Primary	FFPE	40	293	1442	0.7	Male	52	Nonsmoker	Unknown	2.94e-14	8.04e-06	14.2544	4.1584	0.585148	6.78e-14	0	0.00206668	0	0	7.15e-15	0	0	0	0	0
P-1661	Patient1661	Kidney Renal Cell Carcinoma	Renal Clear Cell Carcinoma	IV	Surgery	Metastasis	FFPE	40	3828	848	0.7	Male	45	Unknown	Treatment-naive	2.82938	0	1.5773	1.62989	6.09048	0	0	0	0	0	0	0	0	0.872952	0	0
P-1670	Patient1670	Lung Adenocarcinoma	Lung Adenocarcinoma	II	Surgery	Primary	FFPE	40	5136	818	0.466667	Male	55	Nonsmoker	Treatment-naive	8.14e-15	5.62e-06	7.70914	0.0001265	0.0299088	6.43e-14	0	0.00048672	0	0	8.26033	0	0	0	0	0
P-1674	Patient1674	Lung Adenocarcinoma	Lung Adenocarcinoma	III	Surgery	Metastasis	FFPE	20	1080	1386	0.933333	Male	64	Unknown	Treatment-naive	8.94e-15	1.37e-05	22.7554	4.49876	0.047225	3.69101	0	0.00761058	0	0	6.18e-15	0	0	0	0	0
P-1682	Patient1682	Lung Squamous Cell Carcinoma	Lung Squamous Cell Carcinoma	II	Surgery	Primary	FFPE	60	6600	780	0.433333	Male	63	Smoker	Treatment-naive	1.83392	0.633657	8.56777	1.09415	0	0	0	0.258214	0	0	0	0	0	0	1.61228	0
P-1689	Patient1689	Lung Adenocarcinoma	Lung Adenocarcinoma	I	Surgery	Primary	FFPE	50	6360	1252	0.733333	Male	73	Smoker	Treatment-naive	7.25643	2.63157	13.0355	0.00015707	0.0750388	3.76e-14	0	0.00130032	0	0	5.27e-15	0	0	0	0	0
P-1693	Patient1693	Lung Adenocarcinoma	Lung Adenocarcinoma	IV	Biopsy/Paracentesis	Primary	FFPE	50	244	1230	0.5	Male	76	Smoker	Treatment-naive	1.61e-14	5.76e-07	6.71736	0.00021035	7.28026	5.55e-15	0	0.00216628	0	0	1.06e-14	0	0	0	0	0
P-1698	Patient1698	Lung Squamous Cell Carcinoma	Lung Squamous Cell Carcinoma	III	Surgery	Primary	FFPE	60	234	895	0.733333	Male	43	Unknown	Treatment-naive	9.08774	0.308868	10.2291	1.9875	0	0	0	0.0426332	0	0	0	0	0	0	0.344202	0
P-1707	Patient1707	Colorectal Carcinoma	Colorectal Adenocarcinoma	IV	Biopsy/Paracentesis	Primary	FFPE	40	1188	1160	0.3	Female	77	Unknown	Treatment-naive	7.60861	0	2.09e-15	3.41e-08	2.39139	0	3.86e-13	3.99e-11	5.45e-08	4.42e-09	3.5e-16	6.9e-16	4.15e-16	0	1.08e-15	4.57e-16
P-1710	Patient1710	Gastric Cancer	Gastric Adenocarcinoma	IV	Surgery	Primary	FFPE	20	96	621	1.63333	Female	54	Unknown	Treatment-naive	17.8916	2e-13	3.02e-10	1.50201	18.2576	0	0	3.62e-06	0	0.34878	0	0	0	0	7.59e-15	0
P-1713	Patient1713	Liver Hepatocellular Carcinoma	Liver Hepatocellular Carcinoma	Unknown	Biopsy/Paracentesis	Primary	FFPE	20	106	1052	1.23333	Male	37	Unknown	Unknown	4.1e-09	0	0.717858	0.967345	2.32e-15	0	0	0	0	8.97e-13	0	0	0	39.3148	2.4e-13	7.43e-11
P-1722	Patient1722	Gastrointestinal Neuroendocrine Tumor	Pancreatic Neuroendocrine Tumor	I	Surgery	Primary	FFPE	90	6120	798	0.4	Male	54	Unknown	Treatment-naive	1.89348	0.0001944	0	0	0	10.1032	0	0	0	0	0.00317454	1.74e-06	0	0	0	0
P-1723	Patient1723	Small Bowel Carcinoma	Small Bowel Adenocarcinoma	III	Surgery	Primary	FFPE	60	3396	2010	0.366667	Female	61	Unknown	Treatment-naive	5.65576	0	0	4.12836	0.852321	0	0	0	0.715709	0	0	0	0	0	0	0.647853
P-1725	Patient1725	Gastric Cancer	Gastric Adenocarcinoma	III	Surgery	Primary	FFPE	40	4296	735	0.3	Male	60	Unknown	Treatment-naive	1.51628	2.6e-13	4.06e-10	0.980768	0.494783	0	0	7.14e-06	0	0.0826886	0	0	0	0	8.92547	0
P-1730	Patient1730	Gastric Cancer	Gastric Adenocarcinoma	II	Surgery	Primary	FFPE	60	5544	1098	0.366667	Male	79	Unknown	Treatment-naive	7.63938	8.29e-14	4.78e-10	2.69583	0.637627	0	0	2.28e-06	0	0.0271607	0	0	0	0	4.95e-15	0
P-1732	Patient1732	Lung Adenocarcinoma	Lung Adenocarcinoma	I	Surgery	Primary	FFPE	40	497	608	0.366667	Female	35	Nonsmoker	Treatment-naive	1.86e-14	3.32e-06	9.63665	9.72e-05	0.463794	6.23e-15	0	0.899457	0	0	6.85e-15	0	0	0	0	0
P-1745	Patient1745	Lung Squamous Cell Carcinoma	Lung Squamous Cell Carcinoma	III	Biopsy/Paracentesis	Primary	FFPE	30	738	1372	1	Male	69	Smoker	Unknown	2.40599	0.0303899	21.3048	4.50276	0	0	0	0.126889	0	0	0	0	0	0	0.629211	0
P-1749	Patient1749	Lung Squamous Cell Carcinoma	Lung Squamous Cell Carcinoma	Unknown	Biopsy/Paracentesis	Primary	FFPE	90	133	1250	0.4	Male	77	Unknown	Unknown	1.88773	0.0744897	5.67229	2.34696	0	0	0	0.920019	0	0	0	0	0	0	0.0985149	0
P-1753	Patient1753	Lung Squamous Cell Carcinoma	Lung Squamous Cell Carcinoma	IV	Biopsy/Paracentesis	Metastasis	FFPE	20	69	862	0.966667	Male	51	Unknown	Radiation_Therapy;Chemotherapy	0.689783	2.37174	21.7901	3.23688	0	0	0	2.37955	0	0	0	0	0	0	1.53191	0
P-1755	Patient1755	Intrahepatic Cholangiocarcinoma	Intrahepatic Cholangiocarcinoma	III	Surgery	Primary	FFPE	80	2124	1068	0.633333	Male	67	Unknown	Treatment-naive	2.475	9.26e-16	0.00101254	11.0252	0.00099131	0	0	3.35e-11	5.49774	0	0	0	5.64e-16	2.82e-09	0	0
P-1758	Patient1758	Lung Adenocarcinoma	Lung Adenocarcinoma	II	Surgery	Primary	FFPE	50	4260	860	0.466667	Male	60	Smoker	Treatment-naive	2.25e-14	1.8e-06	5.58808	0.00014311	4.41136	2.77e-14	0	0.00041743	0	0	4.1e-15	0	0	0	0	0
P-1761	Patient1761	Esophageal Carcinoma	Esophageal Squamous Cell Carcinoma	III	Surgery	Primary	FFPE	60	6480	1836	0.4	Male	64	Unknown	Treatment-naive	2.87629	0.197543	0.887662	2.6003	0	0	0	3.43821	0	0	0	0	0	8.43e-15	0	0
P-1763	Patient1763	Lung Squamous Cell Carcinoma	Lung Squamous Cell Carcinoma	III	Biopsy/Paracentesis	Primary	FFPE	20	648	1847	0.666667	Male	71	Smoker	Treatment-naive	1.79123	0.105284	10.2762	3.85906	0	0	0	3.42869	0	0	0	0	0	0	0.539505	0
P-1773	Patient1773	Lung Squamous Cell Carcinoma	Lung Squamous Cell Carcinoma	IV	Surgery	Metastasis	FFPE	40	5688	1118	0.5	Male	58	Unknown	Radiation_Therapy;Chemotherapy	1.28173	1.54792	7.72458	0.960626	0	0	0	2.174	0	0	0	0	0	0	0.311148	0
P-1774	Patient1774	Esophageal Carcinoma	Esophageal Squamous Cell Carcinoma	IV	Surgery	Primary	FFPE	50	2976	1123	0.366667	Male	54	Unknown	Treatment-naive	5.4056	0.697927	1.66927	0.924914	0	0	0	1.30228	0	0	0	0	0	7.15e-15	0	0
P-1776	Patient1776	Lung Squamous Cell Carcinoma	Lung Squamous Cell Carcinoma	IV	Biopsy/Paracentesis	Primary	FFPE	20	1164	1354	0.533333	Male	70	Smoker	Unknown	1.57698	0.0309217	7.76814	4.42838	0	0	0	0.820797	0	0	0	0	0	0	0.374788	0
P-1784	Patient1784	Colorectal Carcinoma	Colorectal Adenocarcinoma	III	Surgery	Primary	FFPE	70	6240	1439	0.333333	Female	70	Unknown	Treatment-naive	3.78687	0	2.32e-15	3.18e-08	0.0217628	0	3.17e-12	2.96e-11	3.84e-08	3.79e-08	1.01e-15	7.51e-16	7.34e-16	0	6.19137	3.84e-16
P-1786	Patient1786	Lung Squamous Cell Carcinoma	Lung Squamous Cell Carcinoma	Unknown	Biopsy/Paracentesis	Primary	FFPE	50	1872	2103	0.766667	Male	67	Nonsmoker	Radiation_Therapy	1.97111	2.64066	9.80696	3.0808	0	0	0	2.2031	0	0	0	0	0	0	0.297364	0
P-1789	Patient1789	Urothelial Carcinoma	Bladder Urothelial Carcinoma	III	Surgery	Primary	FFPE	60	1668	793	0.4	Male	74	Unknown	Treatment-naive	3.87968	0.0849514	0.00045234	9.07e-06	3.01e-14	2.52033	0	6.51454	0	0	0	2.71e-15	0	4.46e-05	0	0
P-1792	Patient1792	Liver Hepatocellular Carcinoma	Liver Hepatocellular Carcinoma	III	Surgery	Primary	FFPE	90	3564	1185	0.433333	Male	60	Unknown	Treatment-naive	7.15e-09	0	5.68905	4.22063	1.97e-15	0	0	0	0	3.28e-12	0	0	0	3.09032	3.54e-13	2.83e-10
P-1795	Patient1795	Esophageal Carcinoma	Esophageal Squamous Cell Carcinoma	III	Surgery	Primary	FFPE	80	5076	1752	0.333333	Male	45	Unknown	Treatment-naive	2.5574	0.1922	2.26263	0.790176	0	0	0	6.19759	0	0	0	0	0	5.81e-15	0	0
P-1798	Patient1798	Intrahepatic Cholangiocarcinoma	Liver Hepatocellular Carcinoma plus Intrahepatic Cholangiocarcinoma	I	Surgery	Primary	FFPE	80	5940	1601	0.8	Male	64	Unknown	Treatment-naive	0.00711595	1.17e-15	2.52575	1.31e-08	0.00021368	0	0	2.11474	3.62e-10	0	0	0	1.56e-16	20.3522	0	0
P-1800	Patient1800	Lung Adenocarcinoma	Lung Adenocarcinoma	IV	Surgery	Primary	FFPE	60	6600	2191	0.4	Male	67	Nonsmoker	Treatment-naive	2.43e-14	4.84e-07	9.16081	0.0002051	1.83874	4.38e-15	0	0.00024828	0	0	6.58e-15	0	0	0	0	0
P-1812	Patient1812	Lung Adenocarcinoma	Lung Adenocarcinoma	I	Surgery	Primary	FFPE	20	3012	1390	0.633333	Female	66	Nonsmoker	Treatment-naive	1.78e-14	7.78e-06	7.22292	4.2999	5.44424	6.35e-14	0	1.03293	0	0	8.33e-15	0	0	0	0	0
P-1813	Patient1813	Liver Hepatocellular Carcinoma	Liver Hepatocellular Carcinoma	II	Surgery	Primary	FFPE	90	6840	1264	0.366667	Male	63	Unknown	Treatment-naive	8.92e-09	0	2.60674	8.33971	1.65e-15	0	0	0	0	6.25e-12	0	0	0	0.053545	4.4e-13	2.59e-10
P-1827	Patient1827	Lung Squamous Cell Carcinoma	Lung Squamous Cell Carcinoma	I	Surgery	Primary	FFPE	50	4668	1012	0.566667	Male	64	Smoker	Treatment-naive	1.06192	0.309305	8.80957	4.67084	0	0	0	0.949241	0	0	0	0	0	0	0.199132	0
P-1830	Patient1830	Esophageal Carcinoma	Esophageal Squamous Cell Carcinoma	Unknown	Biopsy/Paracentesis	Primary	FFPE	70	2016	1168	0.333333	Male	61	Unknown	Treatment-naive	7.12064	0.158008	0.325961	1.30328	0	0	0	1.0921	0	0	0	0	0	7.46e-15	0	0
P-1834	Patient1834	Lung Adenocarcinoma	Lung Adenocarcinoma	IV	Biopsy/Paracentesis	Metastasis	FFPE	20	4380	1144	0.566667	Male	48	Unknown	Chemotherapy	1.16e-14	5.68e-07	11.2171	7.56e-05	4.78258	9.2e-15	0	0.00020208	0	0	4.67e-15	0	0	0	0	0
P-1835	Patient1835	Lung Squamous Cell Carcinoma	Lung Squamous Cell Carcinoma	IV	Biopsy/Paracentesis	Primary	FFPE	30	6480	1312	0.6	Male	69	Unknown	Targeted_Therapy;Chemotherapy	4.55068	2.23863	4.76908	3.15955	0	0	0	0.985123	0	0	0	0	0	0	0.296939	0
P-1838	Patient1838	Lung Adenocarcinoma	Lung Adenocarcinoma	IV	Biopsy/Paracentesis	Primary	FFPE	30	250	2631	0.333333	Female	79	Smoker	Unknown	1.67e-14	1.06866	4.80125	0.00020118	5.12875	2.89e-14	0	0.00113724	0	0	5.52e-15	0	0	0	0	0
P-1840	Patient1840	Lung Adenocarcinoma	Lung Adenocarcinoma	I	Surgery	Primary	FFPE	70	5556	1202	0.433333	Female	67	Unknown	Treatment-naive	2.33e-14	4.37211	5.90448	0.00018561	0.32287	5e-14	0	4.40036	0	0	5.05e-15	0	0	0	0	0
P-1843	Patient1843	Lung Squamous Cell Carcinoma	Lung Squamous Cell Carcinoma	I	Surgery	Primary	FFPE	40	4668	1347	0.6	Male	71	Smoker	Treatment-naive	1.20261	0.335601	10.3876	0.83503	0	0	0	2.89602	0	0	0	0	0	0	1.34315	0
P-1847	Patient1847	Lung Adenocarcinoma	Lung Adenocarcinoma	IV	Surgery	Metastasis	FFPE	30	110	866	0.666667	Male	66	Unknown	Treatment-naive	1.93e-14	3.79205	7.84669	6.30855	2.05208	4.31e-14	0	0.00062599	0	0	6.65e-15	0	0	0	0	0
P-1859	Patient1859	Colorectal Carcinoma	Colorectal Adenocarcinoma	IV	Surgery	Primary	FFPE	80	4248	1050	0.5	Male	54	Unknown	Treatment-naive	11.3237	0	2.56e-15	2.26e-08	0.503423	0	1.2e-12	1.17286	5.75e-08	3.02e-08	1.33e-15	1.09e-15	7.05e-16	0	2.57e-15	5.21e-16
P-1860	Patient1860	Lung Squamous Cell Carcinoma	Lung Squamous Cell Carcinoma	II	Surgery	Primary	FFPE	50	3024	1056	0.533333	Male	45	Unknown	Treatment-naive	0.716651	0.00496692	13.2277	0.426086	0	0	0	0.00602438	0	0	0	0	0	0	1.6186	0
P-1863	Patient1863	Liver Hepatocellular Carcinoma	Liver Hepatocellular Carcinoma	IV	Surgery	Primary	FFPE	70	5904	982	2.73333	Male	61	Unknown	Treatment-naive	5.15e-09	0	1.00023	13.1049	2.36e-15	0	0	0	0	1.98e-12	0	0	0	68.8948	2.12e-13	2.1e-10
P-1869	Patient1869	Lung Adenocarcinoma	Lung Adenocarcinoma	III	Biopsy/Paracentesis	Primary	FFPE	30	79	925	0.5	Male	92	Nonsmoker	Treatment-naive	1.29e-14	1.42e-05	10.6938	0.00014643	1.82493	3.25e-14	0	2.48114	0	0	5.28e-15	0	0	0	0	0
P-1879	Patient1879	Lung Adenocarcinoma	Lung Adenocarcinoma	I	Surgery	Primary	FFPE	40	3408	1054	0.433333	Male	68	Nonsmoker	Treatment-naive	1.09e-14	1.06e-06	11.9305	0.00025402	0.0690666	6.41e-15	0	0.00021317	0	0	6.48e-15	0	0	0	0	0
P-1883	Patient1883	Colorectal Carcinoma	Colorectal Adenocarcinoma	IV	Surgery	Metastasis	FFPE	50	4428	1230	0.3	Female	57	Unknown	Treatment-naive	12.9616	0	1.07e-15	1.75e-08	0.0384469	0	4.71e-12	2.05e-11	2.77e-08	1.69e-08	8.6e-16	1.24e-15	2.72e-16	0	7.38e-16	2.99e-16
P-1884	Patient1884	Lung Adenocarcinoma	Lung Adenocarcinoma	IV	Biopsy/Paracentesis	Metastasis	FFPE	20	527	1319	0.3	Female	58	Nonsmoker	Treatment-naive	1.1e-14	3.87788	6.0592	0.00011335	0.0565614	2.39e-14	0	0.00624629	0	0	7.64e-15	0	0	0	0	0
P-1890	Patient1890	Lung Adenocarcinoma	Lung Adenocarcinoma	IV	Biopsy/Paracentesis	Primary	FFPE	30	215	1299	0.866667	Male	46	Smoker	Unknown	2.19e-14	1.65e-05	27.7653	0.0001545	3.22634	4.9e-14	0	0.00819224	0	0	6.9e-15	0	0	0	0	0
P-1892	Patient1892	Colorectal Carcinoma	Colorectal Adenocarcinoma	II	Surgery	Primary	FFPE	60	6720	771	0.466667	Female	70	Unknown	Treatment-naive	8.45117	0	1.85e-15	1.83e-08	0.0261891	0	9.93e-13	2.52264	7.51e-08	5.96e-09	7.46e-16	4.05e-16	1.48e-15	0	2.03e-15	5.08e-16
P-1909	Patient1909	Small Bowel Carcinoma	Small Bowel Adenocarcinoma	II	Surgery	Primary	FFPE	30	4368	1153	0.3	Male	67	Unknown	Treatment-naive	6.0991	0	0	2.05478	0.685101	0	0	0	0.608126	0	0	0	0	0	0	0.55289
P-1911	Patient1911	Gastric Cancer	Gastric Adenocarcinoma	III	Surgery	Primary	FFPE	60	4464	1081	1.93333	Female	62	Unknown	Treatment-naive	15.6226	1.39e-14	1.42e-10	0.901326	30.7088	0	0	4.96e-07	0	1.76732	0	0	0	0	4.25e-15	0
P-1912	Patient1912	Lung Squamous Cell Carcinoma	Lung Squamous Cell Carcinoma	Unknown	Biopsy/Paracentesis	Primary	FFPE	30	186	1121	0.6	Male	71	Unknown	Chemotherapy	1.51623	4.81021	6.068	3.82852	0	0	0	2.5989	0	0	0	0	0	0	0.178149	0
P-1918	Patient1918	Lung Adenocarcinoma	Lung Adenocarcinoma	I	Surgery	Primary	FFPE	30	2604	1509	0.9	Male	56	Smoker	Treatment-naive	9.68e-15	5.86e-06	16.3612	0.00014038	0.0979017	4.73e-14	0	0.771957	0	0	7.7688	0	0	0	0	0
P-1936	Patient1936	Lung Adenocarcinoma	Lung Adenocarcinoma	IV	Biopsy/Paracentesis	Primary	FFPE	20	1080	1131	0.966667	Male	52	Smoker	Treatment-naive	2.37e-14	2.28e-06	14.8599	7.2158	0.0774318	6.5e-15	0	4.84691	0	0	7.81e-15	0	0	0	0	0
P-1937	Patient1937	Thymic Tumor	Thymic Carcinoma	IV	Biopsy/Paracentesis	Metastasis	FFPE	20	70	451	0.4	Male	51	Unknown	Unknown	8.19044	0.0003258	0	2.80923	0	0	0	2.55e-08	0	0	0	4.02e-06	0	0	0	0
P-1939	Patient1939	Lung Adenocarcinoma	Lung Adenocarcinoma	I	Surgery	Primary	FFPE	30	4128	991	0.966667	Male	54	Smoker	Treatment-naive	2.59e-14	2.54e-06	24.2895	7.76e-05	1.10227	4.13e-15	0	0.608114	0	0	5.59e-15	0	0	0	0	0
P-1955	Patient1955	Lung Adenocarcinoma	Lung Adenocarcinoma	III	Biopsy/Paracentesis	Primary	FFPE	20	648	1240	0.433333	Male	81	Unknown	Treatment-naive	2.79285	6.98e-06	9.28032	0.00010752	0.0517978	3.1e-14	0	0.874914	0	0	9.21e-15	0	0	0	0	0
P-1960	Patient1960	Gastric Cancer	Gastric Adenocarcinoma	IV	Biopsy/Paracentesis	Metastasis	FFPE	30	930	1192	0.666667	Male	70	Unknown	Treatment-naive	8.78279	2.65e-13	3.92e-10	3.72557	0.70743	0	0	1.24e-05	0	0.0343685	0	0	0	0	3.74983	0
P-1973	Patient1973	Colorectal Carcinoma	Colorectal Adenocarcinoma	I	Surgery	Primary	FFPE	60	5136	534	0.433333	Male	56	Unknown	Treatment-naive	13.1583	0	4.88e-16	1.06e-08	0.0253584	0	3.68e-12	0.816363	2.8e-08	1.43e-08	4.5e-16	6.87e-16	3.77e-16	0	4.34e-16	3.42e-16
P-1976	Patient1976	Lung Adenocarcinoma	Lung Adenocarcinoma	II	Surgery	Primary	FFPE	40	6600	1202	0.4	Female	62	Nonsmoker	Treatment-naive	1.29e-14	1.69e-05	0.723997	0.00011028	7.49238	3.01e-14	0	3.78349	0	0	4.09e-15	0	0	0	0	0
P-1980	Patient1980	Gastric Cancer	Gastric Adenocarcinoma	Unknown	Surgery	Primary	FFPE	40	1464	969	0.333333	Male	45	Unknown	Unknown	5.29055	8.65e-14	6.43e-10	1.12251	1.20931	0	0	2.49e-06	0	2.37762	0	0	0	0	1.26e-14	0
P-1981	Patient1981	Lung Squamous Cell Carcinoma	Lung Squamous Cell Carcinoma	IV	Biopsy/Paracentesis	Primary	FFPE	30	233	1047	0.933333	Male	73	Smoker	Treatment-naive	1.50047	0.0275141	18.897	2.22444	0	0	0	1.83289	0	0	0	0	0	0	3.51772	0
P-1988	Patient1988	Colorectal Carcinoma	Colorectal Adenocarcinoma	IV	Surgery	Primary	FFPE	40	5112	1121	2.2	Female	69	Unknown	Treatment-naive	2.99008	0	8.63e-16	1.88e-08	45.0099	0	1.8e-12	5.04e-12	4.71e-08	2.1e-08	2.7e-16	8.11e-16	9.98e-16	0	7.54e-16	5.28e-16
P-1989	Patient1989	Breast Carcinoma	Breast Invasive Carcinoma	IV	Biopsy/Paracentesis	Metastasis	FFPE	50	158	1552	0.333333	Female	43	Unknown	Targeted_Therapy;Chemotherapy	5.97047	0.016841	0.033928	0.136635	5.99e-15	0	0	0.00808733	0	3.83404	0	0	0	0	0	0
P-1993	Patient1993	Gastric Cancer	Gastric Adenocarcinoma	IV	Biopsy/Paracentesis	Metastasis	FFPE	10	1308	1194	0.466667	Male	62	Unknown	Radiation_Therapy;Chemotherapy	4.8286	1.32e-13	5.58e-10	4.21492	0.499116	0	0	0.795964	0	2.6614	0	0	0	0	1.22e-14	0
P-1994	Patient1994	Lung Adenocarcinoma	Lung Adenocarcinoma	I	Surgery	Primary	FFPE	60	4272	1135	0.533333	Male	64	Smoker	Treatment-naive	1.49e-14	1.29e-05	10.2437	0.00012252	1.37362	2.07e-14	0	3.38257	0	0	6.95e-15	0	0	0	0	0
P-1996	Patient1996	Colorectal Carcinoma	Colorectal Adenocarcinoma	IV	Biopsy/Paracentesis	Primary	FFPE	50	463	905	4.26667	Male	34	Unknown	Chemotherapy	46.946	0	1.39e-15	2.36e-08	44.054	0	2.47e-12	1.06e-11	4.14e-08	1.94e-08	3.89e-16	9.22e-16	1.5e-15	0	8.16e-16	6.96e-16
P-1997	Patient1997	Small Cell Lung Cancer	Small Cell Lung Cancer	IV	Biopsy/Paracentesis	Primary	FFPE	60	954	339	0.366667	Male	68	Unknown	Treatment-naive	0.615835	2.06e-11	6.26501	1.92499	0	0	0	1.52982	0	0	0	0	0	0	0.664344	0
P-1998	Patient1998	Small Cell Lung Cancer	Small Cell Lung Cancer	Unknown	Biopsy/Paracentesis	Primary	FFPE	20	4836	1407	0.9	Female	71	Nonsmoker	Treatment-naive	1.20191	5.07e-12	20.0021	2.90702	0	0	0	4.15692	0	0	0	0	0	0	0.732097	0
P-2011	Patient2011	Colorectal Carcinoma	Colorectal Adenocarcinoma	Unknown	Biopsy/Paracentesis	Primary	FFPE	20	376	1032	0.433333	Male	76	Unknown	Unknown	5.30959	0	2e-15	2.66248	0.0180598	0	1.38e-12	1.02619	2.61e-08	0.983676	1.36e-15	3.03e-16	5.35e-16	0	2.11e-15	3.1e-16
P-2015	Patient2015	Uterine Corpus Endometrial Carcinoma	Uterine Corpus Endometrial Carcinoma Other	III	Surgery	Primary	FFPE	40	5268	972	1.13333	Female	52	Unknown	Treatment-naive	0.0669449	0	4.8368	1.57e-09	3.814	0	3.58e-10	0	0	0	0	10.2823	0	0	0	0
P-2016	Patient2016	Lung Adenocarcinoma	Lung Adenocarcinoma	IV	Biopsy/Paracentesis	Primary	FFPE	20	197	786	0.7	Male	68	Smoker	Treatment-naive	6.87e-15	2.17e-05	19.2754	0.0001	0.0111214	7.62e-14	0	1.71334	0	0	5.6e-15	0	0	0	0	0
P-2018	Patient2018	Colorectal Carcinoma	Colorectal Adenocarcinoma	Unknown	Surgery	Primary	FFPE	80	23340	1364	0.433333	Male	67	Unknown	Treatment-naive	10.9693	0	5.33e-16	1.32e-08	0.0306975	0	4.2e-12	3.54e-11	3.03e-08	6.35e-09	5.56e-16	6.75e-16	7.32e-16	0	6.61e-16	3.53e-16
P-2019	Patient2019	Gastric Cancer	Gastric Adenocarcinoma	Unknown	Surgery	Primary	FFPE	70	6720	1538	3.2	Male	71	Unknown	Treatment-naive	9.70464	1.77e-14	3.99e-10	4.62973	34.6031	0	0	7.64e-07	0	0.0625116	0	0	0	0	1.48e-14	0
P-2023	Patient2023	Lung Adenocarcinoma	Lung Adenocarcinoma	III	Surgery	Primary	FFPE	40	4440	746	0.466667	Female	55	Nonsmoker	Treatment-naive	6.49749	1.64e-05	6.41471	0.00015959	0.0865105	2.6e-14	0	0.00111999	0	0	8.16e-15	0	0	0	0	0
P-2026	Patient2026	Non Small Cell Lung Cancer Other	Lung Adenosquamous Carcinoma	III	Biopsy/Paracentesis	Primary	FFPE	20	1134	1350	0.366667	Female	64	Nonsmoker	Targeted_Therapy;Chemotherapy	2.83014	0.845651	2.17027	2.23963	0	0	0	1.9143	0	0	0	0	0	0	0	0
P-2032	Patient2032	Intrahepatic Cholangiocarcinoma	Intrahepatic Cholangiocarcinoma	IV	Biopsy/Paracentesis	Metastasis	FFPE	70	4272	1330	0.533333	Male	58	Unknown	Unknown	0.00902335	2.57e-16	2.79018	1.21e-08	0.0005169	0	0	0.952497	8.07e-10	0	0	0	2.55e-15	11.2478	0	0
P-2038	Patient2038	Liver Hepatocellular Carcinoma	Liver Hepatocellular Carcinoma	IV	Surgery	Primary	FFPE	20	6360	1093	0.3	Female	42	Unknown	Chemotherapy	4.94e-09	0	4.08332	2.47736	2.42e-15	0	0	0	0	1.96e-12	0	0	0	3.43932	1.55e-13	2.19e-10
P-2040	Patient2040	Soft Tissue Sarcoma	Angiosarcoma	III	Surgery	Recurrent	FFPE	70	7200	1174	0.633333	Female	61	Unknown	Treatment-naive	1.60268	0	1.36e-14	5.61538	0.982978	0	0	2.3e-07	0	1.81e-07	0	0	0	10.799	0	0
P-2042	Patient2042	Lung Adenocarcinoma	Lung Adenocarcinoma	II	Surgery	Primary	FFPE	70	2232	1071	0.5	Male	49	Unknown	Treatment-naive	1.45e-14	4.75e-06	10.4111	0.00010239	3.64843	3.7e-14	0	0.940381	0	0	6.98e-15	0	0	0	0	0
P-2047	Patient2047	Lung Adenocarcinoma	Lung Adenocarcinoma	I	Surgery	Primary	FFPE	50	4680	1208	1.3	Male	69	Smoker	Treatment-naive	1.7e-14	5.1e-06	26.8211	0.00016422	4.80092	4.56e-14	0	3.37781	0	0	5.62e-15	0	0	0	0	0
P-2050	Patient2050	Liver Hepatocellular Carcinoma	Liver Hepatocellular Carcinoma	Unknown	Biopsy/Paracentesis	Primary	FFPE	70	1194	1077	0.4	Female	69	Unknown	Unknown	2.01e-08	0	0.307671	8.77819	6.4e-15	0	0	0	0	1.53e-11	0	0	0	2.91413	1.08e-13	1.97e-10
P-2053	Patient2053	Lung Adenocarcinoma	Lung Adenocarcinoma	III	Biopsy/Paracentesis	Primary	FFPE	10	87	1156	0.966667	Male	63	Unknown	Treatment-naive	7.29e-15	1.04e-05	20.0888	9.57e-05	0.0231058	1.08e-14	0	6.88795	0	0	6.75e-15	0	0	0	0	0
P-2066	Patient2066	Lung Squamous Cell Carcinoma	Lung Squamous Cell Carcinoma	III	Biopsy/Paracentesis	Primary	FFPE	20	71	1100	0.5	Male	72	Nonsmoker	Unknown	0.536323	1.36972	7.21021	2.75309	0	0	0	1.78337	0	0	0	0	0	0	0.347283	0
P-2069	Patient2069	Lung Squamous Cell Carcinoma	Lung Squamous Cell Carcinoma	IV	Biopsy/Paracentesis	Primary	FFPE	50	660	1448	0.5	Male	60	Smoker	Unknown	4.80221	0.0285306	6.2435	1.19117	0	0	0	1.49374	0	0	0	0	0	0	0.240849	0
P-2071	Patient2071	Lung Adenocarcinoma	Lung Adenocarcinoma	IV	Biopsy/Paracentesis	Metastasis	FFPE	30	1026	1296	0.466667	Male	73	Unknown	Unknown	1.21e-14	5.19106	0.424029	0.00011984	2.98479	4.64e-14	0	1.4	0	0	1.44e-15	0	0	0	0	0
P-2072	Patient2072	Liver Hepatocellular Carcinoma	Liver Hepatocellular Carcinoma	I	Surgery	Primary	FFPE	50	5508	970	0.333333	Female	77	Unknown	Treatment-naive	5.21e-09	0	0.308351	8.25076	2.39e-15	0	0	0	0	1.73e-11	0	0	0	2.44089	1.23e-13	2.74e-10
P-2074	Patient2074	Intrahepatic Cholangiocarcinoma	Intrahepatic Cholangiocarcinoma	Unknown	Biopsy/Paracentesis	Primary	FFPE	20	175	1247	0.5	Female	49	Unknown	Unknown	11.5675	2.93e-16	0.00054491	3.43115	0.00080636	0	0	3.5e-11	1.83e-09	0	0	0	1.71e-15	7.26e-10	0	0
P-2075	Patient2075	Intrahepatic Cholangiocarcinoma	Intrahepatic Cholangiocarcinoma	I	Surgery	Primary	FFPE	80	5220	1078	0.333333	Male	69	Unknown	Treatment-naive	0.318005	3.46e-16	0.00051528	9.68032	0.00116014	0	0	1.87e-11	1.11e-09	0	0	0	7.23e-16	2.6e-10	0	0
P-2086	Patient2086	Lung Squamous Cell Carcinoma	Lung Squamous Cell Carcinoma	IV	Biopsy/Paracentesis	Primary	FFPE	90	1104	1570	0.9	Male	60	Unknown	Treatment-naive	0.469827	0.0310596	18.9194	1.69201	0	0	0	4.4117	0	0	0	0	0	0	0.475988	0
P-2091	Patient2091	Liver Hepatocellular Carcinoma	Liver Hepatocellular Carcinoma	III	Surgery	Primary	FFPE	80	5412	950	0.366667	Female	70	Unknown	Chemotherapy	5.25e-09	0	2.99971	7.54777	1.31e-15	0	0	0	0	2.24e-12	0	0	0	0.452513	3.8e-13	2.32e-10
P-2094	Patient2094	Lung Adenocarcinoma	Lung Adenocarcinoma	I	Surgery	Primary	FFPE	20	690	1413	0.766667	Female	67	Nonsmoker	Treatment-naive	1.75e-14	3.32e-06	18.8815	8.4e-05	4.11816	2.57e-14	0	0.00029701	0	0	6.58e-15	0	0	0	0	0
P-2097	Patient2097	Colorectal Carcinoma	Colorectal Adenocarcinoma	IV	Biopsy/Paracentesis	Primary	FFPE	60	3972	1269	0.4	Male	75	Unknown	Treatment-naive	3.0653	0	4.73342	1.51e-08	0.0207437	0	2.98e-12	2.18053	3.69e-08	8.6e-09	5.98e-16	3.44e-16	2.22e-16	0	1.11e-15	2.06e-16
P-2106	Patient2106	Lung Adenocarcinoma	Lung Adenocarcinoma	I	Surgery	Primary	FFPE	70	4500	1256	0.733333	Male	57	Unknown	Treatment-naive	2.46e-14	1.56e-05	9.75626	5.03264	0.413774	6.84e-14	0	3.79731	0	0	6.76e-15	0	0	0	0	0
P-2121	Patient2121	Esophageal Carcinoma	Esophageal Squamous Cell Carcinoma	II	Surgery	Primary	FFPE	90	5868	1737	0.366667	Female	48	Unknown	Treatment-naive	5.66742	0.792206	0.778894	2.66255	0	0	0	0.0989317	0	0	0	0	0	6.22e-14	0	0
P-2124	Patient2124	Lung Adenocarcinoma	Lung Adenocarcinoma	III	Biopsy/Paracentesis	Primary	FFPE	20	1074	1192	0.966667	Male	55	Smoker	Chemotherapy	1.69e-14	5.10853	12.3684	7.01669	0.0445751	4.32e-14	0	4.4618	0	0	7.24e-15	0	0	0	0	0
P-2127	Patient2127	Liver Hepatocellular Carcinoma	Liver Hepatocellular Carcinoma	I	Surgery	Primary	FFPE	95	6480	1261	0.433333	Male	74	Unknown	Treatment-naive	1.68e-08	0	0.573914	4.48977	5.54e-15	0	0	0	0	2.42e-12	0	0	0	7.93631	1.93e-13	2.17e-10
P-2131	Patient2131	Lung Adenocarcinoma	Lung Adenocarcinoma	I	Surgery	Primary	FFPE	20	2016	1297	0.566667	Female	52	Nonsmoker	Treatment-naive	2.75e-15	3.67e-07	15.9783	6.19e-05	0.0214749	8.9e-16	0	0.00017228	0	0	5.5e-15	0	0	0	0	0
P-2133	Patient2133	Lung Adenocarcinoma	Lung Adenocarcinoma	IV	Biopsy/Paracentesis	Primary	FFPE	40	318	316	0.433333	Male	71	Unknown	Unknown	1.91e-14	6.95e-06	2.20298	0.00014844	3.24762	6.54827	0	0.00097748	0	0	1.22e-14	0	0	0	0	0
P-2139	Patient2139	Lung Adenocarcinoma	Lung Adenocarcinoma	IV	Biopsy/Paracentesis	Primary	FFPE	40	97	735	0.3	Female	66	Nonsmoker	Unknown	7.51e-15	1.08e-05	5.42308	0.00021392	0.0310473	3.20802	0	1.33763	0	0	6.53e-15	0	0	0	0	0
P-2143	Patient2143	Lung Squamous Cell Carcinoma	Lung Squamous Cell Carcinoma	III	Biopsy/Paracentesis	Primary	FFPE	20	173	1286	0.9	Male	74	Unknown	Unknown	0.613512	1.44389	16.0842	3.49373	0	0	0	6.89112	0	0	0	0	0	0	0.47351	0
P-2147	Patient2147	Lung Squamous Cell Carcinoma	Lung Squamous Cell Carcinoma	II	Surgery	Primary	FFPE	40	5040	1197	0.366667	Male	49	Unknown	Treatment-naive	1.09869	0.00820526	8.47357	0.819946	0	0	0	0.0276931	0	0	0	0	0	0	0.571896	0
P-2161	Patient2161	Lung Adenocarcinoma	Lung Adenocarcinoma	II	Surgery	Primary	FFPE	70	10620	1493	0.366667	Male	64	Smoker	Treatment-naive	1.71e-14	4.22e-06	7.04365	0.00010534	2.95596	3.22e-14	0	0.00028058	0	0	3.15e-15	0	0	0	0	0
P-2163	Patient2163	Lung Adenocarcinoma	Lung Adenocarcinoma	III	Biopsy/Paracentesis	Metastasis	FFPE	50	648	1320	0.766667	Female	67	Nonsmoker	Radiation_Therapy;Chemotherapy	1.65e-14	0.862718	1.08576	0.00011979	10.0502	3.82e-14	0	0.00121459	0	0	5.51e-15	0	0	0	0	0
P-2165	Patient2165	Gastric Cancer	Gastric Adenocarcinoma	IV	Surgery	Metastasis	FFPE	20	2760	1142	0.533333	Male	63	Unknown	Targeted_Therapy;Chemotherapy;Immunotherapy	2.64518	2.28e-13	3.61e-10	3.71156	0.4749	0	0	1.57399	0	6.59436	0	0	0	0	1.17e-14	0
P-2171	Patient2171	Colorectal Carcinoma	Colorectal Adenocarcinoma	II	Surgery	Primary	FFPE	40	5736	1065	0.366667	Male	71	Unknown	Chemotherapy	10.9672	0	1.68e-15	2.6e-08	0.0327665	0	4.38e-13	1.78e-12	5.23e-08	2.96e-08	3.61e-16	5.59e-16	9.3e-16	0	2.84e-15	5.08e-16
P-2175	Patient2175	Lung Squamous Cell Carcinoma	Lung Squamous Cell Carcinoma	IV	Biopsy/Paracentesis	Primary	FFPE	50	472	1371	0.466667	Male	61	Smoker	Unknown	1.62482	2.27831	6.4485	0.547093	0	0	0	0.788589	0	0	0	0	0	0	0.312692	0
P-2177	Patient2177	Lung Squamous Cell Carcinoma	Lung Squamous Cell Carcinoma	IV	Biopsy/Paracentesis	Primary	FFPE	50	2808	1180	0.6	Male	75	Smoker	Treatment-naive	6.64628	2.58626	3.65925	1.34479	0	0	0	3.64676	0	0	0	0	0	0	0.116656	0
P-2178	Patient2178	Intrahepatic Cholangiocarcinoma	Intrahepatic Cholangiocarcinoma	IV	Biopsy/Paracentesis	Primary	FFPE	30	1224	1194	0.933333	Female	42	Unknown	Treatment-naive	0.0178522	1.7e-16	0.00143694	1.07e-08	17.9807	0	0	5.63e-11	1.12e-09	0	0	0	2.12e-15	5e-10	0	0
P-2179	Patient2179	Liver Hepatocellular Carcinoma	Liver Hepatocellular Carcinoma	I	Surgery	Primary	FFPE	95	4884	1284	0.433333	Male	52	Unknown	Treatment-naive	5.39e-09	0	0.606103	11.5384	1.55e-15	0	0	0	0	2.14e-12	0	0	0	0.855508	2.29e-13	2.16e-10
P-2193	Patient2193	Lung Squamous Cell Carcinoma	Lung Squamous Cell Carcinoma	II	Surgery	Primary	FFPE	50	3540	1334	0.4	Male	76	Unknown	Treatment-naive	0.704824	1.6373	6.28183	2.95958	0	0	0	0.101505	0	0	0	0	0	0	0.314961	0
P-2199	Patient2199	Extrahepatic Cholangiocarcinoma	Extrahepatic Cholangiocarcinoma	II	Surgery	Primary	FFPE	40	744	1053	0.466667	Male	58	Unknown	Treatment-naive	0.0277534	4.91886	2.66e-10	5.0521	3.06e-06	1.64e-14	0	0.00128502	1.13e-11	1.85e-10	0	0	0	2.85e-10	7.07e-17	0
P-2203	Patient2203	Lung Adenocarcinoma	Lung Adenocarcinoma	II	Surgery	Primary	FFPE	70	2736	1231	0.433333	Female	68	Unknown	Treatment-naive	2.35231	8.12e-06	6.60336	0.00012353	0.0413261	3.93e-14	0	1.00287	0	0	9.04e-15	0	0	0	0	0
P-2212	Patient2212	Lung Adenocarcinoma	Lung Adenocarcinoma	I	Surgery	Primary	FFPE	30	2796	1499	3.4	Male	63	Unknown	Treatment-naive	1.13e-14	3.67351	96.265	9.6e-05	0.0776147	3.54e-14	0	0.00392867	0	0	3.9799	0	0	0	0	0
P-2213	Patient2213	Lung Adenocarcinoma	Lung Adenocarcinoma	I	Surgery	Primary	FFPE	40	3660	1564	0.333333	Male	59	Smoker	Treatment-naive	4.78428	5.07e-06	3.96081	0.00014674	0.0756278	2.36e-14	0	1.17914	0	0	4.26e-15	0	0	0	0	0
P-2214	Patient2214	Colorectal Carcinoma	Colorectal Adenocarcinoma	Unknown	Surgery	Primary	FFPE	20	6360	1779	1.06667	Male	57	Unknown	Treatment-naive	24.0584	0	3.95e-16	1.72e-08	0.0772638	0	1.86e-12	0.864324	2.89e-08	1.24e-08	1.97e-16	8.82e-16	7.41e-16	0	3.56e-16	4.79e-16
P-2228	Patient2228	Non Small Cell Lung Cancer Other	Large Cell Lung Carcinoma	I	Surgery	Primary	FFPE	40	1344	954	0.333333	Male	55	Smoker	Treatment-naive	0.629457	0.431682	5.63298	2.5837	0	0	0	2.72218	0	0	0	0	0	0	0	0
P-2229	Patient2229	Colorectal Carcinoma	Colorectal Adenocarcinoma	IV	Surgery	Primary	FFPE	50	4152	1299	0.433333	Male	75	Unknown	Treatment-naive	8.79766	0	1.8e-15	3.09e-08	0.0243811	0	2.41e-12	2.38e-11	4.49e-08	1.17796	1.36e-15	6.22e-16	5.82e-16	0	2.22e-15	4.85e-16
P-2230	Patient2230	Lung Adenocarcinoma	Lung Adenocarcinoma	IV	Biopsy/Paracentesis	Primary	FFPE	20	101	538	0.833333	Male	60	Smoker	Unknown	6.19005	3.36934	10.7511	2.63404	0.0514201	4.05e-14	0	0.00401098	0	0	7.33e-15	0	0	0	0	0
P-2233	Patient2233	Lung Adenocarcinoma	Lung Adenocarcinoma	III	Biopsy/Paracentesis	Primary	FFPE	20	338	1096	0.4	Male	66	Smoker	Treatment-naive	1.48e-14	1.32e-05	4.73057	0.00018273	4.77061	2.49738	0	0.00124138	0	0	3.52e-15	0	0	0	0	0
P-2237	Patient2237	Lung Adenocarcinoma	Lung Adenocarcinoma	I	Surgery	Primary	FFPE	30	1104	1181	0.533333	Male	52	Nonsmoker	Treatment-naive	1.76e-14	1.17e-06	10.3315	0.00016794	3.66803	2.24e-14	0	0.00033664	0	0	5.79e-15	0	0	0	0	0
P-2238	Patient2238	Colorectal Carcinoma	Colorectal Adenocarcinoma	II	Surgery	Primary	FFPE	70	3936	1343	0.4	Male	71	Unknown	Treatment-naive	9.12995	0	1.65e-15	1.8e-08	1.78212	0	2.1e-12	1.18866	3.34e-08	0.899266	9.04e-16	8.56e-16	4.48e-16	0	2.15e-15	3.87e-16
P-2243	Patient2243	Small Cell Lung Cancer	Small Cell Lung Cancer	Unknown	Biopsy/Paracentesis	Primary	FFPE	70	145	553	0.5	Male	61	Nonsmoker	Treatment-naive	0.809599	6.73e-13	8.33767	4.29801	0	0	0	0.00673103	0	0	0	0	0	0	0.54799	0
P-2244	Patient2244	Lung Adenocarcinoma	Lung Adenocarcinoma	III	Surgery	Primary	FFPE	50	1140	1360	0.566667	Female	52	Nonsmoker	Treatment-naive	2.01e-14	1.23e-06	10.8898	0.00010982	3.10987	1.52e-14	0	0.00023541	0	0	4.61e-15	0	0	0	0	0
P-2245	Patient2245	Small Cell Lung Cancer	Small Cell Lung Cancer	III	Biopsy/Paracentesis	Primary	FFPE	40	326	477	1.73333	Male	61	Unknown	Chemotherapy	10.0041	1.38e-11	24.4522	14.2637	0	0	0	0.520829	0	0	0	0	0	0	1.75926	0
P-2257	Patient2257	Gastrointestinal Neuroendocrine Tumor	Esophageal Neuroendocrine Tumor	IV	Biopsy/Paracentesis	Metastasis	FFPE	20	79	1014	0.433333	Male	56	Unknown	Chemotherapy	0.19987	1.90113	0	0	0	0.00010043	0	0	0	0	5.14876	4.75014	0	0	0	0
P-2259	Patient2259	Lung Squamous Cell Carcinoma	Lung Squamous Cell Carcinoma	IV	Biopsy/Paracentesis	Metastasis	FFPE	70	1026	1401	0.4	Male	49	Nonsmoker	Treatment-naive	1.35997	0.0104376	7.95251	2.55118	0	0	0	0.040285	0	0	0	0	0	0	0.0856151	0
P-2260	Patient2260	Colorectal Carcinoma	Colorectal Adenocarcinoma	IV	Surgery	Primary	FFPE	30	2568	1122	0.5	Male	71	Unknown	Radiation_Therapy;Chemotherapy	11.9778	0	1.07e-15	1.78e-08	0.0221969	0	1.42e-12	5.78e-11	5.39e-08	9.76e-09	2.15e-16	4.69e-16	1.1e-15	0	9.26e-16	6.07e-16
P-2263	Patient2263	Liver Hepatocellular Carcinoma	Liver Hepatocellular Carcinoma	II	Surgery	Primary	FFPE	80	834	965	0.4	Male	63	Unknown	Treatment-naive	1.77e-08	0	0.813541	6.88426	3.61e-15	0	0	0	0	1.56e-11	0	0	0	0.0400292	3.26217	3.43e-10
P-2265	Patient2265	Non Small Cell Lung Cancer Other	Lung Adenosquamous Carcinoma	IV	Biopsy/Paracentesis	Primary	FFPE	30	101	973	0.5	Male	32	Smoker	Unknown	2.11866	0.0748525	8.20526	2.47459	0	0	0	0.12664	0	0	0	0	0	0	0	0
P-2271	Patient2271	Lung Adenocarcinoma	Lung Adenocarcinoma	I	Surgery	Primary	FFPE	20	1038	1336	2.16667	Male	52	Unknown	Chemotherapy	2.38e-14	2.15e-05	62.1785	0.00011986	1.81643	4.52e-14	0	0.00492494	0	0	7.55e-15	0	0	0	0	0
P-2274	Patient2274	Lung Adenocarcinoma	Lung Adenocarcinoma	I	Surgery	Primary	FFPE	40	1200	1067	0.466667	Female	45	Nonsmoker	Treatment-naive	1.73e-14	0.890637	9.6605	9.11e-05	0.447606	1.95e-14	0	0.00116658	0	0	6.12e-15	0	0	0	0	0
P-2283	Patient2283	Lung Adenocarcinoma	Lung Adenocarcinoma	IV	Biopsy/Paracentesis	Primary	FFPE	30	738	1182	1.16667	Male	65	Smoker	Immunotherapy	1.61e-14	1.1e-05	18.7749	0.00011331	3.3014	2.88744	0	12.0361	0	0	5.98e-15	0	0	0	0	0
P-2284	Patient2284	Lung Adenocarcinoma	Lung Adenocarcinoma	IV	Biopsy/Paracentesis	Metastasis	FFPE	30	1968	823	0.533333	Female	63	Nonsmoker	Treatment-naive	2.08e-14	5.1e-06	5.18518	0.00020335	7.44917	3.47e-14	0	3.36544	0	0	6.82e-15	0	0	0	0	0
P-2287	Patient2287	Small Cell Lung Cancer	Small Cell Lung Cancer	IV	Biopsy/Paracentesis	Metastasis	FFPE	20	216	1503	1	Male	56	Nonsmoker	Radiation_Therapy;Chemotherapy	7.12728	9e-12	10.3115	11.1518	0	0	0	0.0470195	0	0	0	0	0	0	0.362368	0
P-2292	Patient2292	Lung Squamous Cell Carcinoma	Lung Squamous Cell Carcinoma	III	Biopsy/Paracentesis	Primary	FFPE	50	151	635	1.6	Male	48	Unknown	Treatment-naive	11.6877	0.0441879	21.8175	10.2528	0	0	0	4.97957	0	0	0	0	0	0	0.218171	0
P-2293	Patient2293	Liver Hepatocellular Carcinoma	Liver Hepatocellular Carcinoma	II	Surgery	Primary	FFPE	90	2700	1211	0.266667	Male	69	Unknown	Treatment-naive	1.54e-08	0	3.32429	5.82695	4.13e-15	0	0	0	0	2.49e-12	0	0	0	0.848762	3.2e-13	1.35e-10
P-2299	Patient2299	Lung Adenocarcinoma	Lung Adenocarcinoma	I	Surgery	Primary	FFPE	30	4932	961	0.366667	Male	64	Nonsmoker	Treatment-naive	2.17e-14	1.28e-06	7.74932	3.02563	0.224838	2.68e-14	0	0.00021008	0	0	6.29e-15	0	0	0	0	0
P-2300	Patient2300	Lung Adenocarcinoma	Lung Adenocarcinoma	III	Biopsy/Paracentesis	Metastasis	FFPE	30	798	1612	0.7	Male	62	Smoker	Treatment-naive	1.05e-14	1.19e-05	19.8298	2.14176	0.0269486	2.25e-14	0	0.0014833	0	0	5e-15	0	0	0	0	0
P-2301	Patient2301	Liver Hepatocellular Carcinoma	Liver Hepatocellular Carcinoma	II	Surgery	Primary	FFPE	80	3564	1119	0.366667	Female	54	Unknown	Treatment-naive	2.19e-08	0	4.12536	5.51264	5.55e-15	0	0	0	0	1.28e-12	0	0	0	0.362007	3.72e-13	2.19e-10
P-2303	Patient2303	Lung Squamous Cell Carcinoma	Lung Squamous Cell Carcinoma	Unknown	Biopsy/Paracentesis	Primary	FFPE	20	840	1556	0.533333	Male	61	Unknown	Unknown	0.493989	0.61987	9.88956	1.48357	0	0	0	0.326142	0	0	0	0	0	0	0.186861	0
P-2306	Patient2306	Lung Adenocarcinoma	Lung Adenocarcinoma	IV	Biopsy/Paracentesis	Metastasis	FFPE	50	176	594	0.366667	Male	61	Smoker	Radiation_Therapy;Targeted_Therapy	1.72e-14	1.42e-05	7.02613	9.03e-05	0.0917799	2.8792	0	0.00278873	0	0	7.48e-15	0	0	0	0	0
P-2308	Patient2308	Liver Hepatocellular Carcinoma	Liver Hepatocellular Carcinoma	III	Surgery	Primary	FFPE	60	870	968	0.333333	Male	60	Unknown	Treatment-naive	1.81e-08	0	2.18552	7.77132	2.71e-15	0	0	0	0	6.72e-12	0	0	0	0.043169	2.46e-13	2.48e-10
P-2309	Patient2309	Lung Adenocarcinoma	Lung Adenocarcinoma	I	Surgery	Primary	FFPE	70	432	1465	1.6	Male	51	Nonsmoker	Treatment-naive	1.91e-14	4.94561	40.8446	0.0001695	0.923665	3.52e-14	0	1.28594	0	0	6.2e-15	0	0	0	0	0
P-2311	Patient2311	Small Bowel Carcinoma	Small Bowel Adenocarcinoma	IV	Surgery	Metastasis	FFPE	20	4836	977	0.366667	Male	51	Unknown	Treatment-naive	4.8872	0	0	1.71097	1.74514	0	0	0	0.969677	0	0	0	0	0	0	0.687014
P-2319	Patient2319	Urothelial Carcinoma	Urothelial Carcinoma Other	IV	Surgery	Metastasis	FFPE	70	2004	1141	0.433333	Female	70	Unknown	Treatment-naive	0.246171	0.0241604	0.00030634	1.02e-05	3.06e-14	0.00215459	0	0.00831888	0	0	0	5.7e-15	0	13.7189	0	0
P-2326	Patient2326	Colorectal Carcinoma	Colorectal Adenocarcinoma	II	Surgery	Primary	FFPE	40	4608	1269	0.4	Female	64	Unknown	Treatment-naive	10.0856	0	9.24e-16	2.91e-08	0.0207907	0	7.46e-13	0.893563	3.53e-08	8.93e-09	1.08e-15	8.47e-16	1.61e-15	0	1.28e-15	1.27e-15
P-2328	Patient2328	Lung Adenocarcinoma	Lung Adenocarcinoma	III	Surgery	Primary	FFPE	70	3972	1332	0.366667	Male	54	Unknown	Treatment-naive	1.12e-14	3.34e-06	3.80493	0.00018456	2.99713	1.85e-14	0	4.19775	0	0	7.31e-15	0	0	0	0	0
P-2329	Patient2329	Lung Adenocarcinoma	Lung Adenocarcinoma	II	Surgery	Primary	FFPE	60	4596	1256	0.433333	Female	56	Nonsmoker	Treatment-naive	1.35e-14	5.73e-07	4.76547	0.00016899	7.23392	3.89e-15	0	0.00043827	0	0	1.54e-15	0	0	0	0	0
P-2336	Patient2336	Lung Squamous Cell Carcinoma	Lung Squamous Cell Carcinoma	IV	Biopsy/Paracentesis	Primary	FFPE	50	289	703	0.4	Male	56	Unknown	Unknown	2.35751	0.0536601	6.07471	1.0357	0	0	0	0.857032	0	0	0	0	0	0	0.621386	0
P-2346	Patient2346	Liver Hepatocellular Carcinoma	Liver Hepatocellular Carcinoma	I	Surgery	Primary	FFPE	95	2232	1077	0.4	Male	70	Unknown	Treatment-naive	7.5e-09	0	5.15291	6.29147	4.92e-15	0	0	0	0	3.25e-12	0	0	0	1.55561	3.37e-13	2.79e-10
P-2347	Patient2347	Intrahepatic Cholangiocarcinoma	Intrahepatic Cholangiocarcinoma	III	Surgery	Primary	FFPE	20	1932	1191	0.833333	Male	42	Unknown	Treatment-naive	0.015725	3.56e-16	0.00079178	1.06e-08	8.38676	0	0	3.17e-11	10.5967	0	0	0	6.95e-16	2.56e-10	0	0
P-2351	Patient2351	Soft Tissue Sarcoma	Undifferentiated Sarcoma	Unknown	Surgery	Primary	FFPE	80	5460	728	1.2	Male	55	Unknown	Treatment-naive	19.639	0	5.77e-15	0.302813	8.05814	0	0	9.72e-07	0	1.08e-07	0	0	0	1.63e-08	0	0
P-2362	Patient2362	Lung Squamous Cell Carcinoma	Lung Squamous Cell Carcinoma	IV	Surgery	Primary	FFPE	70	128	661	0.433333	Male	63	Smoker	Treatment-naive	0.644074	0.00824313	9.05165	2.03858	0	0	0	0.00889294	0	0	0	0	0	0	0.248558	0
P-2371	Patient2371	Soft Tissue Sarcoma	Undifferentiated Sarcoma	IV	Biopsy/Paracentesis	Metastasis	FFPE	60	4272	1342	0.433333	Male	51	Unknown	Chemotherapy	0.817746	0	6.89565	1.08872	3.15241	0	0	7.49e-07	0	1.04547	0	0	0	2.47e-08	0	0
P-2377	Patient2377	Liver Hepatocellular Carcinoma	Liver Hepatocellular Carcinoma	IV	Surgery	Metastasis	FFPE	60	2388	1097	0.433333	Male	42	Unknown	Chemotherapy	3.47e-09	0	1.11707	2.21654	2.1e-15	0	0	0	0	7.92893	0	0	0	1.73746	3.68e-13	4.56e-10
P-2383	Patient2383	Colorectal Carcinoma	Colorectal Adenocarcinoma	IV	Biopsy/Paracentesis	Primary	FFPE	20	3828	1336	0.433333	Male	73	Unknown	Unknown	5.24797	0	2.12e-15	4.92547	0.0201997	0	1.02e-12	0.806363	3.93e-08	6.82e-09	1.51e-15	6.74e-16	1.83e-15	0	2.62e-15	6.87e-16
P-2384	Patient2384	Colorectal Carcinoma	Colorectal Adenocarcinoma	II	Surgery	Primary	FFPE	50	822	939	0.3	Male	70	Unknown	Treatment-naive	3.61558	0	1.28e-15	3.45e-08	3.17645	0	6.01e-12	4.86e-12	3.65e-08	5.59e-08	9.51e-16	4.67e-16	3.73e-16	0	3.20797	2.97e-16
P-2386	Patient2386	Lung Adenocarcinoma	Lung Adenocarcinoma	I	Surgery	Primary	FFPE	30	3648	1064	0.5	Male	68	Smoker	Treatment-naive	2.48e-14	2.52e-05	12.5505	0.00013324	1.4482	7.05e-14	0	0.00113539	0	0	6.91e-15	0	0	0	0	0
P-2390	Patient2390	Lung Adenocarcinoma	Lung Adenocarcinoma	II	Surgery	Primary	FFPE	40	4728	1464	1.43333	Male	48	Smoker	Treatment-naive	2.45e-14	6.16e-06	42.1322	0.00012071	0.861905	3.44e-14	0	0.00581696	0	0	7.47e-15	0	0	0	0	0
P-2413	Patient2413	Lung Adenocarcinoma	Lung Adenocarcinoma	I	Surgery	Primary	FFPE	30	5712	1545	0.5	Female	72	Nonsmoker	Treatment-naive	5.80557	4.39e-06	2.02918	5.71316	0.085284	3.08e-14	0	1.3668	0	0	3.65e-15	0	0	0	0	0
P-2421	Patient2421	Lung Adenocarcinoma	Lung Adenocarcinoma	Unknown	Surgery	Primary	FFPE	20	1080	1119	1	Male	50	Nonsmoker	Chemotherapy	8.07e-15	2.59e-06	27.6829	0.0001603	1.69722	1.14e-14	0	0.619677	0	0	6.35e-15	0	0	0	0	0
P-2423	Patient2423	Lung Squamous Cell Carcinoma	Lung Squamous Cell Carcinoma	IV	Surgery	Metastasis	FFPE	60	1836	1185	0.6	Female	52	Nonsmoker	Chemotherapy	0.235056	0.00370468	15.145	0.901066	0	0	0	0.236779	0	0	0	0	0	0	0.478364	0
P-2427	Patient2427	Lung Adenocarcinoma	Lung Adenocarcinoma	IV	Biopsy/Paracentesis	Metastasis	FFPE	20	732	1012	0.3	Male	76	Nonsmoker	Unknown	6.49e-15	2.17e-06	6.91641	7.15e-05	0.011688	4.21e-14	0	3.07183	0	0	7.17e-15	0	0	0	0	0
P-2431	Patient2431	Lung Squamous Cell Carcinoma	Lung Squamous Cell Carcinoma	I	Surgery	Primary	FFPE	60	1572	1489	0.566667	Female	78	Nonsmoker	Treatment-naive	3.80134	0.301777	5.897	2.45325	0	0	0	4.35094	0	0	0	0	0	0	0.195686	0
P-2435	Patient2435	Gastric Cancer	Gastric Adenocarcinoma	IV	Surgery	Primary	FFPE	20	2892	932	0.866667	Male	43	Unknown	Treatment-naive	13.6906	2.69e-13	9.89e-10	2.89178	4.39178	0	0	6.28e-06	0	0.0258738	0	0	0	0	2.34e-14	0
P-2438	Patient2438	Lung Adenocarcinoma	Lung Adenocarcinoma	I	Surgery	Primary	FFPE	70	1086	1101	3.36667	Male	66	Nonsmoker	Treatment-naive	1.46e-14	1.05e-05	42.9074	0.00016156	36.091	2.43e-14	0	0.00149011	0	0	7.37e-15	0	0	0	0	0
P-2439	Patient2439	Lung Squamous Cell Carcinoma	Lung Squamous Cell Carcinoma	I	Surgery	Primary	FFPE	40	1164	1393	0.4	Male	53	Smoker	Treatment-naive	1.20738	0.0243764	6.85001	1.02682	0	0	0	2.45992	0	0	0	0	0	0	0.431501	0
P-2440	Patient2440	Gastric Cancer	Gastric Adenocarcinoma	IV	Biopsy/Paracentesis	Primary	FFPE	60	110	829	0.466667	Female	63	Unknown	Chemotherapy	7.51827	1.47e-14	5.29e-10	1.92216	1.13137	0	0	5.07e-07	0	1.42821	0	0	0	0	1.29e-14	0
P-2451	Patient2451	Liver Hepatocellular Carcinoma	Liver Hepatocellular Carcinoma	Unknown	Surgery	Primary	FFPE	70	840	1286	0.466667	Male	61	Unknown	Treatment-naive	6.55e-09	0	0.199752	3.75639	3.14e-15	0	0	0	0	1.8591	0	0	0	8.18475	9.85e-14	2.34e-10
P-2452	Patient2452	Non Small Cell Lung Cancer Other	Lung Adenosquamous Carcinoma	I	Surgery	Primary	FFPE	50	996	1087	0.366667	Male	71	Smoker	Treatment-naive	1.48051	0.0124793	5.36498	3.11361	0	0	0	0.0284224	0	0	0	0	0	0	0	0
P-2454	Patient2454	Small Cell Lung Cancer	Small Cell Lung Cancer	III	Biopsy/Paracentesis	Primary	FFPE	40	210	1213	0.366667	Male	73	Nonsmoker	Treatment-naive	1.22304	1.32e-11	6.6637	2.81799	0	0	0	0.0219589	0	0	0	0	0	0	0.273318	0
P-2456	Patient2456	Colorectal Carcinoma	Colorectal Adenocarcinoma	I	Surgery	Primary	FFPE	40	2064	818	0.7	Female	61	Unknown	Treatment-naive	11.7879	0	2.38e-15	2.29e-08	6.21212	0	1.19e-12	1.35e-11	3.45e-08	6.89e-08	1.29e-15	7.48e-16	5.3e-16	0	2.7e-15	2.47e-16
P-2463	Patient2463	Lung Adenocarcinoma	Lung Adenocarcinoma	IV	Biopsy/Paracentesis	Metastasis	FFPE	40	1824	1161	0.433333	Female	66	Nonsmoker	Unknown	3.04e-14	1.17e-05	2.50778	0.00016224	1.55123	7.07e-14	0	6.94081	0	0	5.39e-15	0	0	0	0	0
P-2469	Patient2469	Lung Adenocarcinoma	Lung Adenocarcinoma	I	Surgery	Primary	FFPE	40	3612	1135	0.433333	Female	72	Unknown	Treatment-naive	2.04e-14	5.49e-06	3.22816	5.2892	2.51085	3.04e-14	0	0.97178	0	0	5.97e-15	0	0	0	0	0
P-2476	Patient2476	Liver Hepatocellular Carcinoma	Liver Hepatocellular Carcinoma	I	Surgery	Primary	FFPE	60	2736	1049	0.333333	Male	53	Unknown	Treatment-naive	7.11e-09	0	0.290495	5.4189	1.5e-15	0	0	0	0	3.67e-12	0	0	0	0.673346	2.42e-13	3.61726
P-2477	Patient2477	Colorectal Carcinoma	Colorectal Adenocarcinoma	Unknown	Biopsy/Paracentesis	Primary	FFPE	50	906	1126	0.266667	Female	58	Unknown	Unknown	5.48951	0	1.92e-15	1.78e-08	0.877743	0	1.28e-12	2.21e-12	5.21e-08	3.63275	3.49e-16	5.99e-16	6.67e-16	0	3.97e-15	5.86e-16
P-2481	Patient2481	Colorectal Carcinoma	Colorectal Adenocarcinoma	III	Surgery	Primary	FFPE	70	4872	1427	2.93333	Male	33	Unknown	Treatment-naive	5.75064	0	8.49e-16	1.06e-08	47.2408	0	1.01e-12	1.00852	4.76e-08	6.49e-09	3.62e-16	6.78e-16	1.13e-15	0	8.93e-16	4.76e-16
P-2482	Patient2482	Intrahepatic Cholangiocarcinoma	Intrahepatic Cholangiocarcinoma	III	Surgery	Primary	FFPE	70	3408	1182	0.366667	Male	55	Unknown	Treatment-naive	0.0228897	1.48e-16	4.8009	1.44e-08	3.38323	0	0	5.83e-11	1.29e-09	0	0	0	8.73e-16	2.79298	0	0
P-2493	Patient2493	Lung Adenocarcinoma	Lung Adenocarcinoma	I	Surgery	Primary	FFPE	20	4872	1308	0.4	Female	71	Nonsmoker	Chemotherapy	2.07e-14	2.55e-05	1.22737	4.13853	4.63313	3.63e-14	0	0.00094001	0	0	5.7e-15	0	0	0	0	0
P-2495	Patient2495	Lung Adenocarcinoma	Lung Adenocarcinoma	IV	Biopsy/Paracentesis	Metastasis	FFPE	20	1992	1007	1.13333	Female	67	Nonsmoker	Unknown	4.91446	6.24973	2.05675	8.47e-05	0.0718956	3.09e-14	0	21.7071	0	0	5.38e-15	0	0	0	0	0
P-2497	Patient2497	Esophageal Carcinoma	Esophageal Squamous Cell Carcinoma	IV	Biopsy/Paracentesis	Primary	FFPE	40	1956	1783	0.433333	Female	71	Unknown	Treatment-naive	3.34718	5.42053	0.0338503	0.267649	0	0	0	2.93078	0	0	0	0	0	2.78e-15	0	0
P-2498	Patient2498	Colorectal Carcinoma	Colorectal Adenocarcinoma	IV	Surgery	Primary	FFPE	20	1080	974	0.666667	Male	60	Unknown	Unknown	12.0619	0	1.42e-15	1.82e-08	0.0362367	0	1.25e-12	8.2e-12	4.22e-08	1.21e-08	3.44e-16	9.38e-16	5.6e-16	0	2.90191	2.48e-16
P-2505	Patient2505	Lung Adenocarcinoma	Lung Adenocarcinoma	III	Surgery	Primary	FFPE	30	13980	1094	0.433333	Male	60	Smoker	Treatment-naive	2.28e-14	2.36e-05	9.55725	0.00011747	0.242251	1.11e-13	0	2.20036	0	0	8.3e-15	0	0	0	0	0
P-2506	Patient2506	Colorectal Carcinoma	Colorectal Adenocarcinoma	I	Surgery	Primary	FFPE	40	642	849	0.333333	Male	77	Unknown	Treatment-naive	8.12528	0	2.16e-15	3.26e-08	0.030834	0	5.38e-12	2.76e-11	1.84389	4.76e-08	8.36e-16	8.44e-16	5.73e-16	0	1.42e-15	6e-16
P-2508	Patient2508	Intrahepatic Cholangiocarcinoma	Intrahepatic Cholangiocarcinoma	III	Surgery	Primary	FFPE	40	4872	883	1.53333	Female	56	Unknown	Treatment-naive	15.2549	7.67e-16	0.00034811	1.04e-08	18.7447	0	0	5.29e-11	1.06e-09	0	0	0	1.07e-15	1.29e-09	0	0
P-2510	Patient2510	Lung Squamous Cell Carcinoma	Lung Squamous Cell Carcinoma	IV	Biopsy/Paracentesis	Primary	FFPE	60	152	1320	0.566667	Male	62	Smoker	Treatment-naive	1.6443	0.648405	7.13228	2.10038	0	0	0	2.02772	0	0	0	0	0	0	0.446923	0
P-2517	Patient2517	Gallbladder Carcinoma	Gallbladder Adenocarcinoma	IV	Surgery	Primary	FFPE	60	2772	1096	0.6	Female	70	Unknown	Treatment-naive	6.36437	0.00640974	3.21e-07	3.61855	3.24e-10	0	5.75e-09	0.0106707	0	0	0	1.5e-15	0	0	0	0
P-2521	Patient2521	Lung Squamous Cell Carcinoma	Lung Squamous Cell Carcinoma	I	Surgery	Primary	FFPE	80	618	954	0.466667	Male	65	Smoker	Treatment-naive	2.59461	0.0499614	7.28364	0.663576	0	0	0	1.98419	0	0	0	0	0	0	0.424019	0
P-2524	Patient2524	Lung Adenocarcinoma	Lung Adenocarcinoma	IV	Biopsy/Paracentesis	Metastasis	FFPE	50	335	1039	0.966667	Male	45	Nonsmoker	Unknown	9.31e-15	4.76e-06	26.9192	0.00019323	0.0800111	6.14e-14	0	0.0005724	0	0	9.22e-15	0	0	0	0	0
P-2525	Patient2525	Lung Adenocarcinoma	Lung Adenocarcinoma	IV	Biopsy/Paracentesis	Metastasis	FFPE	50	136	728	0.9	Male	65	Smoker	Treatment-naive	2.95e-14	1.6e-05	11.361	0.00018982	0.156502	4.27e-14	0	0.00162273	0	0	16.4807	0	0	0	0	0
P-2526	Patient2526	Lung Adenocarcinoma	Lung Adenocarcinoma	I	Surgery	Primary	FFPE	30	840	955	0.333333	Male	49	Smoker	Treatment-naive	1.39e-14	1.56e-06	6.37981	1.64026	1.9795	1.47e-14	0	0.00041806	0	0	6.75e-15	0	0	0	0	0
P-2527	Patient2527	Lung Squamous Cell Carcinoma	Lung Squamous Cell Carcinoma	III	Surgery	Primary	FFPE	90	4896	801	0.433333	Male	62	Nonsmoker	Treatment-naive	0.392224	0.114666	7.63493	1.3964	0	0	0	1.30689	0	0	0	0	0	0	0.154898	0
P-2530	Patient2530	Lung Adenocarcinoma	Lung Adenocarcinoma	IV	Biopsy/Paracentesis	Metastasis	FFPE	90	3960	1266	0.466667	Female	64	Nonsmoker	Treatment-naive	1.19e-14	8.47964	4.2485	0.00013579	0.268595	5.62e-14	0	0.00313152	0	0	2.06e-15	0	0	0	0	0
P-2531	Patient2531	Gallbladder Carcinoma	Gallbladder Adenocarcinoma	III	Surgery	Primary	FFPE	80	3684	746	0.333333	Male	58	Unknown	Treatment-naive	6.4287	0.011758	2.37e-07	2.18068	2.38e-10	0	4e-09	1.37886	0	0	0	6.41e-16	0	0	0	0
P-2540	Patient2540	Lung Adenocarcinoma	Lung Adenocarcinoma	III	Biopsy/Paracentesis	Metastasis	FFPE	40	374	1426	0.766667	Male	56	Smoker	Chemotherapy	1.57e-14	2e-06	20.8558	0.00018109	0.722242	2.4207	0	0.00108831	0	0	5.4e-15	0	0	0	0	0
P-2548	Patient2548	Urothelial Carcinoma	Bladder Urothelial Carcinoma	IV	Biopsy/Paracentesis	Metastasis	FFPE	30	88	1013	0.433333	Male	69	Unknown	Treatment-naive	0.639272	2.12945	0.0006232	8.36e-06	2.68e-14	0.192376	0	2.87909	0	0	0	7.15888	0	0.00029655	0	0
P-2550	Patient2550	Lung Adenocarcinoma	Lung Adenocarcinoma	IV	Biopsy/Paracentesis	Metastasis	FFPE	60	1956	1128	0.366667	Male	53	Smoker	Treatment-naive	6.49e-15	8.36e-07	6.35439	4.62095	0.0238884	4.28e-15	0	0.00076837	0	0	7.11e-15	0	0	0	0	0
P-2552	Patient2552	Pancreatic Cancer	Pancreatic Adenocarcinoma	IV	Biopsy/Paracentesis	Metastasis	FFPE	30	126	1222	0.766667	Male	74	Unknown	Chemotherapy	12.8021	2.06e-13	0	3.76166	4.43613	9.43e-08	0	1.43e-07	0	0	0	0	0	0	0.0001141	0
P-2553	Patient2553	Colorectal Carcinoma	Colorectal Adenocarcinoma	I	Surgery	Primary	FFPE	50	5856	608	3.06667	Male	34	Unknown	Treatment-naive	37.6343	0	7.06e-16	1.63e-08	44.3657	0	2.02e-12	2.52e-12	4.26e-08	2.13e-08	2.81e-16	9.04e-16	1.5e-15	0	6.17e-16	7.63e-16
P-2557	Patient2557	Lung Squamous Cell Carcinoma	Lung Squamous Cell Carcinoma	Unknown	Biopsy/Paracentesis	Primary	FFPE	60	798	1866	0.533333	Male	61	Smoker	Unknown	3.41655	0.480788	5.82901	2.24946	0	0	0	5.86409	0	0	0	0	0	0	0.160097	0
P-2560	Patient2560	Gastric Cancer	Gastric Adenocarcinoma	I	Surgery	Primary	FFPE	70	4536	1517	0.4	Male	64	Unknown	Treatment-naive	3.96937	1.64e-14	9.58e-11	0.355469	0.426883	0	0	2.66e-07	0	6.24827	0	0	0	0	1.13e-15	0
P-2561	Patient2561	Carcinoma of Uterine Cervix	Cervical Squamous Cell Carcinoma	III	Biopsy/Paracentesis	Primary	FFPE	70	5028	1082	1.06667	Female	53	Unknown	Treatment-naive	5.01196	19.1554	0	0	0	1.70259	0	5.13006	0	0	0	0	0	0	0	0
P-2568	Patient2568	Head and Neck Carcinoma	Head and Neck Squamous Cell Carcinoma	IV	Biopsy/Paracentesis	Metastasis	FFPE	80	248	1367	0.633333	Male	59	Smoker	Treatment-naive	0.262523	0	9.5e-05	0	3.53825	17.1968	0	0.0016442	0.00068238	0	0	0	0	0	0	0
P-2581	Patient2581	Colorectal Carcinoma	Colorectal Adenocarcinoma	II	Surgery	Primary	FFPE	90	2712	1465	3.93333	Female	51	Unknown	Treatment-naive	23.7844	0	1.48e-15	2e-08	37.2156	0	1.14e-12	6.88e-12	3.58e-08	1.68e-08	3.78e-16	1e-15	9.47e-16	0	8.22e-16	5.5e-16
P-2582	Patient2582	Colorectal Carcinoma	Colorectal Adenocarcinoma	II	Surgery	Primary	FFPE	70	5316	1666	0.366667	Male	54	Unknown	Treatment-naive	8.64286	0	1.77e-15	2.6e-08	0.0267263	0	1.78e-12	5.91e-11	4.94e-08	1.33041	4.9e-16	5.1e-16	4.39e-16	0	2.4e-15	2.72e-16
P-2585	Patient2585	Gastric Cancer	Gastric Adenocarcinoma	IV	Biopsy/Paracentesis	Primary	FFPE	20	455	1299	0.4	Male	63	Unknown	Treatment-naive	7.27562	5.23e-14	2.26e-10	1.27226	0.593542	0	0	8.44e-07	0	2.85857	0	0	0	0	4.7e-15	0
P-2591	Patient2591	Gastric Cancer	Gastric Adenocarcinoma	Unknown	Biopsy/Paracentesis	Primary	FFPE	50	636	825	0.533333	Female	66	Unknown	Targeted_Therapy;Chemotherapy	9.63158	2.49e-14	1.28e-10	0.854726	0.807886	0	0	1.4e-06	0	2.70581	0	0	0	0	2.61e-15	0
P-2596	Patient2596	Lung Adenocarcinoma	Lung Adenocarcinoma	III	Biopsy/Paracentesis	Primary	FFPE	30	329	891	0.433333	Male	65	Nonsmoker	Treatment-naive	1.74e-14	6.2e-07	6.93054	6.98912	0.080168	6.92e-15	0	0.00017291	0	0	3.31e-15	0	0	0	0	0
P-2598	Patient2598	Lung Adenocarcinoma	Lung Adenocarcinoma	III	Biopsy/Paracentesis	Metastasis	FFPE	20	852	1236	1.13333	Male	54	Unknown	Treatment-naive	1.32e-14	1.23e-05	31.94	0.00013027	0.0530463	2.08e-14	0	0.00685582	0	0	7.17e-15	0	0	0	0	0
P-2599	Patient2599	Lung Adenocarcinoma	Lung Adenocarcinoma	I	Surgery	Primary	FFPE	80	6360	916	0.466667	Male	69	Smoker	Treatment-naive	5.66e-15	1.35e-05	11.5976	8.52e-05	0.0107186	1.98566	0	1.4059	0	0	6.29e-15	0	0	0	0	0
P-2615	Patient2615	Gastric Cancer	Gastric Adenocarcinoma	II	Surgery	Primary	FFPE	90	6120	1256	2.9	Male	72	Unknown	Targeted_Therapy;Chemotherapy	5.72474	5.18e-14	3.29e-10	0.981657	37.2648	0	0	1.14e-06	0	0.0287859	0	0	0	0	6.94e-15	0
P-2616	Patient2616	Colorectal Carcinoma	Colorectal Adenocarcinoma	III	Biopsy/Paracentesis	Recurrent	FFPE	50	2016	1483	2.33333	Female	74	Unknown	Chemotherapy	15.7015	0	2.05e-15	2.31e-08	20.1657	0	2.5e-12	2.16e-11	4.02e-08	9.73e-09	1.2e-15	17.1328	1.16e-15	0	2.44e-15	6.31e-16
P-2631	Patient2631	Esophageal Carcinoma	Esophageal Adenosquamous Carcinoma	IV	Surgery	Primary	FFPE	70	4704	2172	0.466667	Male	68	Unknown	Treatment-naive	2.84104	3.14269	3.95241	2.41338	0	0	0	2.65048	0	0	0	0	0	6.28e-14	0	0
P-2643	Patient2643	Lung Adenocarcinoma	Lung Adenocarcinoma	I	Surgery	Primary	FFPE	30	3528	1002	0.666667	Male	57	Nonsmoker	Treatment-naive	1.69e-14	1.99909	11.841	0.0002002	6.15861	2.07e-14	0	0.00113141	0	0	4.93e-15	0	0	0	0	0
P-2647	Patient2647	Small Cell Lung Cancer	Small Cell Lung Cancer	IV	Biopsy/Paracentesis	Primary	FFPE	60	1038	736	0.366667	Male	62	Smoker	Treatment-naive	0.502899	7.22e-13	4.20878	5.13259	0	0	0	0.0105019	0	0	0	0	0	0	0.145236	0
P-2648	Patient2648	Colorectal Carcinoma	Colorectal Adenocarcinoma	IV	Surgery	Metastasis	FFPE	60	4752	1359	14.3333	Male	50	Unknown	Treatment-naive	6.6592	0	1.42e-15	36.5349	23.0207	0	1.72e-12	4.97e-11	65.8243	1.11e-08	4.79e-16	9.89e-16	251.961	0	1.42e-15	5.73e-16
P-2649	Patient2649	Lung Adenocarcinoma	Lung Adenocarcinoma	III	Surgery	Primary	FFPE	40	1608	2079	0.333333	Male	61	Nonsmoker	Treatment-naive	8.42e-15	2.94e-07	9.89362	0.00024213	0.10448	4.99e-15	0	0.00165892	0	0	3.94e-15	0	0	0	0	0
P-2651	Patient2651	Breast Carcinoma	Breast Invasive Carcinoma	IV	Biopsy/Paracentesis	Metastasis	FFPE	30	110	780	0.266667	Female	65	Unknown	Radiation_Therapy;Chemotherapy;Endocrinotherapy	4.46037	0.0816433	0.0373165	4.61478	3.45e-15	0	0	0.80589	0	3.04e-08	0	0	0	0	0	0
P-2663	Patient2663	Lung Adenocarcinoma	Lung Adenocarcinoma	IV	Biopsy/Paracentesis	Metastasis	FFPE	40	624	2096	0.4	Male	52	Smoker	Treatment-naive	2.37e-14	6.62e-06	10.4244	0.00012612	1.57512	4.46e-14	0	0.00030463	0	0	4.68e-15	0	0	0	0	0
P-2666	Patient2666	Gastric Cancer	Gastric Adenocarcinoma	III	Surgery	Primary	FFPE	60	6240	1204	0.366667	Male	53	Unknown	Chemotherapy	6.45582	1.36e-13	5.37e-10	2.13794	1.29658	0	0	4.15e-06	0	3.10966	0	0	0	0	1.13e-14	0
P-2670	Patient2670	Esophageal Carcinoma	Esophageal Squamous Cell Carcinoma	III	Surgery	Primary	FFPE	50	3288	1027	0.3	Male	60	Unknown	Treatment-naive	3.06198	0.0433998	1.44774	1.15661	0	0	0	4.29027	0	0	0	0	0	1.49e-13	0	0
P-2675	Patient2675	Lung Adenocarcinoma	Lung Adenocarcinoma	I	Surgery	Primary	FFPE	50	2184	1653	0.533333	Male	64	Smoker	Treatment-naive	7.88e-15	1.59e-05	9.73092	4.44457	0.0500056	1.75e-14	0	1.77448	0	0	8.16e-15	0	0	0	0	0
P-2688	Patient2688	Lung Squamous Cell Carcinoma	Lung Squamous Cell Carcinoma	III	Surgery	Primary	FFPE	60	4584	997	0.933333	Male	51	Smoker	Treatment-naive	1.83275	2.39002	14.7805	2.36163	0	0	0	3.93398	0	0	0	0	0	0	0.701098	0
P-2693	Patient2693	Lung Squamous Cell Carcinoma	Lung Squamous Cell Carcinoma	I	Surgery	Primary	FFPE	60	2376	664	0.4	Male	66	Nonsmoker	Treatment-naive	0.698382	1.66064	5.07285	4.20808	0	0	0	0.175356	0	0	0	0	0	0	0.184686	0
P-2695	Patient2695	Colorectal Carcinoma	Colorectal Adenocarcinoma	IV	Surgery	Primary	FFPE	80	6120	1094	0.466667	Female	58	Unknown	Treatment-naive	8.93325	0	2.61106	2.19e-08	0.455684	0	2.18e-12	4.69e-11	1.13e-07	1.45e-07	6.78e-16	8.25e-16	3.52e-16	0	1.74e-15	6.72e-16
P-2705	Patient2705	Lung Adenocarcinoma	Lung Adenocarcinoma	IV	Biopsy/Paracentesis	Metastasis	FFPE	70	3000	1430	1.2	Male	61	Smoker	Chemotherapy	1.78e-14	1.22e-05	16.3814	0.00012967	7.04088	3.69e-14	0	12.5776	0	0	7.01e-15	0	0	0	0	0
P-2716	Patient2716	Lung Adenocarcinoma	Lung Adenocarcinoma	I	Surgery	Primary	FFPE	30	3840	1665	1.13333	Male	63	Smoker	Treatment-naive	1.27e-14	4.85231	26.1707	0.00016401	1.97389	2.26e-14	0	0.00297807	0	0	8.56e-15	0	0	0	0	0
P-2717	Patient2717	Esophageal Carcinoma	Esophageal Squamous Cell Carcinoma	III	Surgery	Primary	FFPE	50	6240	1214	0.366667	Male	70	Unknown	Treatment-naive	2.33214	0.631555	3.39007	3.05793	0	0	0	0.588298	0	0	0	0	0	6.1e-14	0	0
P-2719	Patient2719	Lung Adenocarcinoma	Lung Adenocarcinoma	III	Surgery	Primary	FFPE	40	5268	1180	0.566667	Male	58	Smoker	Treatment-naive	1.39e-14	6.65e-06	13.1144	0.00018301	3.88487	7.89e-14	0	0.00050634	0	0	7.39e-15	0	0	0	0	0
P-2721	Patient2721	Lung Adenocarcinoma	Lung Adenocarcinoma	I	Surgery	Primary	FFPE	20	4824	1181	1.16667	Male	57	Smoker	Treatment-naive	7.91e-15	3.91e-06	30.8528	2.12011	0.0261095	4.02e-14	0	0.00101374	0	0	7.12e-15	0	0	0	0	0
P-2725	Patient2725	Lung Squamous Cell Carcinoma	Lung Squamous Cell Carcinoma	II	Surgery	Primary	FFPE	70	1944	1180	0.6	Male	65	Unknown	Treatment-naive	2.0114	0.276319	7.38384	1.1165	0	0	0	6.02709	0	0	0	0	0	0	0.184849	0
P-2742	Patient2742	Lung Squamous Cell Carcinoma	Lung Squamous Cell Carcinoma	IV	Surgery	Primary	FFPE	70	6000	1145	0.366667	Male	53	Smoker	Treatment-naive	2.76328	1.58131	5.23998	1.23725	0	0	0	0.0669359	0	0	0	0	0	0	0.111238	0
P-2745	Patient2745	Extrahepatic Cholangiocarcinoma	Extrahepatic Cholangiocarcinoma	II	Surgery	Primary	FFPE	60	15900	1256	0.366667	Male	67	Unknown	Treatment-naive	0.0788276	1.88e-07	3.8e-10	4.33414	6.58697	7.05e-15	0	6.18e-05	3.68e-11	8.91e-11	0	0	0	4.14e-11	1.89e-16	0
P-2753	Patient2753	Lung Adenocarcinoma	Lung Adenocarcinoma	I	Surgery	Primary	FFPE	60	4212	1125	0.533333	Male	67	Unknown	Chemotherapy	1.25e-14	1.24e-05	7.27391	3.56572	0.0506873	3.10856	0	0.00109882	0	0	4.33e-15	0	0	0	0	0
P-2754	Patient2754	Lung Squamous Cell Carcinoma	Lung Squamous Cell Carcinoma	II	Surgery	Primary	FFPE	70	6240	1278	0.333333	Male	60	Nonsmoker	Treatment-naive	5.16843	0.0327572	3.47778	2.20135	0	0	0	0.903045	0	0	0	0	0	0	0.216634	0
P-2756	Patient2756	Lung Squamous Cell Carcinoma	Lung Squamous Cell Carcinoma	II	Surgery	Primary	FFPE	60	4140	888	0.666667	Male	60	Smoker	Treatment-naive	4.6345	0.751023	10.0993	1.29172	0	0	0	0.0873571	0	0	0	0	0	0	1.1361	0
P-2757	Patient2757	Gallbladder Carcinoma	Gallbladder Adenocarcinoma	IV	Biopsy/Paracentesis	Metastasis	FFPE	20	582	1093	0.5	Male	75	Unknown	Immunotherapy	5.09901	2.58596	1.56e-07	3.74964	2.63e-10	0	2.72e-09	2.56539	0	0	0	1.45e-15	0	0	0	0
P-2763	Patient2763	Lung Adenocarcinoma	Lung Adenocarcinoma	II	Biopsy/Paracentesis	Primary	FFPE	30	612	1084	0.533333	Male	70	Nonsmoker	Unknown	1.28e-14	2.75e-05	8.43243	1.96523	0.0895571	2.93e-14	0	0.00296189	0	0	6.50979	0	0	0	0	0
P-2769	Patient2769	Lung Adenocarcinoma	Lung Adenocarcinoma	II	Surgery	Primary	FFPE	40	5892	1866	1.23333	Male	75	Smoker	Treatment-naive	4.15916	8.04e-06	26.9974	2.77666	0.0598246	4.82e-14	0	0.00696216	0	0	5.17e-15	0	0	0	0	0
P-2773	Patient2773	Colorectal Carcinoma	Colorectal Adenocarcinoma	Unknown	Biopsy/Paracentesis	Primary	FFPE	60	3432	1327	0.433333	Male	71	Unknown	Unknown	6.793	0	2.03e-15	2.09e-08	0.146409	0	4.29829	1.7623	2.81e-08	2.5e-08	1.8e-15	1.98e-15	5.61e-16	0	2.1e-15	7.13e-16
P-2777	Patient2777	Lung Adenocarcinoma	Lung Adenocarcinoma	IV	Biopsy/Paracentesis	Metastasis	FFPE	70	1248	1244	1.26667	Male	54	Unknown	Treatment-naive	1.8e-14	1.62e-06	6.22687	0.00014487	26.7727	1.11e-14	0	0.00031987	0	0	4.77e-15	0	0	0	0	0
P-2778	Patient2778	Small Cell Lung Cancer	Small Cell Lung Cancer	IV	Biopsy/Paracentesis	Metastasis	FFPE	40	1134	1504	0.466667	Male	48	Smoker	Radiation_Therapy;Chemotherapy	0.41871	9.62e-13	9.14153	1.77651	0	0	0	0.0236044	0	0	0	0	0	0	0.639648	0
P-2798	Patient2798	Lung Squamous Cell Carcinoma	Lung Squamous Cell Carcinoma	III	Biopsy/Paracentesis	Primary	FFPE	60	371	1247	0.6	Male	62	Smoker	Treatment-naive	2.45182	0.0288679	9.14858	1.57867	0	0	0	2.24847	0	0	0	0	0	0	0.543606	0
P-2803	Patient2803	Lung Adenocarcinoma	Lung Adenocarcinoma	IV	Biopsy/Paracentesis	Primary	FFPE	80	440	1706	0.6	Female	69	Unknown	Unknown	8.4331	1.86e-06	7.48873	0.00012624	0.077779	1.31e-14	0	0.00026525	0	0	7.17e-15	0	0	0	0	0
P-2806	Patient2806	Lung Squamous Cell Carcinoma	Lung Squamous Cell Carcinoma	Unknown	Biopsy/Paracentesis	Primary	FFPE	80	1098	1047	0.633333	Male	55	Smoker	Unknown	0.653702	0.0266614	14.7192	2.5033	0	0	0	1.10062	0	0	0	0	0	0	0.99647	0
P-2807	Patient2807	Gastric Cancer	Gastric Adenocarcinoma	II	Surgery	Primary	FFPE	90	5640	1275	0.466667	Male	58	Unknown	Treatment-naive	1.5183	1.65e-14	4.19e-10	0.658277	2.68964	0	0	5.95e-07	0	8.13378	0	0	0	0	2.71e-14	0
P-2813	Patient2813	Intrahepatic Cholangiocarcinoma	Intrahepatic Cholangiocarcinoma	I	Surgery	Primary	FFPE	70	3156	788	0.533333	Female	52	Unknown	Treatment-naive	0.0169834	1.21e-16	0.00056549	4.98141	7.00104	0	0	2.86e-11	1.17e-09	0	0	0	6.54e-16	3.14e-10	0	0
P-2819	Patient2819	Non Small Cell Lung Cancer Other	Lung Adenosquamous Carcinoma	III	Biopsy/Paracentesis	Primary	FFPE	60	1656	737	0.866667	Male	61	Smoker	Treatment-naive	3.5523	1.15095	7.26221	15.1602	0	0	0	0.874385	0	0	0	0	0	0	0	0
P-2830	Patient2830	Colorectal Carcinoma	Colorectal Adenocarcinoma	III	Surgery	Primary	FFPE	60	4656	1105	0.666667	Male	57	Unknown	Treatment-naive	1.07886	0	3.94e-16	3.32e-09	13.9211	0	1.05e-12	1.32e-12	4.14e-08	1.61e-09	1.28e-16	4.65e-16	1.81e-16	0	3.1e-16	1.22e-16
P-2836	Patient2836	Lung Adenocarcinoma	Lung Adenocarcinoma	I	Surgery	Primary	FFPE	60	3912	1440	0.366667	Female	53	Nonsmoker	Treatment-naive	1.46e-14	1.38e-06	5.32125	0.00015948	4.67385	2.72e-14	0	0.00473541	0	0	2.26e-15	0	0	0	0	0
P-2841	Patient2841	Lung Adenocarcinoma	Lung Adenocarcinoma	IV	Biopsy/Paracentesis	Primary	FFPE	60	1680	1504	0.633333	Male	61	Smoker	Treatment-naive	1.4e-14	3.62452	4.43824	5.73172	0.128502	2.46e-14	0	4.07702	0	0	6.71e-15	0	0	0	0	0
P-2843	Patient2843	Liver Hepatocellular Carcinoma	Liver Hepatocellular Carcinoma	IV	Surgery	Primary	FFPE	95	4668	1535	0.4	Male	62	Unknown	Treatment-naive	1.37e-08	0	2.64559	3.82947	4.06e-15	0	0	0	0	2.83e-12	0	0	0	5.52494	1.82e-13	1.73e-10
P-2844	Patient2844	Pancreatic Cancer	Pancreatic Adenocarcinoma	II	Surgery	Primary	FFPE	50	5160	1148	0.3	Male	68	Unknown	Treatment-naive	5.57373	4.88e-14	0	1.64717	0.638436	2.14015	0	5.56e-08	0	0	0	0	0	0	0.00051932	0
P-2845	Patient2845	Liver Hepatocellular Carcinoma	Liver Hepatocellular Carcinoma	II	Surgery	Primary	FFPE	60	4608	724	0.433333	Male	62	Unknown	Treatment-naive	1.59e-08	0	5.14553	5.68239	5.94e-15	0	0	0	0	5.58e-12	0	0	0	0.172072	3.35e-13	1.72e-10
P-2850	Patient2850	Colorectal Carcinoma	Colorectal Adenocarcinoma	II	Surgery	Primary	FFPE	40	3780	973	3.26667	Male	49	Unknown	Treatment-naive	49.3942	0	1.57e-15	1.52e-08	35.6058	0	9.75e-13	6.42e-12	3.92e-08	1.1e-08	3.7e-16	6.54e-16	6.7e-16	0	1.2e-15	3.25e-16
P-2858	Patient2858	Lung Adenocarcinoma	Lung Adenocarcinoma	III	Biopsy/Paracentesis	Metastasis	FFPE	70	548	662	0.433333	Male	70	Nonsmoker	Treatment-naive	9.97e-15	1.65e-06	3.46018	9.50245	0.0368197	2.21e-14	0	0.00054541	0	0	3.25e-15	0	0	0	0	0
P-2865	Patient2865	Lung Adenocarcinoma	Lung Adenocarcinoma	III	Surgery	Primary	FFPE	60	5100	1241	0.7	Male	64	Smoker	Treatment-naive	1.61e-14	1.23e-05	16.1629	0.00010383	0.0746548	2.96e-14	0	2.76229	0	0	6.03e-15	0	0	0	0	0
P-2870	Patient2870	Gastric Cancer	Gastric Adenocarcinoma	IV	Biopsy/Paracentesis	Primary	FFPE	70	1050	1320	0.4	Male	69	Unknown	Unknown	4.37038	1.52e-14	4.75e-10	6.74413	0.823758	0	0	4.02e-07	0	0.061725	0	0	0	0	1.7e-14	0
P-2876	Patient2876	Lung Adenocarcinoma	Lung Adenocarcinoma	I	Surgery	Primary	FFPE	50	5856	1329	0.366667	Female	61	Nonsmoker	Treatment-naive	7.85e-15	1.96e-05	12.9734	0.00015227	0.0255293	3.55e-14	0	0.00091343	0	0	6.21e-15	0	0	0	0	0
P-2881	Patient2881	Lung Squamous Cell Carcinoma	Lung Squamous Cell Carcinoma	II	Surgery	Primary	FFPE	80	5952	723	0.433333	Male	71	Smoker	Treatment-naive	4.93585	0.042429	7.02063	0.798868	0	0	0	0.907871	0	0	0	0	0	0	0.294355	0
P-2882	Patient2882	Lung Adenocarcinoma	Lung Adenocarcinoma	I	Surgery	Primary	FFPE	60	5736	1121	0.433333	Male	54	Smoker	Treatment-naive	2.13e-14	8.47e-06	7.57044	7.24e-05	0.048577	6.14e-14	0	1.00058	0	0	5.38033	0	0	0	0	0
P-2892	Patient2892	Lung Adenocarcinoma	Lung Adenocarcinoma	I	Surgery	Primary	FFPE	30	5052	1039	0.366667	Male	69	Smoker	Treatment-naive	1.44e-14	2.61e-05	8.62943	0.00021136	1.36926	4.59e-14	0	0.00107728	0	0	4.75e-15	0	0	0	0	0
P-2900	Patient2900	Lung Adenocarcinoma	Lung Adenocarcinoma	I	Biopsy/Paracentesis	Primary	FFPE	30	468	1114	0.866667	Male	75	Unknown	Treatment-naive	1.06e-14	1.60455	23.3591	0.00021039	0.0349418	1.93e-14	0	0.00120248	0	0	5.85e-15	0	0	0	0	0
P-2920	Patient2920	Esophageal Carcinoma	Esophageal Squamous Cell Carcinoma	IV	Biopsy/Paracentesis	Primary	FFPE	20	155	781	0.433333	Male	62	Unknown	Treatment-naive	6.06528	0.0376172	0.306493	3.56736	0	0	0	3.02325	0	0	0	0	0	1.18e-14	0	0
P-2923	Patient2923	Lung Squamous Cell Carcinoma	Lung Squamous Cell Carcinoma	II	Surgery	Primary	FFPE	70	1062	1293	1.26667	Female	83	Smoker	Treatment-naive	4.23674	11.1788	8.48658	3.10129	0	0	0	6.7593	0	0	0	0	0	0	0.237334	0
P-2934	Patient2934	Colorectal Carcinoma	Colorectal Adenocarcinoma	III	Surgery	Primary	FFPE	40	5544	850	2.66667	Female	74	Unknown	Treatment-naive	14.0286	0	1.41e-15	1.9e-08	19.276	0	1.01e-12	1.12e-11	4.34e-08	9.32e-09	5.46e-16	16.8618	4.83359	0	1.22e-15	6.66e-16
P-2938	Patient2938	Lung Adenocarcinoma	Lung Adenocarcinoma	III	Surgery	Primary	FFPE	20	5724	1132	0.3	Female	53	Nonsmoker	Chemotherapy	7.98878	1.81e-05	1.7354	0.00018164	0.274848	3.59e-14	0	0.00078013	0	0	3.29e-15	0	0	0	0	0
P-2939	Patient2939	Lung Squamous Cell Carcinoma	Lung Squamous Cell Carcinoma	I	Surgery	Primary	FFPE	80	1752	1565	0.7	Male	69	Smoker	Treatment-naive	1.58715	1.90014	9.4007	8.2215	0	0	0	0.763206	0	0	0	0	0	0	0.12731	0
P-2946	Patient2946	Kidney Renal Cell Carcinoma	Renal Clear Cell Carcinoma	I	Surgery	Primary	FFPE	60	1308	1070	0.4	Male	68	Unknown	Treatment-naive	2.42532	0	1.58448	3.10305	0.00867858	0	0	0	0	0	0	0	0	3.87848	0	0
P-2948	Patient2948	Lung Adenocarcinoma	Lung Adenocarcinoma	I	Surgery	Primary	FFPE	60	4884	1203	0.433333	Male	53	Smoker	Treatment-naive	9.89e-15	5.28e-07	7.43003	0.00013726	3.56758	3.17e-15	0	0.00225995	0	0	5.8e-15	0	0	0	0	0
P-2950	Patient2950	Lung Adenocarcinoma	Lung Adenocarcinoma	I	Surgery	Primary	FFPE	70	5364	985	0.4	Female	61	Nonsmoker	Treatment-naive	3.18e-14	1.96915	9.24338	6.51e-05	0.786487	1.05e-14	0	0.00092549	0	0	7.05e-15	0	0	0	0	0
P-2952	Patient2952	Lung Adenocarcinoma	Lung Adenocarcinoma	II	Surgery	Primary	FFPE	50	1824	1418	1.36667	Male	62	Smoker	Treatment-naive	1.71e-14	10.0256	6.39965	6.40701	6.77793	4.26e-14	0	11.3898	0	0	5.52e-15	0	0	0	0	0
P-2962	Patient2962	Lung Squamous Cell Carcinoma	Lung Squamous Cell Carcinoma	III	Biopsy/Paracentesis	Primary	FFPE	70	1188	1495	0.5	Male	46	Unknown	Unknown	0.58434	2.52324	4.30618	3.1986	0	0	0	3.25673	0	0	0	0	0	0	0.130906	0
P-2965	Patient2965	Colorectal Carcinoma	Colorectal Adenocarcinoma	IV	Surgery	Recurrent	FFPE	40	6000	1387	0.333333	Male	72	Unknown	Chemotherapy	4.71087	0	1.32e-15	5.27047	0.0186696	0	1.52e-12	7.07e-12	1.56e-08	2.26e-08	2.39e-16	5e-16	3.71e-16	0	5.28e-16	2.44e-16
P-2967	Patient2967	Lung Squamous Cell Carcinoma	Lung Squamous Cell Carcinoma	Unknown	Biopsy/Paracentesis	Primary	FFPE	40	475	1967	1.13333	Male	65	Unknown	Treatment-naive	5.00348	0.337082	17.9914	5.91033	0	0	0	0.704625	0	0	0	0	0	0	1.05306	0
P-2970	Patient2970	Lung Adenocarcinoma	Lung Adenocarcinoma	I	Surgery	Primary	FFPE	90	6240	1485	0.4	Male	60	Smoker	Treatment-naive	1.04e-14	1.39e-06	10.6851	0.00021122	1.31428	1.2e-14	0	0.00042461	0	0	6.97e-15	0	0	0	0	0
P-2980	Patient2980	Colorectal Carcinoma	Colorectal Adenocarcinoma	II	Surgery	Primary	FFPE	60	5724	1850	3.13333	Male	65	Unknown	Treatment-naive	12.0568	0	4.23e-16	1.7e-08	42.9432	0	1.17e-12	4.46e-12	4.09e-08	1.64e-08	2.14e-16	1.03e-15	1.8e-15	0	4.33e-16	9.44e-16
P-2982	Patient2982	Colorectal Carcinoma	Colorectal Adenocarcinoma	Unknown	Biopsy/Paracentesis	Primary	FFPE	50	373	1608	0.4	Male	84	Unknown	Treatment-naive	8.64971	0	3.52e-15	3e-08	0.0305571	0	5.28e-12	6.37e-11	5.58e-08	1.31974	2.06e-15	7.56e-16	4.01e-16	0	4.38e-15	2.56e-16
P-2983	Patient2983	Lung Adenocarcinoma	Lung Adenocarcinoma	III	Surgery	Primary	FFPE	60	4884	1485	0.466667	Female	60	Nonsmoker	Treatment-naive	1.4e-14	6.83e-07	5.05352	0.0001646	10.9461	3.86e-14	0	0.00025848	0	0	3.07e-15	0	0	0	0	0
P-2995	Patient2995	Lung Squamous Cell Carcinoma	Lung Squamous Cell Carcinoma	III	Surgery	Primary	FFPE	50	3108	1885	0.4	Male	67	Smoker	Treatment-naive	1.40701	0.155049	8.10894	0.995806	0	0	0	0.0955817	0	0	0	0	0	0	0.237614	0
P-2996	Patient2996	Colorectal Carcinoma	Colorectal Adenocarcinoma	III	Surgery	Primary	FFPE	20	966	1510	1.7	Male	43	Unknown	Targeted_Therapy;Chemotherapy	3.5635	0	1.89e-15	1.98e-08	11.0793	0	4.54e-13	1.03e-10	4.34e-08	1.29e-08	5.03e-16	7.63e-16	1.22e-15	0	1.09e-15	16.3572
P-3007	Patient3007	Colorectal Carcinoma	Colorectal Adenocarcinoma	III	Surgery	Primary	FFPE	70	5652	1580	5.26667	Male	40	Unknown	Treatment-naive	14.3524	0	1.36e-15	12.7519	34.2116	0	4.13827	1.97e-10	4.25e-08	2.28e-08	5.63e-16	59.1201	13.4256	0	1.15e-15	6.01e-16
P-3008	Patient3008	Lung Adenocarcinoma	Lung Adenocarcinoma	II	Surgery	Primary	FFPE	60	5172	1336	0.366667	Female	70	Nonsmoker	Treatment-naive	1.56e-14	1.16229	5.294	0.00015545	4.54211	3.05e-14	0	0.00144633	0	0	4.09e-15	0	0	0	0	0
P-3012	Patient3012	Lung Squamous Cell Carcinoma	Lung Squamous Cell Carcinoma	III	Surgery	Primary	FFPE	40	3744	1021	0.7	Male	63	Unknown	Treatment-naive	1.11696	0.0235435	14.6982	3.44659	0	0	0	1.46657	0	0	0	0	0	0	1.24813	0
P-3014	Patient3014	Lung Squamous Cell Carcinoma	Lung Squamous Cell Carcinoma	III	Biopsy/Paracentesis	Primary	FFPE	30	96	828	0.533333	Male	63	Smoker	Treatment-naive	2.98704	0.602578	10.4912	2.48166	0	0	0	0.137622	0	0	0	0	0	0	0.299936	0
P-3032	Patient3032	Non Small Cell Lung Cancer Other	Lung Adenosquamous Carcinoma	IV	Surgery	Primary	FFPE	70	4668	1280	0.533333	Male	75	Smoker	Treatment-naive	3.75362	0.0596754	10.2499	2.05005	0	0	0	0.886758	0	0	0	0	0	0	0	0
P-3033	Patient3033	Lung Adenocarcinoma	Lung Adenocarcinoma	III	Biopsy/Paracentesis	Metastasis	FFPE	60	280	1899	1.23333	Male	50	Nonsmoker	Treatment-naive	1.78e-14	8.69e-06	2.34011	0.00011197	25.7223	3.93678	0	0.00068245	0	0	6.05e-15	0	0	0	0	0
P-3039	Patient3039	Lung Adenocarcinoma	Lung Adenocarcinoma	II	Surgery	Primary	FFPE	50	4452	1102	0.533333	Male	54	Smoker	Treatment-naive	1.81e-14	2.58151	11.8453	0.00020397	1.57186	4.23e-14	0	0.00117365	0	0	5.5e-15	0	0	0	0	0
P-3040	Patient3040	Small Cell Lung Cancer	Small Cell Lung Cancer	III	Biopsy/Paracentesis	Primary	FFPE	40	1416	1130	0.366667	Female	64	Unknown	Treatment-naive	1.49151	2.38e-12	5.08571	4.19852	0	0	0	0.00369166	0	0	0	0	0	0	0.220568	0
P-3042	Patient3042	Lung Squamous Cell Carcinoma	Lung Squamous Cell Carcinoma	II	Surgery	Primary	FFPE	40	5844	1384	0.566667	Male	58	Unknown	Treatment-naive	0.938839	0.00513037	13.064	2.58483	0	0	0	0.0143478	0	0	0	0	0	0	0.392846	0
P-3045	Patient3045	Lung Adenocarcinoma	Lung Adenocarcinoma	III	Biopsy/Paracentesis	Metastasis	FFPE	70	4368	1063	0.4	Female	60	Nonsmoker	Treatment-naive	1.18e-14	3.98757	3.27761	0.00023709	0.0870619	4.64654	0	0.00097719	0	0	7.59e-15	0	0	0	0	0
P-3049	Patient3049	Lung Adenocarcinoma	Lung Adenocarcinoma	I	Surgery	Primary	FFPE	40	3696	1520	0.366667	Male	71	Smoker	Treatment-naive	4.43e-15	6.9305	3.05979	7.97e-05	0.00372202	2.26e-14	0	0.00590891	0	0	4.03e-15	0	0	0	0	0
P-3050	Patient3050	Lung Squamous Cell Carcinoma	Lung Squamous Cell Carcinoma	III	Biopsy/Paracentesis	Primary	FFPE	70	71	1600	0.766667	Male	65	Smoker	Treatment-naive	5.20592	4.23971	12.1317	2.36757	0	0	0	0.578152	0	0	0	0	0	0	0.476988	0
P-3055	Patient3055	Thymic Tumor	Thymoma	Unknown	Biopsy/Paracentesis	Primary	FFPE	80	4896	1371	0.466667	Male	16	Unknown	Unknown	0.0918144	0.00601767	0	4.18814	0	0	0	8.39e-07	0	0	0	6.71402	0	0	0	0
P-3059	Patient3059	Lung Adenocarcinoma	Lung Adenocarcinoma	III	Biopsy/Paracentesis	Metastasis	FFPE	20	94	1183	1.13333	Male	48	Smoker	Treatment-naive	1.5e-14	3.00751	24.1277	0.00014237	3.57304	3.86e-14	0	4.29165	0	0	7.02e-15	0	0	0	0	0
P-3060	Patient3060	Colorectal Carcinoma	Colorectal Adenocarcinoma	III	Surgery	Primary	FFPE	30	1572	1576	0.333333	Male	75	Unknown	Treatment-naive	7.00138	0	2.22e-15	2.68e-08	0.0332772	0	0.157176	3.52e-11	2.80817	3.14e-08	1.33e-15	1.16e-15	8.2e-16	0	2.36e-15	7.26e-16
P-3062	Patient3062	Lung Adenocarcinoma	Lung Adenocarcinoma	III	Surgery	Primary	FFPE	80	4968	839	0.433333	Male	69	Smoker	Treatment-naive	1.12e-14	5.77e-07	11.9274	0.00027781	0.0720374	9.35e-15	0	0.00029655	0	0	4.18e-15	0	0	0	0	0
P-3064	Patient3064	Colorectal Carcinoma	Colorectal Adenocarcinoma	IV	Surgery	Metastasis	FFPE	80	4788	892	0.366667	Male	54	Unknown	Chemotherapy	9.96968	0	7.47e-16	1.1e-08	0.0303192	0	1.62e-12	1.64e-12	4.13e-08	6.06e-09	1.54e-16	3.73e-16	2.95e-16	0	5.32e-16	1.53e-16
P-3065	Patient3065	Carcinoma of Uterine Cervix	Cervical Squamous Cell Carcinoma	IV	Surgery	Primary	FFPE	60	4020	1324	0.766667	Female	43	Unknown	Treatment-naive	15.5009	3.56393	0	0	0	1.27055	0	4.6646	0	0	0	0	0	0	0	0
P-3066	Patient3066	Lung Adenocarcinoma	Lung Adenocarcinoma	I	Surgery	Primary	FFPE	80	131	485	1	Female	41	Nonsmoker	Treatment-naive	14.7791	8.69e-06	12.1373	0.00014077	0.0825099	2.01e-14	0	0.00086503	0	0	6.43e-15	0	0	0	0	0
P-3067	Patient3067	Lung Squamous Cell Carcinoma	Lung Squamous Cell Carcinoma	II	Surgery	Primary	FFPE	50	3036	1069	0.4	Male	64	Smoker	Treatment-naive	2.8134	2.50566	3.96056	2.31371	0	0	0	1.22783	0	0	0	0	0	0	0.178843	0
P-3073	Patient3073	Lung Adenocarcinoma	Lung Adenocarcinoma	II	Surgery	Primary	FFPE	60	15240	1123	0.866667	Female	57	Smoker	Treatment-naive	1.17e-14	1.29e-05	10.8324	8.52864	4.6382	4.79e-14	0	0.00073863	0	0	5.47e-15	0	0	0	0	0
P-3074	Patient3074	Lung Squamous Cell Carcinoma	Lung Squamous Cell Carcinoma	III	Surgery	Primary	FFPE	70	6600	1474	0.633333	Male	82	Smoker	Treatment-naive	0.739515	1.66478	9.64418	3.51946	0	0	0	0.114806	0	0	0	0	0	0	0.317257	0
P-3077	Patient3077	Colorectal Carcinoma	Colorectal Adenocarcinoma	III	Surgery	Recurrent	FFPE	60	6720	1530	0.333333	Male	75	Unknown	Treatment-naive	6.59623	0	9.8e-16	3.38866	0.015116	0	2.03e-12	1.28e-11	1.76e-08	7.31e-09	3.34e-16	4.4e-16	1.5e-15	0	4.79e-16	5.91e-16
P-3085	Patient3085	Lung Adenocarcinoma	Lung Adenocarcinoma	III	Biopsy/Paracentesis	Primary	FFPE	30	1122	1254	0.4	Female	74	Nonsmoker	Unknown	1.8e-14	1.09e-05	1.11818	0.00016412	8.88087	1.29e-13	0	0.00077623	0	0	6.19e-15	0	0	0	0	0
P-3091	Patient3091	Colorectal Carcinoma	Colorectal Adenocarcinoma	II	Surgery	Primary	FFPE	60	4992	1267	0.5	Male	52	Unknown	Treatment-naive	0.26046	0	1.88e-15	7.63114	0.0353676	0	1.36e-12	9.54e-12	3.5e-08	2.07304	5.75e-16	1.51e-15	2.57e-15	0	1.22e-15	1.07e-15
P-3095	Patient3095	Extrahepatic Cholangiocarcinoma	Extrahepatic Cholangiocarcinoma	IV	Biopsy/Paracentesis	Metastasis	FFPE	20	852	1282	0.633333	Female	59	Unknown	Radiation_Therapy;Chemotherapy	2.05307	1.67e-06	3.78e-10	10.4672	9.62e-06	3.42e-14	0	4.47976	2.15e-11	1.8e-10	0	0	0	7.32e-11	1.25e-16	0
P-3099	Patient3099	Intrahepatic Cholangiocarcinoma	Intrahepatic Cholangiocarcinoma	IV	Surgery	Primary	FFPE	20	5052	1112	1.5	Male	73	Unknown	Treatment-naive	17.3609	1.61e-16	0.0003014	6.94e-09	12.2691	0	0	1.04e-11	11.3696	0	0	0	1.49e-15	3.36e-10	0	0
P-3110	Patient3110	Lung Adenocarcinoma	Lung Adenocarcinoma	III	Biopsy/Paracentesis	Primary	FFPE	50	2736	1284	0.7	Male	61	Nonsmoker	Treatment-naive	1.5e-14	1.02e-05	8.72729	0.00015676	5.4629	2.74812	0	2.06152	0	0	7.68e-15	0	0	0	0	0
P-3111	Patient3111	Lung Adenocarcinoma	Lung Adenocarcinoma	IV	Biopsy/Paracentesis	Primary	FFPE	20	52	590	0.5	Male	53	Unknown	Unknown	10.313	2.5e-05	4.59471	0.00014947	0.0894877	4e-14	0	0.00258074	0	0	7.72e-15	0	0	0	0	0
P-3114	Patient3114	Lung Squamous Cell Carcinoma	Lung Squamous Cell Carcinoma	II	Surgery	Primary	FFPE	60	4896	1431	0.5	Male	59	Nonsmoker	Treatment-naive	0.436121	2.92214	8.05286	1.18999	0	0	0	0.146836	0	0	0	0	0	0	0.252054	0
P-3115	Patient3115	Gastric Cancer	Gastric Adenocarcinoma	IV	Surgery	Primary	FFPE	70	16200	1309	0.333333	Male	42	Unknown	Chemotherapy	5.54791	2.59e-13	2.74e-10	1.95843	1.09885	0	0	2.3e-05	0	1.39479	0	0	0	0	6.86e-15	0
P-3122	Patient3122	Soft Tissue Sarcoma	Angiosarcoma	I	Surgery	Primary	FFPE	40	2592	1100	1.2	Male	75	Unknown	Treatment-naive	2.14576	0	1.7e-14	5.93378	1.04261	0	0	9.54e-07	0	1.48e-07	0	0	0	28.8778	0	0
P-3125	Patient3125	Soft Tissue Sarcoma	Angiosarcoma	I	Surgery	Primary	FFPE	70	1182	696	1	Male	38	Unknown	Treatment-naive	2.06653	0	1.06e-14	1.34167	0.795993	0	0	2.12e-07	0	1.44e-07	0	0	0	27.7958	0	0
P-3126	Patient3126	Soft Tissue Sarcoma	Angiosarcoma	I	Surgery	Primary	FFPE	40	533	1093	0.333333	Male	53	Unknown	Treatment-naive	1.51662	0	4.32e-15	0.437222	2.69455	0	0	2.09e-08	0	3.28e-07	0	0	0	6.3516	0	0
P-3127	Patient3127	Liver Hepatocellular Carcinoma	Liver Hepatocellular Carcinoma	II	Surgery	Primary	FFPE	70	527	502	0.4	Male	50	Unknown	Treatment-naive	4.96e-09	0	1.40612	7.50851	1.1e-15	0	0	0	0	1.59e-11	0	0	0	3.08537	2.21e-13	2.25e-10
P-3135	Patient3135	Lung Adenocarcinoma	Lung Adenocarcinoma	IV	Biopsy/Paracentesis	Metastasis	FFPE	20	125	1400	0.766667	Male	48	Smoker	Treatment-naive	2.17e-14	1.7e-05	20.0966	0.00013212	1.90252	5.77e-14	0	0.00077459	0	0	4.48e-15	0	0	0	0	0
P-3137	Patient3137	Colorectal Carcinoma	Colorectal Adenocarcinoma	III	Surgery	Primary	FFPE	60	6600	984	3.2	Male	51	Unknown	Treatment-naive	22.7621	0	1.19e-15	2.02e-08	60.2379	0	2.17e-12	1.05e-11	4.17e-08	2.76e-08	5.95e-16	8.63e-16	1.06e-15	0	1.32e-15	6.31e-16
P-3142	Patient3142	Urothelial Carcinoma	Urothelial Carcinoma Other	IV	Surgery	Primary	FFPE	70	834	785	0.433333	Male	78	Unknown	Treatment-naive	1.11475	1.74974	0.00023704	1.08e-05	3.56e-14	1.14654	0	0.065949	0	0	0	2.13e-15	0	7.92278	0	0
P-3146	Patient3146	Lung Adenocarcinoma	Lung Adenocarcinoma	I	Surgery	Primary	FFPE	40	2160	1168	0.5	Male	71	Smoker	Treatment-naive	1.6e-14	0.792835	11.8815	0.00014362	3.3244	3.16e-14	0	0.00116191	0	0	6.18e-15	0	0	0	0	0
P-3149	Patient3149	Lung Adenocarcinoma	Lung Adenocarcinoma	III	Surgery	Primary	FFPE	80	6600	1407	0.766667	Male	65	Smoker	Treatment-naive	3.52e-14	5.87e-06	17.24	0.00019577	0.623013	5.96e-14	0	2.13681	0	0	8.06e-15	0	0	0	0	0
P-3150	Patient3150	Lung Squamous Cell Carcinoma	Lung Squamous Cell Carcinoma	III	Biopsy/Paracentesis	Primary	FFPE	20	224	1993	0.6	Male	60	Smoker	Unknown	0.846236	0.263929	11.9721	3.45733	0	0	0	0.0442434	0	0	0	0	0	0	0.416143	0
P-3151	Patient3151	Thymic Tumor	Thymoma	IV	Surgery	Metastasis	FFPE	60	1128	766	0.4	Male	31	Unknown	Treatment-naive	1.71286	0.00200538	0	12.2851	0	0	0	8.07e-08	0	0	0	7.05e-06	0	0	0	0
P-3155	Patient3155	Liver Hepatocellular Carcinoma	Liver Hepatocellular Carcinoma	IV	Surgery	Recurrent	FFPE	80	12300	1422	0.5	Male	61	Unknown	Treatment-naive	4.74e-09	0	2.89665	10.8244	1.45e-15	0	0	0	0	4.46e-12	0	0	0	1.27891	2.98e-13	1.66e-10
P-3157	Patient3157	Extrahepatic Cholangiocarcinoma	Extrahepatic Cholangiocarcinoma	I	Surgery	Primary	FFPE	20	7200	1552	0.366667	Male	78	Unknown	Treatment-naive	2.09531	5.15e-06	4.31e-10	0.00159795	7.14e-06	6.35447	0	0.00062119	4.31e-11	3.54798	0	0	0	2.35e-11	3.05e-16	0
P-3163	Patient3163	Lung Squamous Cell Carcinoma	Lung Squamous Cell Carcinoma	Unknown	Biopsy/Paracentesis	Primary	FFPE	20	1050	1016	0.433333	Male	69	Unknown	Treatment-naive	2.52804	0.30744	7.73419	1.89552	0	0	0	0.0620213	0	0	0	0	0	0	0.472785	0
P-3166	Patient3166	Lung Adenocarcinoma	Lung Adenocarcinoma	I	Surgery	Primary	FFPE	30	7080	1639	0.7	Male	76	Smoker	Treatment-naive	1.32e-14	9.91e-07	19.2261	0.00015433	1.77244	1.08e-14	0	0.0012769	0	0	4.87e-15	0	0	0	0	0
P-3169	Patient3169	Gastric Cancer	Gastric Adenocarcinoma	III	Surgery	Primary	FFPE	70	6600	896	0.4	Female	64	Unknown	Treatment-naive	4.23195	4.95e-13	2.70185	1.44606	0.860877	0	0	1.04e-05	0	1.75925	0	0	0	0	1.91e-14	0
P-3171	Patient3171	Gallbladder Carcinoma	Gallbladder Adenocarcinoma	IV	Surgery	Primary	FFPE	50	5412	1261	0.333333	Male	60	Unknown	Treatment-naive	1.83473	2.0829	2.97e-07	4.59066	2.41e-10	0	1.56e-08	1.49172	0	0	0	8.79e-16	0	0	0	0
P-3173	Patient3173	Liver Hepatocellular Carcinoma	Liver Hepatocellular Carcinoma	III	Surgery	Primary	FFPE	90	3876	630	0.466667	Male	58	Unknown	Treatment-naive	2.48831	0	3.57662	3.4587	4.91e-15	0	0	0	0	2.04e-12	0	0	0	0.978034	2.45e-13	1.49834
P-3178	Patient3178	Lung Squamous Cell Carcinoma	Lung Squamous Cell Carcinoma	I	Surgery	Primary	FFPE	60	7200	1320	0.5	Male	75	Smoker	Treatment-naive	2.79207	0.058042	5.44288	4.60992	0	0	0	0.916856	0	0	0	0	0	0	0.18023	0
P-3179	Patient3179	Colorectal Carcinoma	Colorectal Adenocarcinoma	II	Surgery	Primary	FFPE	70	1014	857	7.13333	Male	35	Unknown	Treatment-naive	1.28235	0	1.25e-15	1.89e-08	10.8027	0	204.634	1.89e-11	3.28117	1.75e-08	4.33e-16	1.05e-15	1.46e-15	0	1.54e-15	7.29e-16
P-3183	Patient3183	Colorectal Carcinoma	Colorectal Adenocarcinoma	II	Surgery	Primary	FFPE	60	5916	1049	0.4	Male	37	Unknown	Treatment-naive	1.33335	0	1.19e-15	5.31664	3.35	0	1.03e-12	4.66e-12	7.36e-08	1.1e-08	6.94e-16	1.05e-15	7.22e-16	0	1.39e-15	5.01e-16
P-3185	Patient3185	Lung Adenocarcinoma	Lung Adenocarcinoma	III	Biopsy/Paracentesis	Primary	FFPE	20	181	1620	0.366667	Male	46	Nonsmoker	Treatment-naive	6.08e-15	2.45e-06	7.35191	0.00010866	1.17183	1.38e-14	0	1.47615	0	0	3.21e-15	0	0	0	0	0
P-3187	Patient3187	Lung Adenocarcinoma	Lung Adenocarcinoma	I	Surgery	Primary	FFPE	90	5328	1280	0.6	Female	53	Unknown	Treatment-naive	1.16e-14	6.1e-06	16.9611	0.962368	0.075777	7.97e-14	0	0.00076762	0	0	6.36e-15	0	0	0	0	0
P-3197	Patient3197	Non Small Cell Lung Cancer Other	Non Small Cell Lung Cancer Other	IV	Biopsy/Paracentesis	Metastasis	FFPE	20	3744	1269	0.433333	Male	79	Smoker	Treatment-naive	0.240303	6.01556	2.45366	1.56165	0	0	0	2.72882	0	0	0	0	0	0	0	0
P-3212	Patient3212	Liver Hepatocellular Carcinoma	Liver Hepatocellular Carcinoma	IV	Surgery	Metastasis	FFPE	70	2940	865	1.06667	Male	64	Unknown	Chemotherapy	6.41e-09	0	0.21426	1.83607	2.39e-15	0	0	0	0	1.95e-12	0	0	0	31.9497	1.25e-13	9.32e-11
P-3230	Patient3230	Lung Squamous Cell Carcinoma	Lung Squamous Cell Carcinoma	IV	Biopsy/Paracentesis	Primary	FFPE	50	155	1299	0.433333	Male	67	Smoker	Treatment-naive	0.447933	0.474806	5.99663	2.35136	0	0	0	1.46811	0	0	0	0	0	0	0.261165	0
P-3240	Patient3240	Lung Adenocarcinoma	Lung Adenocarcinoma	II	Surgery	Primary	FFPE	90	6960	974	0.433333	Male	54	Smoker	Treatment-naive	4.44e-15	1.28e-06	9.98667	9.26e-05	0.0119728	3.81e-16	0	0.0012661	0	0	8.61e-15	0	0	0	0	0
P-3242	Patient3242	Lung Squamous Cell Carcinoma	Lung Squamous Cell Carcinoma	Unknown	Biopsy/Paracentesis	Primary	FFPE	10	258	419	0.366667	Male	76	Smoker	Treatment-naive	4.44095	0.0110548	4.43034	4.87358	0	0	0	0.155188	0	0	0	0	0	0	0.0888875	0
P-3249	Patient3249	Lung Adenocarcinoma	Lung Adenocarcinoma	IV	Biopsy/Paracentesis	Primary	FFPE	20	386	1188	0.433333	Male	56	Smoker	Treatment-naive	1.54e-14	1.01e-06	3.8072	1.74647	5.446	7.31e-15	0	0.00032741	0	0	7.6e-15	0	0	0	0	0
P-3252	Patient3252	Lung Adenocarcinoma	Lung Adenocarcinoma	IV	Biopsy/Paracentesis	Recurrent	FFPE	20	215	2118	0.8	Male	57	Unknown	Targeted_Therapy;Chemotherapy	1.53e-14	8.91192	0.600685	0.00017213	5.87173	3.97e-14	0	8.61549	0	0	3.59e-15	0	0	0	0	0
P-3255	Patient3255	Soft Tissue Sarcoma	Alveolar Soft Part Sarcoma	IV	Biopsy/Paracentesis	Primary	FFPE	30	74	551	0.366667	Female	25	Unknown	Treatment-naive	5.15952	0	6.21e-15	1.68008	4.1604	0	0	3.38e-08	0	1.46e-07	0	0	0	8.36e-08	0	0
P-3264	Patient3264	Colorectal Carcinoma	Colorectal Adenocarcinoma	III	Surgery	Primary	FFPE	60	4800	804	2	Male	27	Unknown	Treatment-naive	21.4615	0	1.53e-15	2.46e-08	11.1534	0	2.73e-12	6.98e-12	3.93e-08	1.51e-08	5.85e-16	18.3852	1.98e-15	0	1.05e-15	9.71e-16
P-3265	Patient3265	Lung Adenocarcinoma	Lung Adenocarcinoma	III	Surgery	Primary	FFPE	40	4548	1021	0.433333	Female	51	Unknown	Treatment-naive	5.38e-15	1.74989	15.2107	0.00010024	0.0382696	1.92e-14	0	0.00099452	0	0	6.79e-15	0	0	0	0	0
P-3266	Patient3266	Gastric Cancer	Gastric Adenocarcinoma	IV	Biopsy/Paracentesis	Primary	FFPE	40	1332	1076	3.43333	Female	66	Unknown	Chemotherapy	20.6325	9.68e-15	2.15e-10	1.11203	55.8547	0	0	8.44e-07	0	0.400713	0	0	0	0	6.94e-15	0
P-3267	Patient3267	Lung Adenocarcinoma	Lung Adenocarcinoma	III	Biopsy/Paracentesis	Primary	FFPE	40	2520	1058	0.966667	Male	70	Nonsmoker	Unknown	1.92e-14	17.039	4.55699	0.0001333	0.581709	3.78e-14	0	4.82218	0	0	4.43e-15	0	0	0	0	0
P-3268	Patient3268	Colorectal Carcinoma	Colorectal Adenocarcinoma	II	Surgery	Primary	FFPE	40	5724	961	2.83333	Male	36	Unknown	Treatment-naive	3.84407	0	1.3e-15	2.25e-08	34.7585	0	9.97e-13	2.51e-12	16.3974	1.98e-08	2.83e-16	7.19e-16	1.13e-15	0	7.53e-16	4.71e-16
P-3277	Patient3277	Lung Squamous Cell Carcinoma	Lung Squamous Cell Carcinoma	II	Surgery	Primary	FFPE	70	2484	1468	0.5	Male	57	Smoker	Chemotherapy	1.19418	0.0136235	7.75623	1.36813	0	0	0	1.48877	0	0	0	0	0	0	0.179066	0
P-3280	Patient3280	Lung Adenocarcinoma	Lung Adenocarcinoma	IV	Biopsy/Paracentesis	Metastasis	FFPE	60	492	760	0.333333	Male	72	Unknown	Unknown	2.04e-14	3.14e-06	3.80722	0.00013238	6.19141	4.05e-14	0	0.00123359	0	0	5.08e-15	0	0	0	0	0
P-3282	Patient3282	Liver Hepatocellular Carcinoma	Liver Hepatocellular Carcinoma	IV	Surgery	Metastasis	FFPE	70	3336	910	0.566667	Male	60	Unknown	Targeted_Therapy;Chemotherapy	1.37e-08	0	1.26207	8.87782	3.77e-15	0	0	0	0	4.99e-12	0	0	0	6.86012	2.69e-13	2.92e-10
P-3285	Patient3285	Lung Adenocarcinoma	Lung Adenocarcinoma	I	Surgery	Primary	FFPE	90	6720	1394	0.6	Male	70	Smoker	Treatment-naive	7.22e-15	1.35e-06	13.0631	2.62537	0.0380698	3.04e-15	0	1.27341	0	0	5.41e-15	0	0	0	0	0
P-3286	Patient3286	Lung Adenocarcinoma	Lung Adenocarcinoma	IV	Surgery	Primary	FFPE	30	1500	1221	0.533333	Male	54	Unknown	Chemotherapy	1.02e-14	1.11e-06	14.9822	0.00016688	0.0174457	2.7e-14	0	0.00023431	0	0	6.7e-15	0	0	0	0	0
P-3287	Patient3287	Lung Adenocarcinoma	Lung Adenocarcinoma	I	Surgery	Primary	FFPE	80	6840	1315	0.533333	Male	62	Smoker	Treatment-naive	1.51e-14	1.25e-06	10.7063	0.00017896	4.29292	5.54e-15	0	0.00056805	0	0	8.55e-15	0	0	0	0	0
P-3288	Patient3288	Kidney Renal Cell Carcinoma	Papillary Kidney Renal Cell Carcinoma	III	Surgery	Primary	FFPE	90	1848	1146	0.6	Male	55	Unknown	Treatment-naive	4.09872	0	1.77283	2.81162	0.00938705	0	0	0	0	0	0	0	0	10.3074	0	0
P-3289	Patient3289	Melanoma	Melanoma Other	I	Surgery	Primary	FFPE	70	4416	1825	0.366667	Female	58	Unknown	Treatment-naive	3.37735	0	0	4.562	0	2.06065	0	0	0	0	0	0	0	0	0	0
P-3291	Patient3291	Liver Hepatocellular Carcinoma	Liver Hepatocellular Carcinoma	Unknown	Biopsy/Paracentesis	Primary	FFPE	20	296	1994	0.333333	Male	61	Unknown	Targeted_Therapy;Chemotherapy	1.53e-08	0	0.438037	8.90042	6.19e-15	0	0	0	0	1.48e-11	0	0	0	0.661542	1.4e-13	2.4e-10
P-3293	Patient3293	Lung Adenocarcinoma	Lung Adenocarcinoma	I	Surgery	Primary	FFPE	30	2148	1062	0.466667	Female	79	Smoker	Treatment-naive	2.26e-14	5.90251	1.39503	3.741	1.52122	3.88e-14	0	1.44024	0	0	2.72e-15	0	0	0	0	0
P-3297	Patient3297	Thymic Tumor	Thymic Carcinoma	Unknown	Biopsy/Paracentesis	Primary	FFPE	20	294	761	1.16667	Male	60	Unknown	Treatment-naive	0.0389317	5.59789	0	3.8493	0	0	0	25.5139	0	0	0	1.64e-06	0	0	0	0
P-3298	Patient3298	Colorectal Carcinoma	Colorectal Adenocarcinoma	III	Surgery	Primary	FFPE	70	5256	1555	0.533333	Female	55	Unknown	Treatment-naive	14.313	0	1.12e-15	3.02e-08	0.100358	0	1.38e-12	1.58662	3.1e-08	1.88e-08	3.83e-16	1.41e-15	1.06e-15	0	8.44e-16	8.03e-16
P-3299	Patient3299	Lung Squamous Cell Carcinoma	Lung Squamous Cell Carcinoma	II	Surgery	Primary	FFPE	60	6000	987	0.433333	Male	54	Smoker	Treatment-naive	2.59724	0.717146	4.79841	2.17377	0	0	0	1.04613	0	0	0	0	0	0	0.667301	0
P-3300	Patient3300	Lung Adenocarcinoma	Lung Adenocarcinoma	IV	Biopsy/Paracentesis	Primary	FFPE	60	154	1447	0.466667	Male	66	Smoker	Treatment-naive	1.17e-14	7.23e-07	12.8285	1.11355	0.0577676	1.04e-14	0	0.00014522	0	0	5.98e-15	0	0	0	0	0
P-3308	Patient3308	Lung Adenocarcinoma	Lung Adenocarcinoma	III	Biopsy/Paracentesis	Primary	FFPE	50	3276	925	0.6	Male	48	Smoker	Treatment-naive	1.21e-14	5.21e-07	11.9923	2.88034	2.1271	1.01e-14	0	0.00025968	0	0	3.81e-15	0	0	0	0	0
P-3319	Patient3319	Breast Carcinoma	Breast Invasive Carcinoma	IV	Biopsy/Paracentesis	Primary	FFPE	20	1092	1636	0.3	Female	37	Unknown	Radiation_Therapy;Chemotherapy	3.1952	2.96733	1.15087	0.189569	3.08e-15	0	0	2.49703	0	4.37e-08	0	0	0	0	0	0
P-3323	Patient3323	Lung Adenocarcinoma	Lung Adenocarcinoma	IV	Biopsy/Paracentesis	Primary	FFPE	60	450	996	0.8	Male	61	Smoker	Treatment-naive	2.32e-14	6.41e-06	19.0347	0.0001288	2.18713	3.2e-14	0	0.778019	0	0	5.87e-15	0	0	0	0	0
P-3325	Patient3325	Lung Squamous Cell Carcinoma	Lung Squamous Cell Carcinoma	Unknown	Biopsy/Paracentesis	Primary	FFPE	40	275	1361	0.533333	Male	82	Unknown	Treatment-naive	1.24376	0.767549	8.19681	3.20292	0	0	0	0.180611	0	0	0	0	0	0	0.408357	0
P-3326	Patient3326	Lung Squamous Cell Carcinoma	Lung Squamous Cell Carcinoma	II	Surgery	Primary	FFPE	80	6120	1239	0.466667	Male	73	Smoker	Treatment-naive	1.37423	0.0328763	8.22028	1.26919	0	0	0	0.808869	0	0	0	0	0	0	0.294556	0
P-3327	Patient3327	Lung Adenocarcinoma	Lung Adenocarcinoma	III	Surgery	Primary	FFPE	60	476	715	0.533333	Female	54	Unknown	Treatment-naive	7.34e-15	4.78343	5.94954	6.74e-05	0.0199154	1.91e-14	0	4.24704	0	0	6.85e-15	0	0	0	0	0
P-3333	Patient3333	Esophageal Carcinoma	Esophageal Squamous Cell Carcinoma	I	Surgery	Primary	FFPE	60	4980	2253	0.466667	Female	73	Unknown	Treatment-naive	6.79127	2.41012	0.179712	0.469055	0	0	0	5.14984	0	0	0	0	0	3.52e-15	0	0
P-3334	Patient3334	Urothelial Carcinoma	Bladder Urothelial Carcinoma	II	Surgery	Primary	FFPE	80	3606	1017	4.13333	Female	77	Unknown	Chemotherapy	35.2859	0.148611	0.00020078	3.28e-06	60.2356	0.286072	0	0.0434712	0	0	0	1.95e-15	0	0.00014534	0	0
P-3337	Patient3337	Lung Adenocarcinoma	Lung Adenocarcinoma	II	Biopsy/Paracentesis	Primary	FFPE	30	2268	1670	0.6	Male	77	Unknown	Treatment-naive	1.79e-14	3.51e-06	18.366	0.00018781	1.79524	1.03e-14	0	0.838533	0	0	6.89e-15	0	0	0	0	0
P-3340	Patient3340	Lung Adenocarcinoma	Lung Adenocarcinoma	I	Surgery	Primary	FFPE	70	4212	1093	0.566667	Male	75	Smoker	Treatment-naive	9.21e-15	1.16e-06	11.0042	6.95023	0.0450417	1.19e-14	0	0.00056023	0	0	5.84e-15	0	0	0	0	0
P-3341	Patient3341	Lung Squamous Cell Carcinoma	Lung Squamous Cell Carcinoma	III	Biopsy/Paracentesis	Primary	FFPE	50	106	960	0.5	Male	79	Smoker	Treatment-naive	0.557787	3.26236	5.66072	3.16063	0	0	0	0.0732339	0	0	0	0	0	0	0.285262	0
P-3343	Patient3343	Liver Hepatocellular Carcinoma	Liver Hepatocellular Carcinoma	III	Surgery	Recurrent	FFPE	80	5088	905	0.533333	Male	59	Unknown	Treatment-naive	3.98e-09	0	3.07976	2.9085	7.1e-16	0	0	0	0	3.42e-12	0	0	0	8.01173	2.77e-13	1.11e-10
P-3358	Patient3358	Lung Adenocarcinoma	Lung Adenocarcinoma	I	Surgery	Primary	FFPE	50	4950	1967	0.433333	Male	53	Smoker	Treatment-naive	1.3e-14	4.63e-07	4.09913	0.00017772	6.90027	6.43e-15	0	0.00042594	0	0	7.32e-15	0	0	0	0	0
P-3360	Patient3360	Liver Hepatocellular Carcinoma	Liver Hepatocellular Carcinoma	II	Surgery	Primary	FFPE	70	2760	1435	0.333333	Male	57	Unknown	Treatment-naive	1.89e-08	0	0.429122	4.042	6.67e-15	0	0	0	0	3.37e-12	0	0	0	5.52887	1.3e-13	2.1e-10
P-3369	Patient3369	Small Bowel Carcinoma	Small Bowel Adenocarcinoma	III	Surgery	Primary	FFPE	40	3900	1233	0.366667	Male	38	Unknown	Treatment-naive	6.54771	0	0	0.860922	1.90787	0	0	0	0.920706	0	0	0	0	0	0	0.762795
P-3370	Patient3370	Lung Adenocarcinoma	Lung Adenocarcinoma	II	Surgery	Primary	FFPE	70	4212	1434	1.43333	Male	56	Smoker	Treatment-naive	1.84e-14	9.19e-06	36.8265	4.48915	0.676979	1.61e-14	0	0.00739281	0	0	6.38e-15	0	0	0	0	0
P-3371	Patient3371	Breast Carcinoma	Breast Invasive Carcinoma	III	Biopsy/Paracentesis	Primary	FFPE	85	3492	1697	0.433333	Female	77	Unknown	Radiation_Therapy;Chemotherapy	1.57792	0.00746466	6.94047	2.44973	3.63e-15	0	0	0.0244141	0	2.08e-07	0	0	0	0	0	0
P-3384	Patient3384	Lung Adenocarcinoma	Lung Adenocarcinoma	III	Surgery	Primary	FFPE	90	5916	1371	0.3	Male	71	Smoker	Treatment-naive	1.49e-14	1.22e-05	2.02472	3.57596	1.42439	2.94e-14	0	2.97491	0	0	2.88e-15	0	0	0	0	0
P-3389	Patient3389	Lung Adenocarcinoma	Lung Adenocarcinoma	II	Surgery	Primary	FFPE	60	7080	854	0.333333	Female	67	Smoker	Treatment-naive	2.73e-15	1.76e-06	8.02995	8.85e-05	0.015964	1.57e-15	0	1.954	0	0	6.04e-15	0	0	0	0	0
P-3391	Patient3391	Lung Squamous Cell Carcinoma	Lung Squamous Cell Carcinoma	I	Biopsy/Paracentesis	Primary	FFPE	40	97	1121	0.6	Male	65	Smoker	Treatment-naive	2.72497	0.0580036	12.5828	2.51739	0	0	0	0.826752	0	0	0	0	0	0	0.290096	0
P-3397	Patient3397	Extrahepatic Cholangiocarcinoma	Perihilar Cholangiocarcinoma	I	Surgery	Primary	FFPE	60	5832	1301	0.7	Female	67	Unknown	Treatment-naive	9.01493	3.87408	2.49e-10	0.00125687	5.78e-06	3.08e-14	0	9.10973	3.29e-11	3.09e-10	0	0	0	9.89e-11	9.2e-17	0
P-3398	Patient3398	Liver Hepatocellular Carcinoma	Liver Hepatocellular Carcinoma	III	Surgery	Primary	FFPE	90	6960	1405	0.5	Male	43	Unknown	Treatment-naive	5.21e-09	0	5.57333	4.76577	8.58e-16	0	0	0	0	3.71e-12	0	0	0	3.89699	3.42e-13	1.76391
P-3401	Patient3401	Lung Adenocarcinoma	Lung Adenocarcinoma	III	Surgery	Primary	FFPE	85	12480	1611	0.733333	Female	49	Nonsmoker	Chemotherapy	1.38e-14	9.77e-07	15.0318	0.00019289	1.89545	7.23e-15	0	0.00079565	0	0	4.07179	0	0	0	0	0
P-3402	Patient3402	Lung Squamous Cell Carcinoma	Lung Squamous Cell Carcinoma	I	Surgery	Primary	FFPE	50	5808	1496	0.533333	Male	73	Nonsmoker	Treatment-naive	0.584914	1.15072	9.73714	1.94159	0	0	0	0.118303	0	0	0	0	0	0	0.467325	0
P-3411	Patient3411	Lung Adenocarcinoma	Lung Adenocarcinoma	III	Biopsy/Paracentesis	Primary	FFPE	90	226	1108	0.533333	Male	56	Unknown	Treatment-naive	2.2e-14	1.97e-05	6.63003	0.00024712	5.62794	4.37e-14	0	1.74176	0	0	7.36e-15	0	0	0	0	0
P-3423	Patient3423	Intrahepatic Cholangiocarcinoma	Intrahepatic Cholangiocarcinoma	III	Surgery	Primary	FFPE	20	4368	753	0.9	Female	55	Unknown	Treatment-naive	18.9981	5.96e-17	0.0008382	1.71e-08	0.00107627	0	0	2.23e-11	1.64e-09	0	0	0	1.36e-15	3.12e-10	0	0
P-3426	Patient3426	Colorectal Carcinoma	Colorectal Adenocarcinoma	III	Surgery	Primary	FFPE	30	2799	1011	2	Male	55	Unknown	Treatment-naive	1.38963	0	6.66e-16	1.47e-08	34.1828	0	9.2e-13	3.35e-12	4.04e-08	1.09e-08	3.39e-16	1.01e-15	1.1e-15	0	7.7e-16	11.4275
P-3430	Patient3430	Lung Adenocarcinoma	Lung Adenocarcinoma	I	Surgery	Primary	FFPE	30	3384	1300	0.366667	Male	76	Nonsmoker	Chemotherapy	2.99e-14	2.59e-06	8.95571	0.00010611	1.12298	1.86e-14	0	0.921205	0	0	4.82e-15	0	0	0	0	0
P-3442	Patient3442	Urothelial Carcinoma	Urothelial Carcinoma Other	IV	Surgery	Primary	FFPE	90	1632	1074	0.5	Male	49	Unknown	Treatment-naive	0.939608	5.79957	9.75e-05	2.47e-06	3.51e-14	1.15914	0	7.10153	0	0	0	5.29e-16	0	5.63e-05	0	0
P-3450	Patient3450	Lung Adenocarcinoma	Lung Adenocarcinoma	IV	Surgery	Primary	FFPE	60	2826	1346	1.96667	Female	61	Nonsmoker	Treatment-naive	1.15e-14	5.37e-06	51.518	0.00011497	0.10061	1.39e-14	0	7.38124	0	0	5.75e-15	0	0	0	0	0
P-3452	Patient3452	Extrahepatic Cholangiocarcinoma	Extrahepatic Cholangiocarcinoma	II	Surgery	Primary	FFPE	60	4260	1369	0.566667	Male	64	Unknown	Treatment-naive	4.94524	5.34816	4.31e-10	0.0009557	4.84e-06	3.32e-14	0	6.70563	1.46e-11	3.17e-10	0	0	0	2.13e-11	2.8e-16	0
P-3457	Patient3457	Pancreatic Cancer	Pancreatic Cancer Other	Unknown	Surgery	Metastasis	FFPE	40	858	834	4.8	Male	47	Unknown	Treatment-naive	20.8994	1.18e-13	0	2.83053	83.2698	9.73e-08	0	4.98e-07	0	0	0	0	0	0	0.00019871	0
P-3461	Patient3461	Intrahepatic Cholangiocarcinoma	Intrahepatic Cholangiocarcinoma	III	Surgery	Primary	FFPE	50	6144	1320	0.466667	Female	60	Unknown	Treatment-naive	4.77306	9.84e-16	1.51981	1.49e-08	0.00120276	0	0	7.70593	9.72e-10	0	0	0	1.14e-15	3.9e-10	0	0
P-3466	Patient3466	Lung Squamous Cell Carcinoma	Lung Squamous Cell Carcinoma	IV	Biopsy/Paracentesis	Primary	FFPE	40	114	1555	0.433333	Male	72	Smoker	Unknown	1.62618	0.0329684	7.63294	1.55953	0	0	0	0.991326	0	0	0	0	0	0	0.157059	0
P-3471	Patient3471	Non Small Cell Lung Cancer Other	Large Cell Lung Carcinoma	I	Surgery	Primary	FFPE	40	3672	940	0.6	Male	72	Nonsmoker	Treatment-naive	7.40402	0.0531242	3.37004	2.92953	0	0	0	3.24328	0	0	0	0	0	0	0	0
P-3473	Patient3473	Breast Carcinoma	Breast Invasive Carcinoma	IV	Biopsy/Paracentesis	Primary	FFPE	70	125	575	0.5	Female	50	Unknown	Unknown	4.68778	1.47541	4.93235	3.01035	3.18e-15	0	0	0.894112	0	1.01e-07	0	0	0	0	0	0
P-3474	Patient3474	Lung Adenocarcinoma	Lung Adenocarcinoma	I	Surgery	Primary	FFPE	70	6360	1361	0.433333	Female	65	Nonsmoker	Treatment-naive	5.94e-15	9.72e-07	10.9865	0.00015285	0.0130559	1.69e-15	0	0.00033533	0	0	6.23e-15	0	0	0	0	0
P-3476	Patient3476	Small Cell Lung Cancer	Small Cell Lung Cancer	IV	Biopsy/Paracentesis	Primary	FFPE	50	4500	974	0.333333	Male	69	Unknown	Unknown	1.38466	2.6e-11	6.02897	1.76157	0	0	0	0.249895	0	0	0	0	0	0	0.574907	0
P-3477	Patient3477	Lung Squamous Cell Carcinoma	Lung Squamous Cell Carcinoma	Unknown	Biopsy/Paracentesis	Primary	FFPE	20	514	1914	0.5	Male	62	Unknown	Unknown	2.03485	0.341609	9.05069	0.949344	0	0	0	0.061817	0	0	0	0	0	0	0.561685	0
P-3480	Patient3480	Lung Adenocarcinoma	Lung Adenocarcinoma	I	Surgery	Primary	FFPE	70	4584	719	0.4	Male	66	Smoker	Treatment-naive	7.04e-15	8.88e-06	6.84	3.24607	0.0171948	8.33e-14	0	0.896729	0	0	7.01e-15	0	0	0	0	0
P-3485	Patient3485	Lung Squamous Cell Carcinoma	Lung Squamous Cell Carcinoma	III	Biopsy/Paracentesis	Primary	FFPE	90	1236	1164	0.433333	Male	65	Smoker	Unknown	0.393279	0.00741239	8.02053	2.10591	0	0	0	0.0415479	0	0	0	0	0	0	0.431324	0
P-3486	Patient3486	Esophageal Carcinoma	Esophageal Squamous Cell Carcinoma	IV	Surgery	Primary	FFPE	60	4884	1188	0.566667	Male	52	Unknown	Treatment-naive	3.96518	5.7887	0.864519	1.53103	0	0	0	3.85056	0	0	0	0	0	2.08e-13	0	0
P-3489	Patient3489	Lung Squamous Cell Carcinoma	Lung Squamous Cell Carcinoma	II	Surgery	Primary	FFPE	40	3804	1260	0.333333	Male	70	Unknown	Treatment-naive	1.88606	0.348788	2.26921	4.77654	0	0	0	1.62702	0	0	0	0	0	0	0.0923762	0
P-3491	Patient3491	Lung Adenocarcinoma	Lung Adenocarcinoma	I	Surgery	Primary	FFPE	40	2064	1753	0.366667	Female	69	Smoker	Treatment-naive	7.39e-15	2.61e-06	8.85993	0.00010588	0.0219403	4.17e-15	0	1.11802	0	0	4.64e-15	0	0	0	0	0
P-3500	Patient3500	Esophageal Carcinoma	Esophageal Squamous Cell Carcinoma	I	Surgery	Primary	FFPE	20	1614	1478	0.366667	Male	56	Unknown	Treatment-naive	4.30887	0.0420789	2.46054	2.52008	0	0	0	1.66844	0	0	0	0	0	6.86e-14	0	0
P-3505	Patient3505	Intrahepatic Cholangiocarcinoma	Liver Hepatocellular Carcinoma plus Intrahepatic Cholangiocarcinoma	IV	Surgery	Primary	FFPE	50	5364	754	0.333333	Male	68	Unknown	Treatment-naive	0.0154376	1.21e-15	2.80086	1.54e-08	0.00041864	0	0	8.18329	7.63e-10	0	0	0	2.36e-16	3.11e-10	0	0
P-3522	Patient3522	Lung Squamous Cell Carcinoma	Lung Squamous Cell Carcinoma	IV	Surgery	Metastasis	FFPE	20	2364	1221	0.366667	Female	69	Nonsmoker	Unknown	2.87365	0.0164708	6.3251	1.5152	0	0	0	0.086776	0	0	0	0	0	0	0.182803	0
P-3523	Patient3523	Lung Adenocarcinoma	Lung Adenocarcinoma	I	Surgery	Primary	FFPE	90	19800	976	0.866667	Male	62	Smoker	Treatment-naive	1.12e-14	5.03e-06	20.7994	4.88694	0.0488065	4.12e-14	0	2.26483	0	0	7.77e-15	0	0	0	0	0
P-3524	Patient3524	Non Small Cell Lung Cancer Other	Lung Adenosquamous Carcinoma	IV	Biopsy/Paracentesis	Primary	FFPE	70	524	2080	0.366667	Female	62	Nonsmoker	Unknown	1.68289	0.0438066	2.59025	5.62672	0	0	0	1.05633	0	0	0	0	0	0	0	0
P-3525	Patient3525	Lung Squamous Cell Carcinoma	Lung Squamous Cell Carcinoma	III	Biopsy/Paracentesis	Primary	FFPE	90	1764	1311	0.933333	Male	76	Unknown	Chemotherapy	0.769374	2.07562	14.2047	1.65395	0	0	0	7.15883	0	0	0	0	0	0	2.13755	0
P-3530	Patient3530	Small Cell Lung Cancer	Small Cell Lung Cancer	Unknown	Surgery	Primary	FFPE	80	19560	1345	0.533333	Male	73	Unknown	Treatment-naive	4.97263	1.1e-11	6.88323	4.01269	0	0	0	0.0134355	0	0	0	0	0	0	0.118013	0
P-3532	Patient3532	Lung Adenocarcinoma	Lung Adenocarcinoma	I	Surgery	Primary	FFPE	40	6294	1088	0.4	Male	68	Smoker	Treatment-naive	3.98e-15	8.38e-07	10.9904	7.43e-05	0.00805444	2.1e-14	0	0.0014391	0	0	3.89e-15	0	0	0	0	0
P-3534	Patient3534	Lung Adenocarcinoma	Lung Adenocarcinoma	IV	Biopsy/Paracentesis	Metastasis	FFPE	60	1089	1213	0.733333	Male	63	Smoker	Unknown	1.52e-14	2.41106	9.90063	0.00019848	7.49038	3.8e-14	0	2.19773	0	0	6.15e-15	0	0	0	0	0
P-3543	Patient3543	Colorectal Carcinoma	Colorectal Adenocarcinoma	III	Surgery	Primary	FFPE	60	3750	1446	0.533333	Male	56	Unknown	Radiation_Therapy	4.13296	0	10.7705	2.75e-08	0.0109782	0	5.33e-13	5.83e-11	1.36e-08	2.08554	4.49e-16	2.69e-16	1.64e-16	0	1.46e-15	1.88e-16
P-3547	Patient3547	Liver Hepatocellular Carcinoma	Liver Hepatocellular Carcinoma	Unknown	Biopsy/Paracentesis	Primary	FFPE	20	362	1620	0.4	Male	47	Unknown	Unknown	3.65674	0	2.46922	6.79843	4.7e-15	0	0	0	0	1.81e-11	0	0	0	0.0756048	5.04e-13	3.4e-10
P-3548	Patient3548	Lung Adenocarcinoma	Lung Adenocarcinoma	IV	Surgery	Metastasis	FFPE	90	5574	1035	0.6	Female	72	Nonsmoker	Treatment-naive	1.8e-14	1.18e-05	5.05843	2.95247	6.51968	3.85e-14	0	3.46941	0	0	5.37e-15	0	0	0	0	0
P-3556	Patient3556	Lung Adenocarcinoma	Lung Adenocarcinoma	II	Surgery	Primary	FFPE	40	5544	1156	0.566667	Female	63	Unknown	Treatment-naive	2.46e-14	5.33e-06	1.37932	15.2499	0.370337	6.56e-14	0	0.00044008	0	0	2.49e-15	0	0	0	0	0
P-3560	Patient3560	Colorectal Carcinoma	Colorectal Adenocarcinoma	II	Surgery	Primary	FFPE	80	5760	1567	4.86667	Male	53	Unknown	Treatment-naive	62.5434	0	1.06e-15	1.57e-08	70.4566	0	2.01e-12	1.22e-11	3.97e-08	1.4e-08	3.76e-16	8.08e-16	1.09e-15	0	1.09e-15	4.8e-16
P-3561	Patient3561	Melanoma	Cutaneous Melanoma	IV	Biopsy/Paracentesis	Metastasis	FFPE	40	1197	1464	0.533333	Female	54	Unknown	Targeted_Therapy;Chemotherapy;Immunotherapy	10.2247	0	0	6.02069	0	0.754616	0	0	0	0	0	0	0	0	0	0
P-3569	Patient3569	Gallbladder Carcinoma	Gallbladder Adenocarcinoma	III	Surgery	Primary	FFPE	60	5016	1635	0.533333	Male	72	Unknown	Treatment-naive	1.67944	4.2316	2.79e-07	4.10895	2.04e-10	0	8.63e-09	9.98001	0	0	0	9.35e-16	0	0	0	0
P-3573	Patient3573	Lung Adenocarcinoma	Lung Adenocarcinoma	IV	Biopsy/Paracentesis	Metastasis	FFPE	60	1248	1288	0.433333	Female	60	Unknown	Targeted_Therapy	4.26e-15	1.24e-05	3.0706	7.35e-05	0.00413978	2.28027	0	5.64491	0	0	8.77e-15	0	0	0	0	0
P-3576	Patient3576	Colorectal Carcinoma	Colorectal Adenocarcinoma	IV	Surgery	Primary	FFPE	80	6540	1266	0.8	Female	70	Unknown	Treatment-naive	12.2745	0	7.42986	1.94e-08	0.0346269	0	1.25e-12	3.03e-11	4.261	8.83e-09	5.36e-16	8.43e-16	1.74e-15	0	1.31e-15	6.73e-16
P-3579	Patient3579	Lung Adenocarcinoma	Lung Adenocarcinoma	III	Surgery	Primary	FFPE	40	2688	1136	0.7	Male	70	Smoker	Treatment-naive	1.52e-14	6.09e-07	17.6947	0.00017643	2.30403	8.18e-15	0	0.00113628	0	0	5.54e-15	0	0	0	0	0
P-3584	Patient3584	Colorectal Carcinoma	Colorectal Adenocarcinoma	III	Surgery	Primary	FFPE	80	6072	938	0.333333	Male	65	Unknown	Treatment-naive	4.80727	0	3.56592	1.88e-08	0.0244498	0	1.66e-12	1.60236	4.15e-08	8.48e-09	4.46e-16	3.7e-16	2.51e-16	0	1.61e-15	2.57e-16
P-3585	Patient3585	Lung Squamous Cell Carcinoma	Lung Squamous Cell Carcinoma	III	Biopsy/Paracentesis	Primary	FFPE	50	1866	1623	0.4	Male	69	Smoker	Unknown	2.03395	0.030926	6.46083	2.98854	0	0	0	0.171716	0	0	0	0	0	0	0.314037	0
P-3586	Patient3586	Lung Adenocarcinoma	Lung Adenocarcinoma	I	Surgery	Primary	FFPE	40	5184	1641	1.5	Female	71	Nonsmoker	Treatment-naive	1.12e-14	9.16e-07	43.9331	0.00012953	0.0663324	7.96e-15	0	0.00041133	0	0	7.38e-15	0	0	0	0	0
P-3588	Patient3588	Lung Adenocarcinoma	Lung Adenocarcinoma	I	Surgery	Primary	FFPE	40	3006	1073	0.433333	Female	69	Nonsmoker	Treatment-naive	5.63e-15	1.13e-06	12.9359	8.12e-05	0.0635395	4.01e-16	0	0.0004884	0	0	6.7e-15	0	0	0	0	0
P-3595	Patient3595	Liver Hepatocellular Carcinoma	Liver Hepatocellular Carcinoma	II	Surgery	Primary	FFPE	40	1698	1495	0.4	Male	68	Unknown	Treatment-naive	6.42e-09	0	0.616797	11.1098	1.46e-15	0	0	0	0	4.33e-12	0	0	0	0.273371	2.01e-13	2.32e-10
P-3603	Patient3603	Lung Adenocarcinoma	Lung Adenocarcinoma	I	Biopsy/Paracentesis	Primary	FFPE	40	130	1171	0.433333	Male	76	Smoker	Unknown	7.46e-15	2.02e-06	11.6999	9.01e-05	0.075635	6.81e-15	0	1.22435	0	0	7.45e-15	0	0	0	0	0
P-3605	Patient3605	Lung Adenocarcinoma	Lung Adenocarcinoma	II	Biopsy/Paracentesis	Primary	FFPE	20	130	1211	0.766667	Male	61	Smoker	Unknown	1.23e-14	8.25e-07	20.9227	0.00019819	0.0759574	1.36e-14	0	0.00109436	0	0	6.07e-15	0	0	0	0	0
P-3611	Patient3611	Lung Squamous Cell Carcinoma	Lung Squamous Cell Carcinoma	IV	Biopsy/Paracentesis	Primary	FFPE	80	187	844	0.7	Male	42	Smoker	Unknown	5.29552	0.0183296	9.57951	3.7171	0	0	0	0.0199616	0	0	0	0	0	0	2.36958	0
P-3612	Patient3612	Lung Squamous Cell Carcinoma	Lung Squamous Cell Carcinoma	III	Biopsy/Paracentesis	Primary	FFPE	60	1005	1306	0.4	Male	66	Nonsmoker	Unknown	4.04372	0.129724	3.16177	2.36551	0	0	0	2.21959	0	0	0	0	0	0	0.079686	0
P-3615	Patient3615	Lung Adenocarcinoma	Lung Adenocarcinoma	III	Surgery	Primary	FFPE	70	6960	1927	3.33333	Male	58	Smoker	Treatment-naive	1.36e-14	3.24e-06	100.881	9.44e-05	0.118488	9.1e-15	0	0.00054274	0	0	7.02e-15	0	0	0	0	0
P-3617	Patient3617	Colorectal Carcinoma	Colorectal Adenocarcinoma	IV	Surgery	Primary	FFPE	40	6420	1049	0.4	Female	55	Unknown	Treatment-naive	5.76391	0	2.04e-15	4.2035	0.0325846	0	9.27e-13	2.43e-11	3.89e-08	1.27e-08	6.13e-16	6.76e-16	3.6e-16	0	1.4e-15	2.66e-16
P-3619	Patient3619	Lung Adenocarcinoma	Lung Adenocarcinoma	I	Surgery	Primary	FFPE	40	4182	786	0.333333	Female	50	Nonsmoker	Treatment-naive	2.33e-14	1.25e-05	5.14124	0.00011662	2.44933	2.40872	0	0.00057493	0	0	9.51e-15	0	0	0	0	0
P-3622	Patient3622	Lung Adenocarcinoma	Lung Adenocarcinoma	IV	Biopsy/Paracentesis	Metastasis	FFPE	70	3978	1606	0.566667	Female	58	Unknown	Treatment-naive	1.03e-14	1.39e-05	18.9438	0.00016484	0.0549944	3.41e-14	0	0.00099884	0	0	5.76e-15	0	0	0	0	0
P-3627	Patient3627	Lung Adenocarcinoma	Lung Adenocarcinoma	III	Biopsy/Paracentesis	Metastasis	FFPE	20	107	1137	0.4	Male	54	Smoker	Treatment-naive	1.36e-14	5.81e-07	9.56329	0.00016193	1.43453	1.33e-15	0	0.00201809	0	0	5.14e-15	0	0	0	0	0
P-3629	Patient3629	Gastric Cancer	Gastric Adenocarcinoma	II	Surgery	Primary	FFPE	70	3972	1047	4.73333	Male	75	Unknown	Treatment-naive	24.3239	1.02e-13	5.01e-10	9.68864	53.8239	0	0	2.92e-06	0	0.163557	0	0	0	0	1.23e-14	0
P-3637	Patient3637	Ovarian Carcinoma	High-Grade Serous Ovarian Cancer	IV	Surgery	Metastasis	FFPE	50	4794	2063	0.366667	Female	61	Unknown	Chemotherapy	0.845232	0	0	4.59512	0.950615	0	0	1.21495	1.1338	0	0	1.19449	8.22e-05	0	2.06571	0
P-3642	Patient3642	Lung Adenocarcinoma	Lung Adenocarcinoma	IV	Biopsy/Paracentesis	Metastasis	FFPE	40	2658	1342	0.633333	Male	48	Smoker	Chemotherapy	17.8706	1.17e-06	0.0476941	4.44e-05	0.0815785	9.6e-15	0	6.48e-05	0	0	1.32e-15	0	0	0	0	0
P-3645	Patient3645	Lung Adenocarcinoma	Lung Adenocarcinoma	III	Surgery	Primary	FFPE	80	22290	1159	0.4	Male	55	Smoker	Treatment-naive	2.29e-14	2.6e-05	7.17852	0.00010291	2.50016	5.98e-14	0	1.32119	0	0	5.2e-15	0	0	0	0	0
P-3650	Patient3650	Liver Hepatocellular Carcinoma	Liver Hepatocellular Carcinoma	I	Surgery	Primary	FFPE	90	5448	1035	0.366667	Female	51	Unknown	Treatment-naive	6.17e-09	0	0.396876	7.54888	2.7e-15	0	0	0	0	2.23e-12	0	0	0	4.05424	1.27e-13	2.74e-10
P-3654	Patient3654	Lung Adenocarcinoma	Lung Adenocarcinoma	I	Surgery	Primary	FFPE	40	1242	568	0.533333	Male	62	Smoker	Treatment-naive	6.51e-15	1.69e-05	11.3933	0.00010333	0.0102197	3.86e-14	0	1.59639	0	0	5.2e-15	0	0	0	0	0
P-3659	Patient3659	Lung Adenocarcinoma	Lung Adenocarcinoma	III	Surgery	Primary	FFPE	50	2340	1650	0.4	Female	68	Nonsmoker	Treatment-naive	1.91e-14	1.35e-05	5.58625	0.00010821	1.3641	2.16336	0	1.88617	0	0	8.71e-15	0	0	0	0	0
P-3670	Patient3670	Intrahepatic Cholangiocarcinoma	Intrahepatic Cholangiocarcinoma	I	Surgery	Primary	FFPE	80	3528	1250	0.6	Male	56	Unknown	Treatment-naive	0.0158853	8.07e-17	4.68347	1.16e-08	13.3006	0	0	1.33e-11	1.09e-09	0	0	0	4.62e-16	8.75e-11	0	0
P-3676	Patient3676	Breast Carcinoma	Breast Invasive Carcinoma	IV	Biopsy/Paracentesis	Metastasis	FFPE	50	2814	1042	0.5	Female	59	Unknown	Radiation_Therapy;Targeted_Therapy;Chemotherapy;Endocrinotherapy	0.334771	0.769092	4.20956	0.136197	1.65e-15	0	0	1.00723	0	6.54315	0	0	0	0	0	0
P-3682	Patient3682	Lung Squamous Cell Carcinoma	Lung Squamous Cell Carcinoma	IV	Biopsy/Paracentesis	Primary	FFPE	50	2298	1275	0.666667	Male	68	Smoker	Unknown	4.61515	0.400652	9.29345	1.07086	0	0	0	3.38164	0	0	0	0	0	0	0.238255	0
P-3687	Patient3687	Esophageal Carcinoma	Esophageal Squamous Cell Carcinoma	Unknown	Biopsy/Paracentesis	Primary	FFPE	70	1596	1391	0.533333	Male	83	Unknown	Treatment-naive	1.05541	1.5503	2.88142	7.07533	0	0	0	0.437547	0	0	0	0	0	1.14e-13	0	0
P-3690	Patient3690	Colorectal Carcinoma	Colorectal Adenocarcinoma	III	Surgery	Primary	FFPE	60	14970	1281	0.566667	Male	50	Unknown	Treatment-naive	2.32657	0	6.51e-16	1.92e-08	12.6734	0	4.11e-13	7.13e-12	3.73e-08	5.84e-09	1.98e-16	9.52e-16	1.81e-15	0	3.23e-16	6.34e-16
P-3701	Patient3701	Lung Adenocarcinoma	Lung Adenocarcinoma	IV	Biopsy/Paracentesis	Metastasis	FFPE	90	2004	1271	0.633333	Male	55	Smoker	Treatment-naive	1.16e-14	9e-06	9.56474	0.00014123	1.93204	7.42e-15	0	4.50307	0	0	8.41e-15	0	0	0	0	0
P-3702	Patient3702	Lung Adenocarcinoma	Lung Adenocarcinoma	IV	Biopsy/Paracentesis	Metastasis	FFPE	50	681	918	0.3	Male	60	Nonsmoker	Chemotherapy	1.51e-14	1.17165	5.69107	0.00011426	3.13624	3.03e-14	0	0.00092337	0	0	2.58e-15	0	0	0	0	0
P-3705	Patient3705	Lung Adenocarcinoma	Lung Adenocarcinoma	IV	Biopsy/Paracentesis	Metastasis	FFPE	50	3078	1671	0.4	Male	48	Nonsmoker	Treatment-naive	2.4e-14	1.27e-05	1.3563	5.92e-05	0.0493809	5.81e-14	0	8.59425	0	0	3.77e-15	0	0	0	0	0
P-3708	Patient3708	Liver Hepatocellular Carcinoma	Liver Hepatocellular Carcinoma	II	Surgery	Primary	FFPE	40	14670	1189	0.933333	Male	46	Unknown	Treatment-naive	12.745	0	0.856428	13.3472	3.63e-15	0	0	0	0	1.28e-11	0	0	0	0.0513419	3.45e-13	1.53e-10
P-3710	Patient3710	Lung Squamous Cell Carcinoma	Lung Squamous Cell Carcinoma	Unknown	Biopsy/Paracentesis	Primary	FFPE	98	184	1382	0.5	Male	68	Smoker	Unknown	2.19599	0.500264	6.99553	2.56555	0	0	0	1.26225	0	0	0	0	0	0	0.480425	0
P-3712	Patient3712	Colorectal Carcinoma	Colorectal Adenocarcinoma	IV	Biopsy/Paracentesis	Primary	FFPE	20	4026	1435	0.7	Male	53	Unknown	Unknown	11.1912	0	7.18e-16	2.3e-08	7.80884	0	1.59e-12	2.84e-11	3.35e-08	1.52e-08	2.62e-16	1.08e-15	7.33e-16	0	9.4e-16	5.78e-16
P-3718	Patient3718	Lung Adenocarcinoma	Lung Adenocarcinoma	IV	Biopsy/Paracentesis	Metastasis	FFPE	20	215	1464	0.5	Female	63	Nonsmoker	Treatment-naive	2.01e-14	4.33e-05	2.91807	6.5562	2.52189	4.12e-14	0	0.00379031	0	0	4.01e-15	0	0	0	0	0
P-3725	Patient3725	Small Cell Lung Cancer	Small Cell Lung Cancer	III	Surgery	Primary	FFPE	70	23880	1048	0.7	Female	65	Nonsmoker	Treatment-naive	2.44668	4.4e-13	11.2868	3.10555	0	0	0	0.00405811	0	0	0	0	0	0	1.1569	0
P-3726	Patient3726	Lung Adenocarcinoma	Lung Adenocarcinoma	IV	Biopsy/Paracentesis	Metastasis	FFPE	60	3852	1456	0.4	Male	56	Unknown	Treatment-naive	1.99e-14	1.52e-05	5.94683	0.00016014	3.78276	2.53e-14	0	2.27024	0	0	5.37e-15	0	0	0	0	0
P-3728	Patient3728	Non Small Cell Lung Cancer Other	Lung Adenosquamous Carcinoma	IV	Biopsy/Paracentesis	Primary	FFPE	50	491	1587	0.433333	Female	53	Nonsmoker	Unknown	0.209692	0.0285092	8.08258	0.730236	0	0	0	2.94899	0	0	0	0	0	0	0	0
P-3729	Patient3729	Lung Adenocarcinoma	Lung Adenocarcinoma	IV	Biopsy/Paracentesis	Primary	FFPE	20	64	603	0.5	Male	67	Nonsmoker	Targeted_Therapy	6.2e-15	6.34e-07	14.9431	0.00011608	0.0564524	4.76e-15	0	0.00029592	0	0	5.19e-15	0	0	0	0	0
P-3734	Patient3734	Lung Squamous Cell Carcinoma	Lung Squamous Cell Carcinoma	I	Surgery	Primary	FFPE	90	415	1517	0.6	Male	56	Unknown	Treatment-naive	3.36826	0.77777	10.6961	2.41625	0	0	0	2.42237	0	0	0	0	0	0	0.319222	0
P-3736	Patient3736	Lung Adenocarcinoma	Lung Adenocarcinoma	IV	Biopsy/Paracentesis	Metastasis	FFPE	40	553	1329	0.333333	Male	65	Smoker	Chemotherapy	2.39e-14	8.01e-06	6.14608	0.00020172	1.38332	4.53e-14	0	2.4704	0	0	6.31e-15	0	0	0	0	0
P-3739	Patient3739	Lung Adenocarcinoma	Lung Adenocarcinoma	II	Surgery	Primary	FFPE	70	10500	1197	0.733333	Male	59	Smoker	Treatment-naive	8.72e-15	2.19e-06	8.63028	9.61202	0.0416333	2.43e-15	0	2.71607	0	0	5.8e-15	0	0	0	0	0
P-3740	Patient3740	Lung Adenocarcinoma	Lung Adenocarcinoma	I	Surgery	Primary	FFPE	90	2202	1287	0.4	Male	61	Smoker	Treatment-naive	1.28e-14	2.03873	8.63873	0.00016807	1.32093	1.82e-14	0	0.00143938	0	0	8.76e-15	0	0	0	0	0
P-3749	Patient3749	Lung Adenocarcinoma	Lung Adenocarcinoma	IV	Surgery	Metastasis	FFPE	80	2460	1285	0.4	Male	59	Unknown	Treatment-naive	1.64e-14	1.03e-05	7.14696	0.00025554	0.083624	3.555	0	1.21416	0	0	4.29e-15	0	0	0	0	0
P-3751	Patient3751	Lung Squamous Cell Carcinoma	Lung Squamous Cell Carcinoma	II	Surgery	Primary	FFPE	70	8160	1604	0.533333	Male	68	Smoker	Treatment-naive	1.0714	0.349161	9.28701	4.04343	0	0	0	0.0594234	0	0	0	0	0	0	0.189567	0
P-3752	Patient3752	Lung Adenocarcinoma	Lung Adenocarcinoma	IV	Surgery	Metastasis	FFPE	60	14580	731	0.666667	Male	65	Nonsmoker	Treatment-naive	6.46e-15	6.04e-07	19.9621	0.00011536	0.0374681	1.46e-14	0	0.0002873	0	0	5.87e-15	0	0	0	0	0
P-3754	Patient3754	Lung Adenocarcinoma	Lung Adenocarcinoma	I	Surgery	Primary	FFPE	40	3576	1220	0.5	Male	59	Nonsmoker	Radiation_Therapy	3.39e-14	1.82e-05	12.4702	1.90816	0.620194	3.53e-14	0	0.00141737	0	0	7.51e-15	0	0	0	0	0
P-3755	Patient3755	Lung Adenocarcinoma	Lung Adenocarcinoma	I	Surgery	Primary	FFPE	20	2880	1106	1.23333	Male	49	Smoker	Treatment-naive	9.12e-15	6.44e-07	35.9647	6.93e-05	0.0345803	1.19e-14	0	0.00068439	0	0	5.26e-15	0	0	0	0	0
P-3758	Patient3758	Breast Carcinoma	Breast Invasive Carcinoma	III	Biopsy/Paracentesis	Primary	FFPE	20	458	1922	0.666667	Female	43	Unknown	Chemotherapy;Endocrinotherapy	0.169701	0.00544882	2.39128	7.91211	3.96e-15	0	0	0.203803	0	6.31765	0	0	0	0	0	0
P-3762	Patient3762	Carcinoma of Uterine Cervix	Cervical Squamous Cell Carcinoma	IV	Biopsy/Paracentesis	Metastasis	FFPE	30	612	1098	0.366667	Female	58	Unknown	Treatment-naive	2.75744	3.98511	0	0	0	1.53578	0	4.72166	0	0	0	0	0	0	0	0
P-3763	Patient3763	Lung Squamous Cell Carcinoma	Lung Squamous Cell Carcinoma	IV	Biopsy/Paracentesis	Metastasis	FFPE	20	350	1548	0.333333	Male	55	Unknown	Unknown	0.856992	0.0292613	5.43162	2.44536	0	0	0	0.902796	0	0	0	0	0	0	0.333974	0
P-3770	Patient3770	Lung Adenocarcinoma	Lung Adenocarcinoma	IV	Biopsy/Paracentesis	Metastasis	FFPE	80	105	1447	0.5	Female	77	Nonsmoker	Unknown	1.89e-14	2.72e-06	5.36714	3.24378	7.3868	4.07e-14	0	0.00227042	0	0	4.91e-15	0	0	0	0	0
P-3781	Patient3781	Liver Hepatocellular Carcinoma	Liver Hepatocellular Carcinoma	Unknown	Biopsy/Paracentesis	Primary	FFPE	60	2304	1389	0.533333	Male	65	Unknown	Treatment-naive	6.73e-09	0	6.80599	6.84579	1.25e-15	0	0	0	0	2.28e-12	0	0	0	0.34822	3.37e-13	1.51e-10
P-3782	Patient3782	Liver Hepatocellular Carcinoma	Liver Hepatocellular Carcinoma	IV	Surgery	Primary	FFPE	98	11220	1084	0.3	Male	59	Unknown	Chemotherapy;Other_Treatments	1.05e-08	0	6.08489	1.33008	3.48865	0	0	0	0	1.42e-12	0	0	0	1.09639	2.56e-13	1.02e-10
P-3783	Patient3783	Small Bowel Carcinoma	Small Bowel Adenocarcinoma	II	Surgery	Primary	FFPE	50	289	632	0.666667	Female	71	Unknown	Treatment-naive	12.6715	0	0	2.1054	1.78127	0	0	0	0.676289	0	0	0	0	0	0	0.76557
P-3790	Patient3790	Colorectal Carcinoma	Colorectal Adenocarcinoma	IV	Surgery	Metastasis	FFPE	50	3456	1215	0.433333	Female	71	Unknown	Chemotherapy	2.83061	0	1.15e-15	6.38065	0.0236367	0	1.84e-12	1.7e-12	5.18e-08	4.76511	3.66e-16	7.33e-16	1.69e-15	0	3.62e-16	7.94e-16
P-3793	Patient3793	Small Cell Lung Cancer	Small Cell Lung Cancer	IV	Biopsy/Paracentesis	Primary	FFPE	80	1764	1206	0.666667	Male	79	Smoker	Treatment-naive	0.476377	1.06e-11	13.5578	3.17946	0	0	0	0.0237681	0	0	0	0	0	0	0.762577	0
P-3796	Patient3796	Esophageal Carcinoma	Esophageal Squamous Cell Carcinoma	III	Surgery	Primary	FFPE	90	8820	1284	1.13333	Female	77	Unknown	Treatment-naive	2.09398	0.0697908	1.32896	4.7952	0	0	0	0.0751832	0	0	0	0	0	26.6369	0	0
P-3799	Patient3799	Liver Hepatocellular Carcinoma	Liver Hepatocellular Carcinoma	II	Surgery	Primary	FFPE	98	8100	1036	0.533333	Male	55	Unknown	Treatment-naive	5.53e-09	0	0.284307	14.3794	1.7e-15	0	0	0	0	4.3e-12	0	0	0	0.336324	1.38e-13	3.34e-10
P-3800	Patient3800	Lung Adenocarcinoma	Lung Adenocarcinoma	III	Biopsy/Paracentesis	Primary	FFPE	30	1152	1974	0.5	Male	81	Unknown	Unknown	1.55e-14	1.37e-06	9.19165	0.00017865	4.80796	1.37e-14	0	0.0002096	0	0	6.22e-15	0	0	0	0	0
P-3801	Patient3801	Small Cell Lung Cancer	Small Cell Lung Cancer	IV	Biopsy/Paracentesis	Primary	FFPE	50	1074	1680	0.666667	Male	76	Smoker	Treatment-naive	1.24729	1.33e-11	8.52886	3.8472	0	0	0	6.94505	0	0	0	0	0	0	0.431602	0
P-3803	Patient3803	Lung Squamous Cell Carcinoma	Lung Squamous Cell Carcinoma	II	Surgery	Primary	FFPE	90	4020	1961	0.666667	Male	64	Smoker	Treatment-naive	1.25001	0.0662224	15.4193	1.49404	0	0	0	0.0622727	0	0	0	0	0	0	0.708143	0
P-3806	Patient3806	Ovarian Carcinoma	High-Grade Serous Ovarian Cancer	IV	Surgery	Primary	FFPE	60	2688	651	0.466667	Female	74	Unknown	Treatment-naive	2.65411	0	0	7.3403	1.27044	0	0	0.0544074	0.452861	0	0	0.332776	0.00020798	0	0.894896	0
P-3812	Patient3812	Lung Adenocarcinoma	Lung Adenocarcinoma	I	Biopsy/Paracentesis	Primary	FFPE	50	702	1401	0.433333	Female	72	Unknown	Unknown	1.77e-14	5.79002	2.18703	2.73521	0.0521893	3.88e-14	0	1.23555	0	0	7.15e-15	0	0	0	0	0
P-3813	Patient3813	Lung Squamous Cell Carcinoma	Lung Squamous Cell Carcinoma	Unknown	Biopsy/Paracentesis	Primary	FFPE	40	606	1193	0.433333	Male	50	Unknown	Unknown	1.68428	0.524397	5.0687	3.24962	0	0	0	1.2778	0	0	0	0	0	0	0.195202	0
P-3817	Patient3817	Lung Squamous Cell Carcinoma	Lung Squamous Cell Carcinoma	II	Biopsy/Paracentesis	Metastasis	FFPE	20	122	1129	0.766667	Male	68	Smoker	Unknown	5.29011	8.58893	6.24481	1.20629	0	0	0	2.45401	0	0	0	0	0	0	0.215861	0
P-3823	Patient3823	Lung Adenocarcinoma	Lung Adenocarcinoma	III	Surgery	Primary	FFPE	30	3912	703	0.566667	Male	45	Smoker	Unknown	7.8e-15	8.62464	0.185416	3.01e-05	0.0110407	4.07e-14	0	6.17887	0	0	3.76e-15	0	0	0	0	0
P-3831	Patient3831	Lung Squamous Cell Carcinoma	Lung Squamous Cell Carcinoma	I	Surgery	Primary	FFPE	80	3936	1689	0.5	Male	56	Unknown	Treatment-naive	2.09264	0.0927264	7.00925	4.57597	0	0	0	1.92546	0	0	0	0	0	0	0.303952	0
P-3834	Patient3834	Esophageal Carcinoma	Esophageal Squamous Cell Carcinoma	III	Surgery	Primary	FFPE	90	8220	1489	0.6	Male	47	Unknown	Treatment-naive	1.96576	0.134223	0.883644	11.9872	0	0	0	4.0292	0	0	0	0	0	8.21e-14	0	0
P-3842	Patient3842	Lung Adenocarcinoma	Lung Adenocarcinoma	IV	Surgery	Metastasis	FFPE	70	9060	1843	0.666667	Male	65	Smoker	Treatment-naive	1.45e-14	4.06646	9.22393	0.00013851	3.70483	2.61e-14	0	0.00463398	0	0	5.31e-15	0	0	0	0	0
P-3847	Patient3847	Lung Squamous Cell Carcinoma	Lung Squamous Cell Carcinoma	Unknown	Biopsy/Paracentesis	Primary	FFPE	40	3540	1487	0.766667	Male	63	Smoker	Unknown	1.83077	0.874153	15.3851	3.58863	0	0	0	0.115793	0	0	0	0	0	0	1.20557	0
P-3851	Patient3851	Esophageal Carcinoma	Esophageal Squamous Cell Carcinoma	IV	Surgery	Primary	FFPE	70	4164	1213	0.466667	Male	56	Unknown	Treatment-naive	3.57634	2.93567	0.851317	1.73622	0	0	0	3.90046	0	0	0	0	0	1.2e-14	0	0
P-3853	Patient3853	Lung Squamous Cell Carcinoma	Lung Squamous Cell Carcinoma	III	Surgery	Primary	FFPE	80	8280	1064	0.466667	Male	49	Smoker	Treatment-naive	0.295815	0.0252874	11.1618	1.27727	0	0	0	0.796839	0	0	0	0	0	0	0.442976	0
P-3854	Patient3854	Colorectal Carcinoma	Colorectal Adenocarcinoma	IV	Surgery	Metastasis	FFPE	40	7680	1125	0.4	Male	68	Unknown	Chemotherapy	4.15703	0	5.63e-16	1.61e-08	0.0242973	0	4.99e-13	3.54e-11	2.88e-08	5.81867	2.85e-16	6.02e-16	6.31e-16	0	3.84e-16	3.31e-16
P-3856	Patient3856	Lung Squamous Cell Carcinoma	Lung Squamous Cell Carcinoma	Unknown	Biopsy/Paracentesis	Primary	FFPE	60	876	1771	0.3	Male	65	Smoker	Treatment-naive	0.545011	0.0413428	7.25332	0.838132	0	0	0	1.17607	0	0	0	0	0	0	0.146128	0
P-3857	Patient3857	Lung Adenocarcinoma	Lung Adenocarcinoma	III	Surgery	Primary	FFPE	60	17760	901	0.466667	Female	66	Nonsmoker	Treatment-naive	9.57e-15	3.04821	0.203136	3.21e-05	0.0143103	2.37195	0	4.36236	0	0	2.42e-15	0	0	0	0	0
P-3858	Patient3858	Lung Adenocarcinoma	Lung Adenocarcinoma	III	Surgery	Primary	FFPE	30	5700	1598	0.366667	Male	38	Smoker	Treatment-naive	4.09e-15	4.36e-07	10.9962	0.00010957	0.00324723	9.18e-16	0	0.00046448	0	0	4.77e-15	0	0	0	0	0
P-3861	Patient3861	Non Small Cell Lung Cancer Other	Large Cell Lung Carcinoma	II	Surgery	Primary	FFPE	50	17520	941	0.5	Male	48	Smoker	Treatment-naive	0.533427	0.0518907	11.2923	2.12673	0	0	0	0.995623	0	0	0	0	0	0	0	0
P-3873	Patient3873	Lung Adenocarcinoma	Lung Adenocarcinoma	I	Surgery	Primary	FFPE	30	1362	1217	0.766667	Male	50	Smoker	Treatment-naive	1.48e-14	4.17e-06	16.951	0.00010634	0.155605	4.34e-15	0	0.493934	0	0	3.39937	0	0	0	0	0
P-3876	Patient3876	Carcinoma of Uterine Cervix	Cervical Squamous Cell Carcinoma	IV	Biopsy/Paracentesis	Metastasis	FFPE	50	448	2263	0.433333	Female	56	Unknown	Chemotherapy	1.20069	4.50735	0	0	0	2.23637	0	5.05559	0	0	0	0	0	0	0	0
P-3877	Patient3877	Gastric Cancer	Gastric Adenocarcinoma	III	Surgery	Primary	FFPE	30	2844	1372	0.4	Male	66	Unknown	Treatment-naive	1.47271	2.71e-13	2.43e-10	5.77689	1.83461	0	0	1.16461	0	0.751168	0	0	0	0	5.08e-15	0
P-3882	Patient3882	Lung Adenocarcinoma	Lung Adenocarcinoma	I	Surgery	Primary	FFPE	30	4200	1649	0.4	Male	71	Smoker	Treatment-naive	7.25e-15	2.82e-06	7.3241	2.65103	0.0217845	1.14e-14	0	1.00308	0	0	8.16e-15	0	0	0	0	0
P-3884	Patient3884	Lung Adenocarcinoma	Lung Adenocarcinoma	IV	Biopsy/Paracentesis	Primary	FFPE	30	132	1693	1.46667	Male	62	Smoker	Treatment-naive	1.64e-14	1.38e-05	35.3702	0.00012541	1.53061	4.06e-14	0	1.75381	0	0	4.34524	0	0	0	0	0
P-3887	Patient3887	Lung Adenocarcinoma	Lung Adenocarcinoma	IV	Biopsy/Paracentesis	Primary	FFPE	45	265	1941	0.4	Female	72	Nonsmoker	Unknown	1.96e-14	4.53e-06	2.7608	0.00011571	6.26471	4.06e-14	0	0.974363	0	0	7.71e-15	0	0	0	0	0
P-3896	Patient3896	Colorectal Carcinoma	Colorectal Adenocarcinoma	II	Surgery	Primary	FFPE	40	4386	1048	0.366667	Male	62	Unknown	Treatment-naive	8.95057	0	1.61e-15	1.81e-08	0.029069	0	1.81e-12	2.02036	4.37e-08	6.37e-09	8.96e-16	8.86e-16	2.29e-15	0	1.45e-15	7.14e-16
P-3897	Patient3897	Intrahepatic Cholangiocarcinoma	Liver Hepatocellular Carcinoma plus Intrahepatic Cholangiocarcinoma	Unknown	Biopsy/Paracentesis	Primary	FFPE	20	1488	1097	0.333333	Male	73	Unknown	Immunotherapy	0.0167516	1.64e-15	6.75877	1.76e-08	1.64516	0	0	1.57932	1.5e-09	0	0	0	1.23e-15	1.76e-09	0	0
P-3900	Patient3900	Soft Tissue Sarcoma	Myxoid Fibrosarcoma	III	Surgery	Primary	FFPE	90	3864	2179	1.23333	Male	57	Unknown	Chemotherapy;Other_Treatments	7.41394	0	6.42e-15	0.342548	31.2435	0	0	3.03e-07	0	1.35e-07	0	0	0	2.48e-08	0	0
P-3919	Patient3919	Lung Adenocarcinoma	Lung Adenocarcinoma	IV	Biopsy/Paracentesis	Primary	FFPE	40	510	1046	0.3	Male	61	Smoker	Treatment-naive	1.28e-14	1.97502	4.69088	0.00019672	3.33227	1.32e-14	0	0.00163681	0	0	3.21e-15	0	0	0	0	0
P-3941	Patient3941	Liver Hepatocellular Carcinoma	Liver Hepatocellular Carcinoma	IV	Surgery	Recurrent	FFPE	80	1158	2352	0.4	Male	56	Unknown	Treatment-naive	6.53e-09	0	0.3054	6.30273	1.91e-15	0	0	0	0	2.89e-12	0	0	0	7.39187	1.69e-13	2.03e-10
P-3944	Patient3944	Esophageal Carcinoma	Esophageal Squamous Cell Carcinoma	III	Surgery	Primary	FFPE	60	5796	1296	0.333333	Male	60	Unknown	Treatment-naive	0.686268	0.0376546	1.29022	2.80817	0	0	0	0.979799	0	0	0	0	0	4.19788	0	0
P-3960	Patient3960	Lung Adenocarcinoma	Lung Adenocarcinoma	III	Surgery	Primary	FFPE	70	14520	1106	0.4	Male	43	Smoker	Treatment-naive	2.66e-14	6.69e-07	10.9545	9.95e-05	1.04517	1.1e-14	0	0.00019377	0	0	5.82e-15	0	0	0	0	0
P-3964	Patient3964	Lung Adenocarcinoma	Lung Adenocarcinoma	IV	Biopsy/Paracentesis	Primary	FFPE	60	145	1759	0.9	Male	62	Smoker	Unknown	1.35e-14	1.41e-05	17.09	0.00011729	2.17263	1.94e-14	0	1.25186	0	0	7.4854	0	0	0	0	0
P-3981	Patient3981	Lung Squamous Cell Carcinoma	Lung Squamous Cell Carcinoma	III-IV	Biopsy/Paracentesis	Primary	FFPE	20	1860	1198	0.666667	Male	62	Smoker	Treatment-naive	3.27527	0.515889	12.4097	0.896672	0	0	0	1.03846	0	0	0	0	0	0	0.863998	0
P-3982	Patient3982	Lung Adenocarcinoma	Lung Adenocarcinoma	III	Biopsy/Paracentesis	Primary	FFPE	70	253	1289	0.466667	Female	66	Nonsmoker	Unknown	1.42e-14	3.2436	5.10092	0.00021168	0.0411734	2.73e-14	0	5.6141	0	0	4.48e-15	0	0	0	0	0
P-3991	Patient3991	Colorectal Carcinoma	Colorectal Adenocarcinoma	IV	Surgery	Primary	FFPE	50	3492	985	0.4	Male	82	Unknown	Treatment-naive	2.4982	0	2.69e-15	2.86e-08	3.46961	0	2.32e-12	3.37e-11	4.05e-08	4.03219	3.09e-16	1.12e-15	8.92e-16	0	2.66e-15	5.77e-16
P-4003	Patient4003	Liver Hepatocellular Carcinoma	Liver Hepatocellular Carcinoma	I-II	Surgery	Primary	FFPE	85	19440	1308	0.6	Female	52	Unknown	Treatment-naive	6.29e-09	0	2.80398	2.49782	2.92e-15	0	0	0	0	1.89e-12	0	0	0	3.69618	9.00201	1.65e-10
P-4007	Patient4007	Lung Squamous Cell Carcinoma	Lung Squamous Cell Carcinoma	I	Surgery	Primary	FFPE	80	4206	915	0.533333	Female	48	Unknown	Treatment-naive	0.391764	0.00775261	11.27	1.08742	0	0	0	0.0193929	0	0	0	0	0	0	0.223662	0
P-4011	Patient4011	Lung Adenocarcinoma	Lung Adenocarcinoma	IV	Biopsy/Paracentesis	Primary	FFPE	10	1038	1792	0.4	Female	67	Nonsmoker	Targeted_Therapy	2.5e-14	4.23613	2.57704	0.0002732	1.8101	4.91e-14	0	3.37645	0	0	6.73e-15	0	0	0	0	0
P-4014	Patient4014	Lung Adenocarcinoma	Lung Adenocarcinoma	II	Surgery	Primary	FFPE	50	11580	1297	0.366667	Male	57	Smoker	Treatment-naive	1.54e-14	2.21e-06	5.60805	1.33111	2.12195	2.18e-15	0	0.938888	0	0	3.95e-15	0	0	0	0	0
P-4019	Patient4019	Lung Adenocarcinoma	Lung Adenocarcinoma	I	Surgery	Primary	FFPE	40	3924	1786	0.6	Female	70	Nonsmoker	Treatment-naive	1.78e-14	2.58e-06	1.53969	9.35874	6.10135	3.06e-14	0	0.00022512	0	0	3.44e-15	0	0	0	0	0
P-4023	Patient4023	Lung Squamous Cell Carcinoma	Lung Squamous Cell Carcinoma	IV	Biopsy/Paracentesis	Primary	FFPE	20	174	1746	0.5	Male	77	Nonsmoker	Unknown	0.592414	0.0182661	11.9795	0.972749	0	0	0	0.0369704	0	0	0	0	0	0	0.400051	0
P-4026	Patient4026	Intrahepatic Cholangiocarcinoma	Intrahepatic Cholangiocarcinoma	Unknown	Biopsy/Paracentesis	Primary	FFPE	50	864	1227	0.366667	Male	64	Unknown	Chemotherapy	0.0107574	3.69e-16	0.0011215	9.98773	0.0003876	0	0	6.42e-11	5.44e-10	0	0	0	2.92e-16	1.85e-09	0	0
P-4034	Patient4034	Ovarian Carcinoma	High-Grade Serous Ovarian Cancer	III	Surgery	Primary	FFPE	80	4032	1430	0.4	Female	72	Unknown	Chemotherapy	1.01363	0	0	5.78445	1.01614	0	0	0.103461	0.970469	0	0	1.01325	0.00016159	0	2.09844	0
P-4035	Patient4035	Lung Adenocarcinoma	Lung Adenocarcinoma	IV	Biopsy/Paracentesis	Metastasis	FFPE	40	804	1179	0.6	Male	55	Unknown	Treatment-naive	8.93e-15	2.77e-06	12.0004	2.82156	0.0384461	1.52e-14	0	1.13964	0	0	5.46e-15	0	0	0	0	0
P-4039	Patient4039	Liver Hepatocellular Carcinoma	Liver Hepatocellular Carcinoma	IV	Surgery	Recurrent	FFPE	90	2904	1045	1.06667	Male	55	Unknown	Chemotherapy	11.4179	0	0.119673	3.77251	6.80668	0	0	0	0	2.03994	0	0	0	1.84328	5.17e-14	3.39e-10
P-4040	Patient4040	Extrahepatic Cholangiocarcinoma	Extrahepatic Cholangiocarcinoma	II	Surgery	Primary	FFPE	20	3744	1109	0.366667	Male	53	Unknown	Treatment-naive	9.99812	1.19e-05	1.61e-10	0.00129484	8.02e-06	3.5e-14	0	0.00056154	3.41e-11	6.83e-11	0	0	0	1.81e-10	6.89e-17	0
P-4045	Patient4045	Small Cell Lung Cancer	Small Cell Lung Cancer	Unknown	Biopsy/Paracentesis	Primary	FFPE	80	301	1319	0.7	Female	50	Unknown	Unknown	3.44393	1.74e-12	8.61867	2.68277	0	0	0	0.768861	0	0	0	0	0	0	0.485772	0
P-4049	Patient4049	Liver Hepatocellular Carcinoma	Liver Hepatocellular Carcinoma	II	Surgery	Primary	FFPE	70	17340	915	0.4	Female	68	Unknown	Treatment-naive	1.7e-08	0	8.7389	4.5437	6.45e-15	0	0	0	0	2.16e-12	0	0	0	0.717409	3.11e-13	3.48e-10
P-4060	Patient4060	Gastric Cancer	Gastric Adenocarcinoma	IV	Biopsy/Paracentesis	Primary	FFPE	70	1782	1610	0.766667	Female	62	Unknown	Unknown	14.3124	1.45e-13	5.29e-10	2.37641	1.14174	0	0	3.14942	0	0.0199962	0	0	0	0	1.52e-14	0
P-4064	Patient4064	Lung Squamous Cell Carcinoma	Lung Squamous Cell Carcinoma	IV	Biopsy/Paracentesis	Metastasis	FFPE	95	2610	1585	0.633333	Male	67	Unknown	Treatment-naive	8.72621	0.0445808	5.53358	5.29347	0	0	0	0.0195451	0	0	0	0	0	0	0.382617	0
P-4069	Patient4069	Lung Adenocarcinoma	Lung Adenocarcinoma	IV	Biopsy/Paracentesis	Metastasis	FFPE	75	3528	1377	0.4	Male	68	Smoker	Treatment-naive	1.93e-14	1.12116	2.59375	7.19476	0.0892777	5.34e-14	0	0.00104865	0	0	3.99e-15	0	0	0	0	0
P-4074	Patient4074	Lung Adenocarcinoma	Lung Adenocarcinoma	IV	Surgery	Metastasis	FFPE	40	4188	1014	1.36667	Male	47	Nonsmoker	Chemotherapy	1.57e-14	1.05e-05	28.8575	4.85196	0.0640392	2.75761	0	7.46885	0	0	6.88e-15	0	0	0	0	0
P-4081	Patient4081	Lung Adenocarcinoma	Lung Adenocarcinoma	I	Surgery	Primary	FFPE	70	3048	1559	0.533333	Male	81	Smoker	Treatment-naive	1.41e-14	6.49979	10.4589	0.00018337	0.0380007	2.02e-14	0	0.00311255	0	0	9.21e-15	0	0	0	0	0
P-4084	Patient4084	Esophageal Carcinoma	Esophageal Squamous Cell Carcinoma	III	Surgery	Primary	FFPE	90	822	795	0.466667	Male	68	Unknown	Chemotherapy	4.20748	0.598751	1.51754	4.94459	0	0	0	1.73164	0	0	0	0	0	8.93e-14	0	0
P-4085	Patient4085	Colorectal Carcinoma	Colorectal Adenocarcinoma	Unknown	Biopsy/Paracentesis	Primary	FFPE	40	1008	719	0.533333	Male	54	Unknown	Unknown	6.96532	0	1.43e-15	11.0089	0.0257599	0	3.56e-12	5.45e-11	3.89e-08	7.91e-09	6.98e-16	5.63e-16	7.21e-16	0	9.51e-16	4.47e-16
P-4086	Patient4086	Lung Squamous Cell Carcinoma	Lung Squamous Cell Carcinoma	III	Surgery	Primary	FFPE	95	1722	1278	0.433333	Male	62	Smoker	Treatment-naive	2.18562	0.0252897	7.81771	1.64633	0	0	0	0.0104321	0	0	0	0	0	0	0.314619	0
P-4095	Patient4095	Colorectal Carcinoma	Colorectal Adenocarcinoma	IV	Surgery	Primary	FFPE	70	2220	941	0.4	Male	28	Unknown	Treatment-naive	4.04865	0	1.67e-15	1.72e-08	0.0155977	0	2.44e-12	3.15e-11	1.39e-08	8.93575	1.62e-15	5.18e-16	3.2e-16	0	1.58e-15	2.13e-16
P-4097	Patient4097	Lung Adenocarcinoma	Lung Adenocarcinoma	III	Surgery	Primary	FFPE	90	2904	1279	0.366667	Male	75	Unknown	Treatment-naive	1.69e-14	1.14e-06	5.56406	3.45709	0.978421	1.18e-14	0	0.00043126	0	0	4.75e-15	0	0	0	0	0
P-4098	Patient4098	Lung Squamous Cell Carcinoma	Lung Squamous Cell Carcinoma	III	Biopsy/Paracentesis	Primary	FFPE	50	1506	1459	0.4	Male	52	Unknown	Treatment-naive	0.722956	0.272368	7.76742	1.92099	0	0	0	0.206751	0	0	0	0	0	0	0.109516	0
P-4101	Patient4101	Urothelial Carcinoma	Bladder Urothelial Carcinoma	IV	Surgery	Primary	FFPE	80	1494	1365	0.7	Male	31	Unknown	Treatment-naive	0.159462	5.84878	0.00040223	7.19564	2.76e-14	4.8451	0	2.01712	0	0	0	2.93287	0	0.00061789	0	0
P-4112	Patient4112	Lung Adenocarcinoma	Lung Adenocarcinoma	II	Surgery	Primary	FFPE	80	2832	1243	0.733333	Female	64	Smoker	Treatment-naive	11.7988	4.07e-06	1.74281	9.93e-05	7.65487	1.14e-14	0	0.803445	0	0	3.13e-15	0	0	0	0	0
P-4120	Patient4120	Lung Squamous Cell Carcinoma	Lung Squamous Cell Carcinoma	I	Surgery	Primary	FFPE	90	2388	1676	0.666667	Male	77	Smoker	Treatment-naive	2.9859	2.0636	7.19515	2.51376	0	0	0	8.10556	0	0	0	0	0	0	0.136036	0
P-4121	Patient4121	Colorectal Carcinoma	Colorectal Adenocarcinoma	II	Surgery	Primary	FFPE	40	3000	2029	12.0667	Male	23	Unknown	Treatment-naive	4.60154	0	1.09e-15	13.3651	9.43499	0	287.136	6.26e-11	23.3753	37.0874	5.63e-16	9.18e-16	1.25e-15	0	1.22e-15	5.81e-16
P-4122	Patient4122	Liver Hepatocellular Carcinoma	Liver Hepatocellular Carcinoma	III	Surgery	Primary	FFPE	95	4362	833	0.3	Male	67	Unknown	Treatment-naive	5.15e-09	0	2.74316	4.81857	1.93e-15	0	0	0	0	2.26e-11	0	0	0	3.43827	3.62e-13	1.33e-10
P-4142	Patient4142	Lung Adenocarcinoma	Lung Adenocarcinoma	IV	Surgery	Metastasis	FFPE	60	3984	1101	2.36667	Male	49	Nonsmoker	Unknown	1.22e-14	1.2e-05	65.325	4.05714	0.0676064	2.17e-14	0	2.55025	0	0	7.15e-15	0	0	0	0	0
P-4143	Patient4143	Uterine Corpus Endometrial Carcinoma	Uterine Endometrioid Carcinoma	II	Surgery	Primary	FFPE	60	3378	1116	1.7	Female	50	Unknown	Treatment-naive	26.0137	0	1.28e-05	8.67e-10	27.9863	0	9.64e-10	0	0	0	0	7.9e-06	0	0	0	0
P-4149	Patient4149	Colorectal Carcinoma	Colorectal Adenocarcinoma	IV	Surgery	Primary	FFPE	90	2016	1100	0.4	Male	45	Unknown	Chemotherapy	11.977	0	5.43e-16	6.94e-09	0.0229731	0	1.37e-12	4.05e-12	2.44e-08	3.89e-09	1.57e-16	3.65e-16	2.47e-16	0	4.17e-16	1.38e-16
P-4154	Patient4154	Lung Squamous Cell Carcinoma	Lung Squamous Cell Carcinoma	II	Surgery	Primary	FFPE	40	3078	2053	0.466667	Male	66	Smoker	Treatment-naive	1.92142	0.0409988	6.87691	1.78714	0	0	0	0.0811124	0	0	0	0	0	0	0.292416	0
P-4156	Patient4156	Esophageal Carcinoma	Esophageal Squamous Cell Carcinoma	III	Surgery	Primary	FFPE	65	6060	1501	0.4	Female	68	Unknown	Treatment-naive	1.21371	0.0448801	0.872555	4.8351	0	0	0	6.03375	0	0	0	0	0	1.22e-14	0	0
P-4157	Patient4157	Intrahepatic Cholangiocarcinoma	Intrahepatic Cholangiocarcinoma	Unknown	Biopsy/Paracentesis	Primary	FFPE	80	1344	1568	0.5	Male	60	Unknown	Treatment-naive	11.8505	1.79e-16	3.14839	1.13e-08	0.00110218	0	0	4.21e-11	8.36e-10	0	0	0	5.53e-16	1.84e-10	0	0
P-4161	Patient4161	Breast Carcinoma	Breast Invasive Carcinoma	IV	Surgery	Metastasis	FFPE	20	753	1654	0.366667	Female	49	Unknown	Radiation_Therapy;Chemotherapy	8.07012	0.0184618	1.6957	0.267078	3.57e-15	0	0	0.0105677	0	0.938072	0	0	0	0	0	0
P-4165	Patient4165	Colorectal Carcinoma	Colorectal Adenocarcinoma	I	Surgery	Primary	FFPE	20	9000	1231	2.13333	Male	34	Unknown	Chemotherapy	5.87713	0	4.82e-16	1.13e-08	55.1229	0	2.77e-12	1.79e-11	4.39e-08	8.32e-09	3.25e-16	7.68e-16	8.59e-16	0	4.99e-16	4.11e-16
P-4166	Patient4166	Colorectal Carcinoma	Colorectal Adenocarcinoma	III	Surgery	Primary	FFPE	60	7920	979	0.633333	Female	70	Unknown	Treatment-naive	13.2559	0	1.51e-15	1.87e-08	0.0188662	0	4.17e-13	1.72519	2.49e-08	1.67e-08	3.99e-16	5.18e-16	3.42e-16	0	1.6e-15	3.39e-16
P-4172	Patient4172	Lung Adenocarcinoma	Lung Adenocarcinoma	III	Surgery	Primary	FFPE	60	21000	1148	0.366667	Female	66	Nonsmoker	Treatment-naive	6.72985	3.93e-06	2.05557	0.00019286	0.0509332	2.03e-14	0	2.16344	0	0	3.97e-15	0	0	0	0	0
P-4180	Patient4180	Lung Squamous Cell Carcinoma	Lung Squamous Cell Carcinoma	Unknown	Surgery	Primary	FFPE	60	2466	1278	0.366667	Male	60	Unknown	Unknown	0.356791	1.2323	7.00154	1.12491	0	0	0	0.125056	0	0	0	0	0	0	0.159405	0
P-4194	Patient4194	Lung Squamous Cell Carcinoma	Lung Squamous Cell Carcinoma	III	Biopsy/Paracentesis	Primary	FFPE	40	572	1551	0.433333	Male	62	Nonsmoker	Unknown	4.48337	0.0469065	5.31951	1.03326	0	0	0	1.91566	0	0	0	0	0	0	0.201295	0
P-4197	Patient4197	Lung Adenocarcinoma	Lung Adenocarcinoma	III	Surgery	Primary	FFPE	40	3828	1513	0.9	Male	50	Smoker	Targeted_Therapy;Chemotherapy	3.11e-14	1.02e-06	25.4233	0.00015019	0.576147	6.55e-15	0	0.00043431	0	0	6.54e-15	0	0	0	0	0
P-4209	Patient4209	Esophageal Carcinoma	Esophageal Squamous Cell Carcinoma	I	Surgery	Primary	FFPE	50	3552	1261	0.466667	Male	68	Unknown	Treatment-naive	5.25686	0.0378428	3.22819	4.40118	0	0	0	0.0759214	0	0	0	0	0	1.03e-13	0	0
P-4212	Patient4212	Gastric Cancer	Gastric Adenocarcinoma	II	Surgery	Primary	FFPE	90	9300	1590	2.2	Male	65	Unknown	Treatment-naive	3.59121	7.11e-14	6.48e-10	6.05386	22.5029	0	0	0.848967	0	2.00311	0	0	0	0	1.57e-14	0
P-4214	Patient4214	Gastric Cancer	Gastric Adenocarcinoma	Unknown	Surgery	Primary	FFPE	40	14640	1606	0.333333	Male	61	Unknown	Treatment-naive	3.52818	2.73e-14	1.85e-10	0.86591	0.636209	0	0	6.43e-07	0	4.9697	0	0	0	0	4.35e-15	0
P-4215	Patient4215	Colorectal Carcinoma	Colorectal Adenocarcinoma	Unknown	Surgery	Primary	FFPE	60	23340	1358	0.433333	Female	67	Unknown	Treatment-naive	6.87571	0	2.17e-15	1.58e-08	0.0274447	0	3.97e-13	3.69e-11	2.34e-08	3.09684	1.26e-15	7.97e-16	5.69e-16	0	2.83e-15	2.91e-16
P-4217	Patient4217	Colorectal Carcinoma	Colorectal Adenocarcinoma	Unknown	Surgery	Primary	FFPE	60	26400	1783	0.366667	Male	54	Unknown	Treatment-naive	6.88222	0	8.44e-16	1.13e-08	3.11778	0	1.01e-12	1.44e-12	4.19e-08	3.16e-09	4.65e-16	6.6e-16	3.13e-16	0	7.4e-16	2e-16
P-4218	Patient4218	Lung Adenocarcinoma	Lung Adenocarcinoma	IV	Surgery	Metastasis	FFPE	90	4296	1782	0.5	Male	47	Nonsmoker	Treatment-naive	1.3e-14	1.57957	13.2223	0.00021478	0.196499	5.3e-14	0	0.00144624	0	0	7.83e-15	0	0	0	0	0
P-4221	Patient4221	Gastric Cancer	Gastric Adenocarcinoma	III	Surgery	Primary	FFPE	60	12600	1401	0.4	Female	65	Unknown	Treatment-naive	1.92836	3.82e-14	2.55e-10	1.59386	0.660084	0	0	5.16	0	0.657696	0	0	0	0	6.27e-15	0
P-4226	Patient4226	Small Cell Lung Cancer	Small Cell Lung Cancer	II	Surgery	Primary	FFPE	80	4980	818	0.633333	Male	58	Smoker	Treatment-naive	4.34613	1.51e-11	6.97929	4.12349	0	0	0	1.20542	0	0	0	0	0	0	0.345669	0
P-4229	Patient4229	Lung Adenocarcinoma	Lung Adenocarcinoma	I	Surgery	Primary	FFPE	70	8820	1466	0.833333	Male	62	Smoker	Treatment-naive	1.74e-14	2.46e-06	14.4024	0.00013966	4.04458	1.09e-14	0	2.55287	0	0	4.57e-15	0	0	0	0	0
P-4233	Patient4233	Colorectal Carcinoma	Colorectal Adenocarcinoma	IV	Biopsy/Paracentesis	Primary	FFPE	40	3012	1504	0.566667	Female	49	Unknown	Treatment-naive	5.55041	0	1.78e-15	9.43593	0.0261035	0	1.6e-12	1.98756	2.48e-08	5.59e-08	2.76e-16	6.83e-16	6.64e-16	0	1.87e-15	4.91e-16
P-4242	Patient4242	Pancreatic Cancer	Pancreatic Adenocarcinoma	I	Surgery	Primary	FFPE	40	9420	1730	0.366667	Female	43	Unknown	Treatment-naive	2.93442	2.42e-13	0	4.26145	1.19821	1.65e-07	0	1.60578	0	0	0	0	0	0	0.00014424	0
P-4248	Patient4248	Esophageal Carcinoma	Esophageal Squamous Cell Carcinoma	III	Surgery	Primary	FFPE	90	4644	1474	0.3	Female	63	Unknown	Treatment-naive	2.43081	3.69044	1.53498	2.21723	0	0	0	1.12654	0	0	0	0	0	1.02e-14	0	0
P-4255	Patient4255	Lung Adenocarcinoma	Lung Adenocarcinoma	III	Surgery	Primary	FFPE	60	5100	2004	0.766667	Male	61	Smoker	Treatment-naive	3.49e-14	1.3e-05	21.8094	0.00016199	0.512535	7.84e-14	0	0.677861	0	0	8.21e-15	0	0	0	0	0
P-4260	Patient4260	Lung Adenocarcinoma	Lung Adenocarcinoma	I	Surgery	Primary	FFPE	60	3468	840	0.4	Male	81	Nonsmoker	Treatment-naive	1.77e-14	1.72e-05	1.49901	5.34e-05	7.75853	1.99e-14	0	1.74239	0	0	5.13e-15	0	0	0	0	0
P-4265	Patient4265	Colorectal Carcinoma	Colorectal Adenocarcinoma	I	Surgery	Primary	FFPE	30	8700	1538	2.46667	Female	47	Unknown	Radiation_Therapy;Chemotherapy	19.2616	0	5.82e-16	9.1e-09	32.7384	0	1.22e-12	1.37e-12	3.63e-08	4.57e-09	2.65e-16	7.3e-16	7.42e-16	0	5.08e-16	4.46e-16
P-4266	Patient4266	Pancreatic Cancer	Pancreatic Adenocarcinoma	IV	Biopsy/Paracentesis	Metastasis	FFPE	20	786	902	0.366667	Male	69	Unknown	Unknown	6.19788	3.62e-13	0	2.72736	1.07455	9.88e-08	0	2.39e-07	0	0	0	0	0	0	0.00020755	0
P-4268	Patient4268	Intrahepatic Cholangiocarcinoma	Intrahepatic Cholangiocarcinoma	III	Surgery	Primary	FFPE	60	3396	1550	0.633333	Male	63	Unknown	Treatment-naive	15.7585	3.1e-16	2.24054	1.32e-08	0.00097021	0	0	2.3e-11	1.03e-09	0	0	0	3.4e-16	2.16e-10	0	0
P-4277	Patient4277	Colorectal Carcinoma	Colorectal Adenocarcinoma	II	Surgery	Primary	FFPE	40	3456	1216	0.433333	Male	73	Unknown	Treatment-naive	9.92592	0	3.44e-16	1.32e-08	0.0257961	0	3.13e-12	1.04828	2.47e-08	3.85e-08	1.86e-16	1.05e-15	4.46e-16	0	4.72e-16	4.88e-16
P-4282	Patient4282	Urothelial Carcinoma	Bladder Urothelial Carcinoma	II	Surgery	Metastasis	FFPE	40	1812	1086	0.566667	Male	79	Unknown	Treatment-naive	3.08792	1.10258	0.00016669	2.86e-06	2.76e-14	4.08246	0	2.36817	0	0	0	1.22e-15	0	7.3587	0	0
P-4289	Patient4289	Soft Tissue Sarcoma	Undifferentiated Pleomorphic Sarcoma Malignant Fibrous Histiocytoma	III	Surgery	Primary	FFPE	90	3744	1095	0.366667	Male	91	Unknown	Treatment-naive	6.81235	0	1.03e-14	1.14739	6.04026	0	0	6.53e-08	0	1.36e-07	0	0	0	2.6e-07	0	0
P-4295	Patient4295	Lung Adenocarcinoma	Lung Adenocarcinoma	I	Surgery	Primary	FFPE	60	7860	770	0.7	Male	82	Smoker	Treatment-naive	1e-14	2.66168	19.3093	0.00020109	0.0277867	4.27e-14	0	0.0010012	0	0	7.55e-15	0	0	0	0	0
P-4298	Patient4298	Colorectal Carcinoma	Colorectal Adenocarcinoma	II	Surgery	Primary	FFPE	40	3372	2283	1.9	Female	45	Unknown	Chemotherapy	2.96033	0	6.63e-16	1.23e-08	35.1992	0	3.32e-12	4.41e-12	3.71e-08	5.43e-09	4.06e-16	8.77e-16	1.13e-15	0	5.29e-16	6.84048
P-4301	Patient4301	Colorectal Carcinoma	Colorectal Adenocarcinoma	III	Surgery	Primary	FFPE	60	2784	1538	0.533333	Female	79	Unknown	Treatment-naive	11.7593	0	1.67e-15	2.94e-08	0.0369709	0	4.42e-12	2.20377	2.8e-08	1.88e-08	9.64e-16	1.24e-15	3.45e-16	0	1.27e-15	3.73e-16
P-4302	Patient4302	Colorectal Carcinoma	Colorectal Adenocarcinoma	IV	Surgery	Primary	FFPE	70	2436	1420	0.4	Male	77	Unknown	Treatment-naive	6.75673	0	1.47e-15	1.44e-08	0.040753	0	1.96e-12	1.54716	5.47e-08	1.65536	2.69e-16	7.2e-16	5.19e-16	0	9.78e-16	2.65e-16
P-4307	Patient4307	Gallbladder Carcinoma	Gallbladder Adenocarcinoma	II	Surgery	Primary	FFPE	65	9060	1595	0.366667	Female	52	Unknown	Treatment-naive	4.00515	0.0706625	5.06e-07	0.624521	2.15e-10	0	5.49e-09	6.29967	0	0	0	7.09e-16	0	0	0	0
P-4309	Patient4309	Colorectal Carcinoma	Colorectal Adenocarcinoma	Unknown	Surgery	Primary	FFPE	40	25440	1311	0.4	Male	77	Unknown	Unknown	8.19712	0	2.45e-15	3.00964	0.0232835	0	8.73e-13	0.769956	2.41e-08	2.41e-08	3.27e-16	6.83e-16	1.41e-15	0	9.21e-16	3.95e-16
P-4313	Patient4313	Gallbladder Carcinoma	Gallbladder Adenocarcinoma	III	Surgery	Primary	FFPE	40	1164	732	0.533333	Female	64	Unknown	Treatment-naive	7.40744	0.00689943	6.7042	0.862999	2.8e-10	0	8.73e-09	0.0184663	0	0	0	1.17e-15	0	0	0	0
P-4321	Patient4321	Lung Adenocarcinoma	Lung Adenocarcinoma	III	Biopsy/Paracentesis	Metastasis	FFPE	40	80	1983	0.366667	Male	59	Smoker	Treatment-naive	1.41e-14	3.69794	0.747788	4.35e-05	1.80897	2.05e-14	0	3.74526	0	0	4.14e-15	0	0	0	0	0
P-4322	Patient4322	Carcinoma of Uterine Cervix	Cervical Adenosquamous Carcinoma	IV	Biopsy/Paracentesis	Metastasis	FFPE	40	3600	1559	0.8	Female	52	Unknown	Chemotherapy	4.98265	7.64658	0	0	0	4.6464	0	5.72438	0	0	0	0	0	0	0	0
P-4323	Patient4323	Uterine Corpus Endometrial Carcinoma	Uterine Endometrioid Carcinoma	II	Surgery	Primary	FFPE	80	11220	1517	1.63333	Female	54	Unknown	Treatment-naive	0.0588182	0	3.0258	1.46e-09	27.9154	0	6.43e-10	0	0	0	0	1.28e-05	0	0	0	0
P-4332	Patient4332	Lung Adenocarcinoma	Lung Adenocarcinoma	I	Surgery	Primary	FFPE	20	4188	1280	0.533333	Female	62	Unknown	Treatment-naive	1.44e-14	8.17e-06	6.54892	0.00017781	2.34939	8.06e-14	0	1.13764	0	0	4.96386	0	0	0	0	0
P-4336	Patient4336	Esophageal Carcinoma	Esophageal Squamous Cell Carcinoma	II	Surgery	Primary	FFPE	50	8280	1132	0.433333	Male	63	Unknown	Treatment-naive	2.73935	0.306663	0.608617	4.16566	0	0	0	4.17971	0	0	0	0	0	8.6e-15	0	0
P-4355	Patient4355	Gastric Cancer	Gastric Adenocarcinoma	Unknown	Biopsy/Paracentesis	Primary	FFPE	40	2868	1215	0.733333	Male	50	Unknown	Treatment-naive	10.5092	5.2e-14	7.09e-10	1.96728	1.5815	0	0	2.33e-06	0	5.94203	0	0	0	0	2.21e-14	0
P-4362	Patient4362	Intrahepatic Cholangiocarcinoma	Intrahepatic Cholangiocarcinoma	III	Surgery	Primary	FFPE	30	16320	1192	1.46667	Male	68	Unknown	Treatment-naive	7.48914	1.14e-16	0.00136524	1.07e-08	21.5095	0	0	2.22e-11	1.19e-09	0	0	0	8.4e-16	2.63e-10	0	0
P-4365	Patient4365	Lung Adenocarcinoma	Lung Adenocarcinoma	IV	Biopsy/Paracentesis	Metastasis	FFPE	60	5940	2053	0.7	Female	51	Nonsmoker	Chemotherapy	1.85e-14	1.31e-06	0.468003	3.83869	10.6932	9.29e-15	0	0.00015173	0	0	1.7e-15	0	0	0	0	0
P-4370	Patient4370	Esophageal Carcinoma	Esophageal Squamous Cell Carcinoma	III	Surgery	Primary	FFPE	40	9840	1685	0.4	Male	76	Unknown	Treatment-naive	2.19615	1.98116	2.67455	0.674466	0	0	0	2.47368	0	0	0	0	0	1.35e-13	0	0
P-4379	Patient4379	Pancreatic Cancer	Pancreatic Adenocarcinoma	IV	Biopsy/Paracentesis	Metastasis	FFPE	70	1080	1364	0.6	Male	62	Unknown	Treatment-naive	3.24486	5.29e-14	0	3.38982	2.22191	1.74e-07	0	2.42e-07	0	0	0	0	0	0	9.1434	0
P-4389	Patient4389	Colorectal Carcinoma	Colorectal Adenocarcinoma	IV	Biopsy/Paracentesis	Metastasis	FFPE	20	1182	1466	0.366667	Male	56	Unknown	Chemotherapy	2.65953	0	1.39e-15	9.31002	0.0304538	0	2.03e-12	1.21e-11	4.94e-08	3.1e-08	6.29e-16	4.37e-16	9.92e-16	0	1.48e-15	4.15e-16
P-4390	Patient4390	Colorectal Carcinoma	Colorectal Adenocarcinoma	II	Surgery	Primary	FFPE	60	4164	1656	3.06667	Female	45	Unknown	Chemotherapy	31.4195	0	4.6e-16	9.81e-09	45.5805	0	2e-12	8.49e-12	3.55e-08	1.63e-08	2.71e-16	7.37e-16	5.99e-16	0	7.09e-16	3.68e-16
P-4391	Patient4391	Gastric Cancer	Gastric Adenocarcinoma	IV	Biopsy/Paracentesis	Metastasis	FFPE	50	1368	1041	0.433333	Female	45	Unknown	Treatment-naive	5.09872	1.97e-13	3.79e-10	2.00845	1.36614	0	0	2.48964	0	0.0370536	0	0	0	0	1.47e-14	0
P-4399	Patient4399	Lung Squamous Cell Carcinoma	Lung Squamous Cell Carcinoma	IV	Biopsy/Paracentesis	Primary	FFPE	65	750	1469	0.666667	Male	45	Nonsmoker	Treatment-naive	4.19225	7.32385	2.59867	0.697597	0	0	0	6.089	0	0	0	0	0	0	0.0986356	0
P-4403	Patient4403	Gallbladder Carcinoma	Gallbladder Adenocarcinoma	I	Surgery	Primary	FFPE	70	8700	1771	0.366667	Female	48	Unknown	Treatment-naive	5.3568	0.0273956	1.91e-07	1.81614	3.36e-10	0	2.75147	1.04819	0	0	0	1.66e-15	0	0	0	0
P-4405	Patient4405	Lung Squamous Cell Carcinoma	Lung Squamous Cell Carcinoma	IV	Surgery	Primary	FFPE	50	1284	1707	0.433333	Male	74	Unknown	Treatment-naive	1.06272	0.372618	6.45836	1.32433	0	0	0	2.51924	0	0	0	0	0	0	0.262734	0
P-4412	Patient4412	Lung Adenocarcinoma	Lung Adenocarcinoma	III	Surgery	Primary	FFPE	45	14760	1461	0.566667	Male	66	Nonsmoker	Treatment-naive	1.8e-14	1.65e-05	15.6423	0.00019203	1.35678	3.45e-14	0	0.00071326	0	0	6.14e-15	0	0	0	0	0
P-4414	Patient4414	Lung Squamous Cell Carcinoma	Lung Squamous Cell Carcinoma	III	Surgery	Primary	FFPE	60	10740	1249	0.366667	Male	62	Smoker	Treatment-naive	1.07649	0.69339	7.96948	0.723163	0	0	0	0.123741	0	0	0	0	0	0	0.413733	0
P-4417	Patient4417	Gastric Cancer	Gastric Adenocarcinoma	Unknown	Biopsy/Paracentesis	Primary	FFPE	25	1872	1202	0.533333	Male	36	Unknown	Treatment-naive	8.2245	4.14e-13	2.76e-10	0.521712	6.20113	0	0	7.28e-06	0	0.0526463	0	0	0	0	5.09e-15	0
P-4418	Patient4418	Bone Sarcoma	Osteosarcoma	Unknown	Biopsy/Paracentesis	Primary	FFPE	20	864	1625	0.366667	Male	16	Unknown	Unknown	3.07908	0	0	1.75125	0	2.68061	0	0	2.02222	0	0	1.57857	0.888276	0	0	0
P-4442	Patient4442	Gastric Cancer	Gastric Adenocarcinoma	Unknown	Biopsy/Paracentesis	Primary	FFPE	40	1320	2422	0.366667	Female	63	Unknown	Treatment-naive	3.64424	2.51e-13	4.06e-10	1.35927	2.34398	0	0	3.07196	0	0.580552	0	0	0	0	1.45e-14	0
P-4447	Patient4447	Head and Neck Carcinoma	Head and Neck Squamous Cell Carcinoma	III	Surgery	Primary	FFPE	45	720	1197	0.4	Male	45	Unknown	Treatment-naive	5.81494	0	0.00015602	0	3.08e-06	8.23e-06	0	4.14917	2.03572	0	0	0	0	0	0	0
P-4454	Patient4454	Pancreatic Cancer	Pancreatic Adenocarcinoma	III	Surgery	Primary	FFPE	40	9180	1191	3.7	Female	63	Unknown	Treatment-naive	30.7552	2.12e-14	0	7.22195	38.0227	3.92e-08	0	3.49e-08	0	0	0	0	0	0	0.00020236	0
P-4458	Patient4458	Lung Adenocarcinoma	Lung Adenocarcinoma	IV	Biopsy/Paracentesis	Primary	FFPE	45	918	2478	1.13333	Male	77	Smoker	Treatment-naive	1.29e-14	8.65e-06	9.94696	12.8979	0.0983513	6.21359	0	5.8432	0	0	4.94e-15	0	0	0	0	0
P-4461	Patient4461	Colorectal Carcinoma	Colorectal Adenocarcinoma	II	Surgery	Primary	FFPE	60	2856	1458	0.633333	Male	62	Unknown	Radiation_Therapy;Targeted_Therapy;Chemotherapy	9.32747	0	7.63e-16	4.60892	0.0272562	0	2.19e-12	1.52572	2.51064	7.86e-09	4.15e-16	7.39e-16	8.77e-16	0	7.7e-16	5.88e-16
P-4463	Patient4463	Gastric Cancer	Gastric Adenocarcinoma	Unknown	Biopsy/Paracentesis	Primary	FFPE	50	269	844	0.4	Male	52	Unknown	Treatment-naive	6.44742	2.23e-13	2.86e-10	2.49864	0.763803	0	0	2.2701	0	0.0200422	0	0	0	0	2.01e-15	0
P-4466	Patient4466	Lung Adenocarcinoma	Lung Adenocarcinoma	I	Surgery	Primary	FFPE	70	4152	1212	0.5	Male	64	Smoker	Treatment-naive	1.26e-14	1.82e-06	9.83113	0.00017938	1.83374	3.18e-14	0	2.33495	0	0	4.78e-15	0	0	0	0	0
P-4467	Patient4467	Esophageal Carcinoma	Esophageal Carcinoma Other	IV	Surgery	Primary	FFPE	20	5280	1466	0.466667	Male	65	Unknown	Treatment-naive	4.22098	1.85399	0.91478	1.60191	0	0	0	3.40834	0	0	0	0	0	1.01e-13	0	0
P-4468	Patient4468	Head and Neck Carcinoma	Nasopharyngeal Carcinoma	Unknown	Biopsy/Paracentesis	Primary	FFPE	60	1032	1766	0.3	Male	55	Unknown	Unknown	3.28225	0	6.70639	0	2.94e-06	1.88e-05	0	0.00960876	0.00173164	0	0	0	0	0	0	0
P-4474	Patient4474	Gastric Cancer	Gastric Adenocarcinoma	III	Surgery	Primary	FFPE	80	5520	1572	1.9	Male	83	Unknown	Treatment-naive	9.62205	2.73e-14	1.95e-10	10.798	9.13486	0	0	6.64e-06	0	1.44507	0	0	0	0	3.41e-15	0
P-4476	Patient4476	Uterine Corpus Endometrial Carcinoma	Uterine Endometrioid Carcinoma	III	Surgery	Primary	FFPE	90	27900	1452	1.13333	Female	50	Unknown	Treatment-naive	10.5753	0	7.88e-05	1.8e-09	0.00410103	0	1.19e-09	0	0	0	0	14.4205	0	0	0	0
P-4477	Patient4477	Esophageal Carcinoma	Esophageal Squamous Cell Carcinoma	III	Surgery	Primary	FFPE	45	6540	2607	0.366667	Male	64	Unknown	Treatment-naive	2.56833	0.173086	4.7124	2.3804	0	0	0	0.165785	0	0	0	0	0	8.38e-14	0	0
P-4485	Patient4485	Liver Hepatocellular Carcinoma	Liver Hepatocellular Carcinoma	II	Surgery	Primary	FFPE	65	15720	991	0.433333	Male	68	Unknown	Treatment-naive	4.67e-09	0	6.60442	5.98704	1.1e-15	0	0	0	0	2.71e-12	0	0	0	2.40854	3.08e-13	2.03e-10
P-4509	Patient4509	Lung Adenocarcinoma	Lung Adenocarcinoma	III	Surgery	Primary	FFPE	30	2016	1358	0.4	Male	64	Smoker	Treatment-naive	1.78e-14	1.75e-05	5.83357	9.31e-05	3.81362	4.63e-14	0	2.3527	0	0	5.96e-15	0	0	0	0	0
P-4510	Patient4510	Gastric Cancer	Gastric Adenocarcinoma	IV	Biopsy/Paracentesis	Primary	FFPE	40	2376	1417	0.466667	Female	67	Unknown	Treatment-naive	8.10139	5.95e-14	4.96e-10	2.23956	0.60887	0	0	0.882207	0	1.16798	0	0	0	0	9.87e-15	0
P-4512	Patient4512	Lung Squamous Cell Carcinoma	Lung Squamous Cell Carcinoma	II	Surgery	Primary	FFPE	85	3984	1359	0.666667	Male	66	Smoker	Treatment-naive	2.43714	2.00893	9.36486	0.959742	0	0	0	4.7916	0	0	0	0	0	0	0.437725	0
P-4516	Patient4516	Colorectal Carcinoma	Colorectal Adenocarcinoma	II	Surgery	Primary	FFPE	60	6240	1101	0.533333	Female	63	Unknown	Treatment-naive	5.67047	0	1.46e-15	1.69e-08	0.0204173	0	2.77e-13	6.4702	1.83e-08	4.99e-09	2.31e-16	5.83e-16	3.79e-16	0	2.83891	1.95e-16
P-4520	Patient4520	Colorectal Carcinoma	Colorectal Adenocarcinoma	II	Surgery	Primary	FFPE	70	9180	1473	0.4	Male	66	Unknown	Treatment-naive	6.99043	0	4.31e-15	4.39e-08	0.0330477	0	2.97653	1.22e-11	3.94e-08	3.24e-08	1.67e-15	1.11e-15	2e-15	0	6.36e-15	1.07e-15
P-4523	Patient4523	Urothelial Carcinoma	Bladder Urothelial Carcinoma	I	Surgery	Primary	FFPE	30	942	1283	0.366667	Male	54	Unknown	Unknown	3.11891	0.0632278	0.00099886	5.65884	3.73e-14	0.263063	0	1.78919	0	0	0	3.59e-15	0	1.10577	0	0
P-4525	Patient4525	Small Cell Lung Cancer	Small Cell Lung Cancer	III	Surgery	Primary	FFPE	40	2496	1195	0.833333	Female	54	Nonsmoker	Treatment-naive	8.67175	3.13355	5.61737	6.22929	0	0	0	0.0790449	0	0	0	0	0	0	0.269004	0
P-4526	Patient4526	Small Cell Lung Cancer	Small Cell Lung Cancer	III	Surgery	Primary	FFPE	40	1236	945	0.5	Male	55	Unknown	Treatment-naive	1.41439	1.09e-11	6.97428	6.12317	0	0	0	0.0185654	0	0	0	0	0	0	0.469605	0
P-4527	Patient4527	Small Cell Lung Cancer	Small Cell Lung Cancer	IV	Surgery	Metastasis	FFPE	80	3012	1564	1.03333	Male	66	Unknown	Chemotherapy	3.57218	6.4e-12	18.1549	6.89378	0	0	0	1.8073	0	0	0	0	0	0	0.571852	0
P-4531	Patient4531	Gastric Cancer	Gastric Adenocarcinoma	III	Surgery	Primary	FFPE	70	23280	842	2.36667	Male	56	Unknown	Treatment-naive	13.244	2.13e-14	3.42527	3.5417	22.7663	0	0	6.09e-07	0	0.0227258	0	0	0	0	1.32e-14	0
P-4542	Patient4542	Lung Adenocarcinoma	Lung Adenocarcinoma	III	Biopsy/Paracentesis	Metastasis	FFPE	98	2868	951	0.3	Male	62	Smoker	Targeted_Therapy;Chemotherapy	8.97e-15	0.875848	4.6893	4.39059	0.0423039	2.05e-14	0	0.00195707	0	0	7.95e-15	0	0	0	0	0
P-4544	Patient4544	Lung Adenocarcinoma	Lung Adenocarcinoma	II	Surgery	Primary	FFPE	60	12360	1616	1.03333	Male	58	Nonsmoker	Treatment-naive	2e-14	6.37671	18.5364	0.00013458	2.11055	1.98e-14	0	2.97617	0	0	5.94e-15	0	0	0	0	0
P-4546	Patient4546	Lung Squamous Cell Carcinoma	Lung Squamous Cell Carcinoma	I	Surgery	Primary	FFPE	60	12240	1085	0.533333	Male	54	Unknown	Treatment-naive	1.17083	0.796982	10.7332	1.51236	0	0	0	1.27862	0	0	0	0	0	0	0.508049	0
P-4548	Patient4548	Liver Hepatocellular Carcinoma	Liver Hepatocellular Carcinoma	Unknown	Biopsy/Paracentesis	Primary	FFPE	30	343	1236	0.333333	Male	49	Unknown	Chemotherapy	2.23e-08	0	1.80735	3.17325	9.52e-15	0	0	0	0	1.23e-12	0	0	0	5.0194	4.52e-13	1.81e-10
P-4549	Patient4549	Gastric Cancer	Gastric Adenocarcinoma	III	Surgery	Primary	FFPE	60	10320	1598	0.4	Male	54	Unknown	Other_Treatments	1.32351	7.48e-15	4.21e-10	5.10048	0.741321	0	0	1.16e-06	0	4.83469	0	0	0	0	1.04e-14	0
P-4555	Patient4555	Liver Hepatocellular Carcinoma	Liver Hepatocellular Carcinoma	II	Surgery	Metastasis	FFPE	65	3948	1734	0.366667	Male	65	Unknown	Treatment-naive	5.29e-09	0	2.09249	5.06843	2.71e-15	0	0	0	0	1.16e-11	0	0	0	2.22534	3.74e-13	0.61374
P-4561	Patient4561	Gastric Cancer	Gastric Adenocarcinoma	III	Surgery	Primary	FFPE	65	9180	1791	0.7	Male	66	Unknown	Treatment-naive	7.03496	1.17e-13	4.62e-10	2.21082	2.21364	0	0	0.728591	0	7.81198	0	0	0	0	2.01e-14	0
P-4564	Patient4564	Lung Adenocarcinoma	Lung Adenocarcinoma	IV	Biopsy/Paracentesis	Primary	FFPE	25	205	1904	0.666667	Female	65	Nonsmoker	Treatment-naive	1.5e-14	4.23538	1.96074	0.00027144	0.0622592	3.94e-14	0	12.7413	0	0	1.49e-14	0	0	0	0	0
P-4565	Patient4565	Esophageal Carcinoma	Esophageal Adenocarcinoma	III	Surgery	Primary	FFPE	40	2052	1080	0.4	Male	63	Unknown	Treatment-naive	1.77115	0.0214406	2.07104	6.00056	0	0	0	0.135807	0	0	0	0	0	5.95e-14	0	0
P-4573	Patient4573	Esophageal Carcinoma	Esophageal Squamous Cell Carcinoma	III	Surgery	Primary	FFPE	80	12660	796	0.4	Female	73	Unknown	Treatment-naive	6.70664	0.547089	1.74953	1.62954	0	0	0	1.36719	0	0	0	0	0	1.73e-13	0	0
P-4579	Patient4579	Non Small Cell Lung Cancer Other	Lung Adenosquamous Carcinoma	I	Surgery	Primary	FFPE	80	6060	1338	0.6	Male	52	Smoker	Treatment-naive	6.78384	1.71051	1.58845	0.564794	0	0	0	6.35241	0	0	0	0	0	0	0	0
P-4580	Patient4580	Lung Adenocarcinoma	Lung Adenocarcinoma	III	Biopsy/Paracentesis	Primary	FFPE	40	1158	1244	0.433333	Male	52	Smoker	Treatment-naive	1.22e-14	1.35e-06	10.2953	0.00014122	3.7042	2.06e-14	0	0.00031925	0	0	6.45e-15	0	0	0	0	0
P-4581	Patient4581	Colorectal Carcinoma	Colorectal Adenocarcinoma	III	Surgery	Primary	FFPE	50	7020	878	3.7	Female	45	Unknown	Treatment-naive	30.2247	0	4.82e-16	9.97e-09	51.7753	0	8.02e-13	2.47e-12	3.75e-08	7.72e-09	2.92e-16	6.29e-16	8.68e-16	0	5.15e-16	3.82e-16
P-4583	Patient4583	Urothelial Carcinoma	Urothelial Carcinoma Other	III	Surgery	Primary	FFPE	45	6000	1087	0.433333	Female	65	Unknown	Treatment-naive	1.83844	1.66199	0.00038917	9.48e-06	2.69e-14	3.32724	0	7.17182	0	0	0	2.54e-15	0	0.00010724	0	0
P-4588	Patient4588	Lung Adenocarcinoma	Lung Adenocarcinoma	IV	Surgery	Metastasis	FFPE	90	11640	1115	2.46667	Male	75	Smoker	Treatment-naive	1.42e-14	6.9e-06	72.6413	0.00013202	2.35776	4.5e-14	0	0.00076545	0	0	6.97e-15	0	0	0	0	0
P-4590	Patient4590	Small Cell Lung Cancer	Small Cell Lung Cancer	III	Biopsy/Paracentesis	Primary	FFPE	60	542	1608	0.4	Male	32	Smoker	Treatment-naive	1.63199	2.54e-11	5.81812	2.89667	0	0	0	0.0997134	0	0	0	0	0	0	0.553507	0
P-4592	Patient4592	Lung Adenocarcinoma	Lung Adenocarcinoma	I	Surgery	Primary	FFPE	60	3816	1210	0.5	Male	54	Smoker	Treatment-naive	1.59e-14	9.07e-06	10.4513	0.00011461	0.914085	1.22e-14	0	4.63445	0	0	6.4e-15	0	0	0	0	0
P-4594	Patient4594	Lung Squamous Cell Carcinoma	Lung Squamous Cell Carcinoma	II	Surgery	Primary	FFPE	70	4740	1088	0.5	Male	70	Smoker	Treatment-naive	0.396659	0.0973505	5.22455	2.98249	0	0	0	2.11645	0	0	0	0	0	0	0.182505	0
P-4598	Patient4598	Colorectal Carcinoma	Colorectal Adenocarcinoma	IV	Surgery	Primary	FFPE	60	14460	1116	0.466667	Male	85	Unknown	Treatment-naive	11.9151	0	2.27e-15	3.47e-08	0.022952	0	2.06193	1.58e-11	2.25e-08	6.95e-09	5.1e-16	5.85e-16	3.02e-16	0	1.01e-15	3.66e-16
P-4602	Patient4602	Lung Adenocarcinoma	Lung Adenocarcinoma	IV	Biopsy/Paracentesis	Metastasis	FFPE	30	57	1049	0.566667	Male	59	Smoker	Targeted_Therapy	1.99e-14	3.24e-06	11.0507	4.38519	1.7078	2.85603	0	0.00028488	0	0	6.54e-15	0	0	0	0	0
P-4606	Patient4606	Breast Carcinoma	Breast Invasive Carcinoma	II	Surgery	Primary	FFPE	60	1752	1449	0.433333	Female	63	Unknown	Treatment-naive	1.05165	0.110402	0.0552284	3.40562	3.25e-15	0	0	8.3771	0	5.88e-08	0	0	0	0	0	0
P-4610	Patient4610	Gastric Cancer	Gastric Adenocarcinoma	I	Surgery	Primary	FFPE	90	10860	847	2.53333	Male	73	Unknown	Treatment-naive	7.10444	2.81e-14	2.98e-10	3.64646	39.0081	0	0	2.99e-06	0	0.240981	0	0	0	0	6.19e-15	0
P-4616	Patient4616	Colorectal Carcinoma	Colorectal Adenocarcinoma	Unknown	Surgery	Primary	FFPE	90	25320	1810	0.333333	Male	38	Unknown	Treatment-naive	4.34689	0	1.61e-15	1.77e-08	0.0297896	0	1.32e-12	9.54e-12	2.59e-08	1.1e-08	5.62332	7.71e-16	2.99e-16	0	1.39e-15	1.52e-16
P-4622	Patient4622	Liver Hepatocellular Carcinoma	Liver Hepatocellular Carcinoma	II	Surgery	Primary	FFPE	95	18840	1137	0.466667	Male	70	Unknown	Treatment-naive	6.63e-09	0	2.72303	5.86151	2.39e-15	0	0	0	0	1.83e-11	0	0	0	7.41545	3.92e-13	1.72e-10
P-4624	Patient4624	Intrahepatic Cholangiocarcinoma	Intrahepatic Cholangiocarcinoma	III	Surgery	Primary	FFPE	70	4380	1334	0.366667	Male	52	Unknown	Treatment-naive	6.46094	1.27e-15	4.53777	1.55e-08	0.00129324	0	0	8.66e-11	1.7e-09	0	0	0	5.92e-16	1.96e-09	0	0
P-4633	Patient4633	Ovarian Carcinoma	High-Grade Serous Ovarian Cancer	IV	Surgery	Metastasis	FFPE	40	15000	1453	0.4	Female	67	Unknown	Chemotherapy	0.903076	0	0	3.94797	1.33211	0	0	1.02334	0.448243	0	0	1.56767	6.66e-05	0	1.77753	0
P-4637	Patient4637	Colorectal Carcinoma	Colorectal Carcinoma Other	II	Surgery	Primary	FFPE	70	3312	1540	3.5	Male	34	Unknown	Treatment-naive	3.20046	0	1.68e-15	4.95504	28.984	0	2.49e-12	9.69e-12	9.06565	2.4e-08	5.09e-16	9.71e-16	1.08e-15	0	2.04e-15	13.7949
P-4639	Patient4639	Colorectal Carcinoma	Colorectal Adenocarcinoma	II	Surgery	Primary	FFPE	40	4212	1264	4.2	Male	61	Unknown	Treatment-naive	22.2308	0	1.05e-15	2.26e-08	61.7692	0	1.33e-12	3.95e-12	4.07e-08	1.91e-08	3.22e-16	1.06e-15	1.57e-15	0	1.04e-15	7.71e-16
P-4640	Patient4640	Extrahepatic Cholangiocarcinoma	Extrahepatic Cholangiocarcinoma	I	Surgery	Primary	FFPE	40	1860	1151	0.466667	Male	41	Unknown	Treatment-naive	0.0319276	6.91651	1.82e-10	0.00035497	1.92e-06	1.69e-14	0	2.73613	1.28e-11	2.31508	0	0	0	6.63e-12	1.3e-16	0
P-4642	Patient4642	Lung Squamous Cell Carcinoma	Lung Squamous Cell Carcinoma	IV	Biopsy/Paracentesis	Primary	FFPE	70	606	815	0.433333	Male	67	Unknown	Unknown	0.195467	0.0128464	10.7422	0.775537	0	0	0	0.135306	0	0	0	0	0	0	0.138645	0
P-4646	Patient4646	Esophageal Carcinoma	Esophageal Squamous Cell Carcinoma	III	Surgery	Primary	FFPE	85	2868	1804	0.333333	Male	74	Unknown	Treatment-naive	3.22804	0.963122	0.413461	5.15525	0	0	0	0.240117	0	0	0	0	0	1.12e-14	0	0
P-4650	Patient4650	Lung Squamous Cell Carcinoma	Lung Squamous Cell Carcinoma	III	Surgery	Primary	FFPE	80	24720	1134	0.966667	Male	52	Nonsmoker	Treatment-naive	0.766281	2.52031	16.2192	5.34788	0	0	0	2.00374	0	0	0	0	0	0	1.1426	0
P-4658	Patient4658	Lung Squamous Cell Carcinoma	Lung Squamous Cell Carcinoma	IV	Biopsy/Paracentesis	Primary	FFPE	60	361	1158	1	Male	64	Nonsmoker	Treatment-naive	3.70995	0.0416711	17.891	2.10702	0	0	0	0.229115	0	0	0	0	0	0	5.02121	0
P-4665	Patient4665	Colorectal Carcinoma	Colorectal Adenocarcinoma	IV	Surgery	Metastasis	FFPE	30	3684	1415	0.9	Female	74	Unknown	Treatment-naive	16.8711	0	2.08e-15	2.51e-08	4.16674	0	3.36e-12	0.962165	6.14e-08	5.9e-08	6.68e-16	1.37e-15	1.23e-15	0	2.18e-15	1.09e-15
P-4679	Patient4679	Esophageal Carcinoma	Esophageal Squamous Cell Carcinoma	III	Surgery	Primary	FFPE	50	3660	1378	0.3	Male	53	Unknown	Treatment-naive	2.56349	0.0232917	2.35371	4.99925	0	0	0	0.0602531	0	0	0	0	0	1.1e-14	0	0
P-4681	Patient4681	Esophageal Carcinoma	Esophageal Squamous Cell Carcinoma	III	Surgery	Primary	FFPE	90	13440	1320	0.333333	Male	69	Unknown	Treatment-naive	4.43552	0.551091	1.09255	2.68844	0	0	0	1.2324	0	0	0	0	0	7.13e-15	0	0
P-4683	Patient4683	Breast Carcinoma	Breast Invasive Carcinoma	II	Surgery	Primary	FFPE	65	12360	859	0.4	Female	54	Unknown	Treatment-naive	1.28623	7.64258	1.54491	0.0623076	2.96e-15	0	0	0.463972	0	2.39e-08	0	0	0	0	0	0
P-4685	Patient4685	Colorectal Carcinoma	Colorectal Adenocarcinoma	II	Surgery	Primary	FFPE	80	11940	1412	0.733333	Male	96	Unknown	Treatment-naive	15.3193	0	1.33e-15	5.65481	0.0258696	0	1.43e-12	3.03e-11	3.92e-08	2.33e-08	5.3e-16	7.98e-16	8.19e-16	0	9.38e-16	5.51e-16
P-4687	Patient4687	Liver Hepatocellular Carcinoma	Liver Hepatocellular Carcinoma	III	Surgery	Primary	FFPE	95	9240	1212	0.966667	Male	63	Unknown	Treatment-naive	4.86e-09	0	3.32466	9.04295	1.45e-15	0	0	0	0	4.66e-12	0	0	0	16.6324	2.42e-13	3.32e-10
P-4689	Patient4689	Lung Squamous Cell Carcinoma	Lung Squamous Cell Carcinoma	Unknown	Biopsy/Paracentesis	Primary	FFPE	70	1002	962	0.433333	Male	67	Smoker	Treatment-naive	4.63919	0.0192848	7.11856	0.879275	0	0	0	0.0184021	0	0	0	0	0	0	0.325282	0
P-4702	Patient4702	Breast Carcinoma	Breast Invasive Carcinoma	II	Surgery	Primary	FFPE	60	2988	964	0.6	Female	43	Unknown	Chemotherapy	0.150784	10.1394	2.55599	0.277278	1.57e-15	0	0	3.87651	0	2.85e-08	0	0	0	0	0	0
P-4703	Patient4703	Kidney Renal Cell Carcinoma	Renal Clear Cell Carcinoma	IV	Biopsy/Paracentesis	Primary	FFPE	30	720	947	0.4	Male	72	Unknown	Treatment-naive	0.171387	0	4.61746	0.753948	0.0032727	0	0	0	0	0	0	0	0	6.45393	0	0
P-4704	Patient4704	Lung Squamous Cell Carcinoma	Lung Squamous Cell Carcinoma	Unknown	Biopsy/Paracentesis	Primary	FFPE	40	1188	1651	0.5	Male	61	Unknown	Unknown	1.85349	0.159617	10.7775	2.03918	0	0	0	0.974624	0	0	0	0	0	0	0.195637	0
P-4706	Patient4706	Colorectal Carcinoma	Colorectal Adenocarcinoma	II	Surgery	Primary	FFPE	60	3384	1042	0.4	Male	67	Unknown	Treatment-naive	9.97445	0	9.07e-16	1.55e-08	0.0255456	0	1.41e-12	3.43e-11	2.09e-08	5.4e-09	3.97e-16	7.19e-16	5.96e-16	0	4.18e-16	2.77e-16
P-4723	Patient4723	Colorectal Carcinoma	Colorectal Adenocarcinoma	II	Surgery	Primary	FFPE	85	23280	1238	0.433333	Female	66	Unknown	Treatment-naive	7.50748	0	3.43875	2.19e-08	0.0306448	0	5.41e-13	5.89e-11	3.77e-08	1.02313	3.87e-16	3.57e-16	2.1e-16	0	1.55e-15	2.62e-16
P-4727	Patient4727	Lung Adenocarcinoma	Lung Adenocarcinoma	III	Surgery	Primary	FFPE	50	20520	968	0.566667	Male	64	Smoker	Treatment-naive	7.52e-15	4.09e-06	11.0422	5.90609	0.0514413	5.29e-14	0	0.00025935	0	0	5.84e-15	0	0	0	0	0
P-4729	Patient4729	Lung Adenocarcinoma	Lung Adenocarcinoma	I	Surgery	Primary	FFPE	50	7560	1065	0.433333	Male	81	Nonsmoker	Treatment-naive	1.48e-14	3.76e-06	10.7213	0.0002623	0.0488816	2.22909	0	0.00047809	0	0	8.93e-15	0	0	0	0	0
P-4734	Patient4734	Ovarian Carcinoma	High-Grade Serous Ovarian Cancer	IV	Surgery	Metastasis	FFPE	60	7380	1097	0.5	Female	61	Unknown	Chemotherapy	2.12229	0	0	4.97725	1.24505	0	0	3.87267	1.04778	0	0	0.606957	0.00020442	0	1.12781	0
P-4739	Patient4739	Head and Neck Carcinoma	Head and Neck Squamous Cell Carcinoma	IV	Biopsy/Paracentesis	Metastasis	FFPE	80	4488	866	0.5	Male	50	Smoker	Radiation_Therapy	0.175053	0	7.8071	0	1.15e-06	2.13e-05	0	5.07236	0.945464	0	0	0	0	0	0	0
P-4743	Patient4743	Esophageal Carcinoma	Esophageal Squamous Cell Carcinoma	III	Surgery	Primary	FFPE	60	8220	1113	0.3	Male	59	Unknown	Treatment-naive	0.913161	1.01117	3.73354	4.07228	0	0	0	1.26984	0	0	0	0	0	1.49e-13	0	0
P-4762	Patient4762	Colorectal Carcinoma	Colorectal Adenocarcinoma	Unknown	Surgery	Primary	FFPE	70	26160	1202	5.43333	Female	55	Unknown	Treatment-naive	33.5837	0	7.43e-16	1.37e-08	94.4163	0	1.11e-12	1.08e-11	4.11e-08	5e-09	1.74e-16	7.07e-16	8.04e-16	0	8.86e-16	4.61e-16
P-4770	Patient4770	Lung Adenocarcinoma	Lung Adenocarcinoma	IV	Biopsy/Paracentesis	Primary	FFPE	20	155	606	0.466667	Male	58	Smoker	Treatment-naive	1.13e-14	5.84e-06	8.70905	0.00012256	0.0145414	2.16164	0	2.11463	0	0	4.9e-15	0	0	0	0	0
P-4773	Patient4773	Liver Hepatocellular Carcinoma	Liver Hepatocellular Carcinoma	III	Surgery	Primary	FFPE	95	4440	1212	0.966667	Male	54	Unknown	Treatment-naive	8.62e-09	0	1.96682	2.46833	3.16e-15	0	0	0	0	1.84e-12	0	0	0	4.38961	20.1752	2.66e-10
P-4776	Patient4776	Lung Squamous Cell Carcinoma	Lung Squamous Cell Carcinoma	Unknown	Surgery	Primary	FFPE	45	2112	1008	0.4	Male	64	Unknown	Treatment-naive	2.48521	0.0764148	4.45256	1.5468	0	0	0	1.1321	0	0	0	0	0	0	0.306906	0
P-4781	Patient4781	Ovarian Carcinoma	High-Grade Serous Ovarian Cancer	III	Surgery	Primary	FFPE	65	6480	1393	0.366667	Female	63	Unknown	Chemotherapy	1.02547	0	0	5.89501	1.08612	0	0	0.0860087	0.489379	0	0	0.835564	5.85e-05	0	1.5824	0
P-4782	Patient4782	Colorectal Carcinoma	Colorectal Adenocarcinoma	II	Surgery	Primary	FFPE	35	3852	694	0.333333	Male	81	Unknown	Treatment-naive	9.96247	0	1.61e-15	2.18e-08	0.045996	0	5.07e-12	2.29e-11	6.44e-08	0.991533	5.98e-16	5.62e-16	4.76e-16	0	1.8e-15	2.24e-16
P-4784	Patient4784	Lung Squamous Cell Carcinoma	Lung Squamous Cell Carcinoma	III	Surgery	Primary	FFPE	80	4692	863	0.533333	Male	74	Smoker	Treatment-naive	1.41296	0.631192	9.88551	2.52749	0	0	0	0.0984001	0	0	0	0	0	0	0.444439	0
P-4786	Patient4786	Lung Adenocarcinoma	Lung Adenocarcinoma	II	Surgery	Primary	FFPE	30	7380	1293	1.33333	Male	70	Smoker	Treatment-naive	1.38e-14	5.79e-07	41.1269	0.00010488	0.871954	1.47e-15	0	0.00107967	0	0	6.11e-15	0	0	0	0	0
P-4794	Patient4794	Colorectal Carcinoma	Colorectal Adenocarcinoma	IV	Surgery	Primary	FFPE	30	6120	1547	0.4	Female	69	Unknown	Treatment-naive	9.77514	0	1.53e-15	2.43e-08	0.0345769	0	2.1e-12	1.19028	5.19e-08	2.65e-08	5.97e-16	7.46e-16	1.24e-15	0	3.37e-15	8.76e-16
P-4796	Patient4796	Lung Squamous Cell Carcinoma	Lung Squamous Cell Carcinoma	III	Surgery	Primary	FFPE	80	9180	1404	1.03333	Male	61	Unknown	Treatment-naive	0.696222	7.75387	5.58561	2.4467	0	0	0	14.3649	0	0	0	0	0	0	0.152745	0
P-4797	Patient4797	Small Cell Lung Cancer	Small Cell Lung Cancer	I	Surgery	Primary	FFPE	75	3192	884	0.4	Female	71	Unknown	Treatment-naive	1.31817	3.44e-13	7.26256	1.91363	0	0	0	0.00412221	0	0	0	0	0	0	0.50152	0
P-4799	Patient4799	Gastric Cancer	Gastric Adenocarcinoma	IV	Surgery	Metastasis	FFPE	25	936	1033	0.3	Male	59	Unknown	Radiation_Therapy;Chemotherapy	5.36992	8.69e-14	1.99e-10	2.68681	0.59167	0	0	1.28e-06	0	1.35159	0	0	0	0	4.96e-15	0
P-4800	Patient4800	Liver Hepatocellular Carcinoma	Liver Hepatocellular Carcinoma	Unknown	Biopsy/Paracentesis	Primary	FFPE	85	1164	1454	0.533333	Male	67	Unknown	Unknown	1.0541	0	5.85468	8.62946	5.58e-15	0	0	0	0	2.07e-12	0	0	0	1.46175	1.92e-13	2.26e-10
P-4802	Patient4802	Lung Adenocarcinoma	Lung Adenocarcinoma	IV	Surgery	Primary	FFPE	30	4308	1445	0.833333	Male	53	Nonsmoker	Chemotherapy	1.8e-14	2.48e-06	19.7288	0.00011517	5.26994	1.74e-14	0	0.00111175	0	0	5.53e-15	0	0	0	0	0
P-4803	Patient4803	Lung Adenocarcinoma	Lung Adenocarcinoma	I	Surgery	Primary	FFPE	70	3708	1150	0.466667	Male	67	Smoker	Treatment-naive	10.7762	1.35e-05	3.16561	0.00016735	0.0575303	4.39e-14	0	0.00051889	0	0	3.55e-15	0	0	0	0	0
P-4806	Patient4806	Soft Tissue Sarcoma	Myxoid Fibrosarcoma	III	Surgery	Primary	FFPE	40	1752	1405	1.06667	Female	83	Unknown	Treatment-naive	5.5526	0	7.21e-15	0.0753292	20.3721	0	0	3.07e-08	0	3.24e-08	0	0	0	7.46e-09	0	0
P-4812	Patient4812	Lung Squamous Cell Carcinoma	Lung Squamous Cell Carcinoma	II	Surgery	Primary	FFPE	50	4236	974	0.533333	Male	75	Smoker	Treatment-naive	4.42145	0.732789	7.43746	1.72445	0	0	0	1.20776	0	0	0	0	0	0	0.476086	0
P-4813	Patient4813	Lung Squamous Cell Carcinoma	Lung Squamous Cell Carcinoma	III	Surgery	Primary	FFPE	70	3864	1099	0.866667	Male	66	Smoker	Treatment-naive	3.72004	1.58333	13.8892	3.36643	0	0	0	0.100674	0	0	0	0	0	0	0.340303	0
P-4815	Patient4815	Lung Adenocarcinoma	Lung Adenocarcinoma	III	Surgery	Primary	FFPE	35	4032	1013	2.63333	Male	49	Smoker	Treatment-naive	1.24e-14	3.61e-06	75.4959	0.00011161	3.49772	1.25e-14	0	0.00625692	0	0	6.16e-15	0	0	0	0	0
P-4820	Patient4820	Colorectal Carcinoma	Colorectal Adenocarcinoma	III	Surgery	Primary	FFPE	60	13200	1435	0.433333	Female	79	Unknown	Treatment-naive	7.44165	0	1.46e-15	2.03e-08	0.0319098	0	1.96e-12	0.853786	3.58e-08	5.64e-09	4.55e-16	8.36e-16	4.88e-16	0	3.67266	2.38e-16
P-4823	Patient4823	Gallbladder Carcinoma	Gallbladder Adenocarcinoma	IV	Biopsy/Paracentesis	Metastasis	FFPE	40	612	997	0.466667	Female	62	Unknown	Unknown	6.39263	0.0546032	1.1e-07	6.65916	2.18e-10	0	9.73e-09	0.893603	0	0	0	7.69e-16	0	0	0	0
P-4826	Patient4826	Lung Adenocarcinoma	Lung Adenocarcinoma	IV	Biopsy/Paracentesis	Primary	FFPE	40	1056	1333	0.7	Male	49	Smoker	Treatment-naive	1.12e-14	9.62e-07	16.5456	0.0001491	2.45396	1.7e-14	0	0.00029058	0	0	4.95e-15	0	0	0	0	0
P-4830	Patient4830	Colorectal Carcinoma	Colorectal Adenocarcinoma	II	Surgery	Primary	FFPE	40	1632	1044	1.76667	Male	55	Unknown	Treatment-naive	5.9378	0	1.88e-15	5.86773	32.1945	0	1.49e-12	5.39e-11	4.36e-08	1.49e-08	8.08e-16	7.64e-16	4.74e-16	0	1.91e-15	3.03e-16
P-4837	Patient4837	Colorectal Carcinoma	Colorectal Adenocarcinoma	III	Surgery	Primary	FFPE	65	4020	993	0.7	Male	52	Unknown	Treatment-naive	3.56016	0	2.28e-15	2.83e-08	4.58452	0	9.3e-13	1.06e-11	4.29e-08	9.85532	1.65e-15	9.95e-16	3.61e-16	0	2.73e-15	3.65e-16
P-4843	Patient4843	Lung Adenocarcinoma	Lung Adenocarcinoma	I	Surgery	Primary	FFPE	60	1188	1232	0.566667	Male	66	Nonsmoker	Treatment-naive	1.32e-14	3.17e-06	12.0859	9.11e-05	1.9844	2.39e-14	0	0.929571	0	0	5.74e-15	0	0	0	0	0
P-4850	Patient4850	Colorectal Carcinoma	Colorectal Adenocarcinoma	I	Surgery	Primary	FFPE	60	2808	1796	0.333333	Male	74	Unknown	Treatment-naive	10.9391	0	2.24e-15	2.22e-08	0.0608859	0	2.83e-12	4.44e-11	3.9e-08	2.16e-08	8.73e-16	1.46e-15	1.76e-15	0	2.14e-15	9.53e-16
P-4853	Patient4853	Colorectal Carcinoma	Colorectal Adenocarcinoma	III	Surgery	Primary	FFPE	60	4704	996	0.866667	Female	63	Unknown	Treatment-naive	22.4831	0	2.86e-15	2.9e-08	0.0292044	0	3.48768	2.08e-11	3.7e-08	2.97e-08	6.58e-16	7.62e-16	1.54e-15	0	1.36e-15	6.56e-16
P-4867	Patient4867	Colorectal Carcinoma	Colorectal Adenocarcinoma	IV	Surgery	Metastasis	FFPE	70	3612	973	0.333333	Male	54	Unknown	Chemotherapy	10.969	0	1.36e-15	1.94e-08	0.0309662	0	9.73e-13	7.83e-12	4.29e-08	3.25e-09	3.55e-16	6e-16	8.86e-16	0	1.25e-15	3.37e-16
P-4882	Patient4882	Lung Adenocarcinoma	Lung Adenocarcinoma	IV	Biopsy/Paracentesis	Primary	FFPE	40	124	915	1.16667	Male	71	Smoker	Other_Treatments	1.56e-14	1e-05	9.18597	5.14399	17.4927	4.17658	0	0.0007129	0	0	6.91e-15	0	0	0	0	0
P-4884	Patient4884	Liver Hepatocellular Carcinoma	Liver Hepatocellular Carcinoma	I	Surgery	Primary	FFPE	40	2796	1389	0.5	Male	53	Unknown	Treatment-naive	9.51815	0	1.84301	5.59066	3.25e-15	0	0	0	0	4.88e-12	0	0	0	0.04817	2.95e-13	1.96e-10
P-4885	Patient4885	Intrahepatic Cholangiocarcinoma	Intrahepatic Cholangiocarcinoma	II	Surgery	Primary	FFPE	55	3504	1152	0.366667	Female	71	Unknown	Treatment-naive	8.47222	1.5e-15	1.52649	1.58e-08	0.00129834	0	0	1.68e-09	1.08e-09	0	0	0	4.88e-16	2.95e-10	0	0
P-4893	Patient4893	Gastric Cancer	Gastric Adenocarcinoma	IV	Biopsy/Paracentesis	Primary	FFPE	65	4332	1087	0.333333	Male	71	Unknown	Treatment-naive	3.61011	9.69e-15	3.44703	2.08253	0.81556	0	0	3.32e-07	0	0.044769	0	0	0	0	1.16e-14	0
P-4901	Patient4901	Liver Hepatocellular Carcinoma	Liver Hepatocellular Carcinoma	Unknown	Surgery	Primary	FFPE	50	3972	1462	0.466667	Male	64	Unknown	Treatment-naive	4.92e-09	0	1.01211	6.22196	1.63e-15	0	0	0	0	5.33e-12	0	0	0	0.353348	6.41258	2.16e-10
P-4902	Patient4902	Lung Adenocarcinoma	Lung Adenocarcinoma	IV	Biopsy/Paracentesis	Primary	FFPE	85	131	1163	0.466667	Male	65	Smoker	Treatment-naive	1.15e-14	3.63e-07	9.54278	0.00013903	2.45686	1.02e-15	0	0.00022527	0	0	6.63e-15	0	0	0	0	0
P-4905	Patient4905	Gastric Cancer	Gastric Adenocarcinoma	II	Surgery	Primary	FFPE	90	19080	1694	0.433333	Male	64	Unknown	Treatment-naive	6.88952	2.81e-13	3.94e-10	2.23803	1.29899	0	0	1.36347	0	1.20999	0	0	0	0	4.77e-15	0
P-4910	Patient4910	Liver Hepatocellular Carcinoma	Liver Hepatocellular Carcinoma	III	Surgery	Primary	FFPE	40	3240	660	0.4	Male	68	Unknown	Treatment-naive	1.19e-08	0	1.19594	10.4498	4.17e-15	0	0	0	0	3.61e-12	0	0	0	0.354227	1.26e-13	3.1e-10
P-4913	Patient4913	Liver Hepatocellular Carcinoma	Liver Hepatocellular Carcinoma	IV	Biopsy/Paracentesis	Metastasis	FFPE	70	265	2143	0.4	Male	54	Unknown	Targeted_Therapy	5.91e-09	0	5.28888	3.50928	7.11e-16	0	0	0	0	1.86e-12	0	0	0	2.20184	3.47e-13	3.8e-10
P-4915	Patient4915	Colorectal Carcinoma	Colorectal Adenocarcinoma	III	Surgery	Primary	FFPE	55	6900	1479	0.366667	Male	70	Unknown	Treatment-naive	6.88375	0	1.35e-15	1.8e-08	2.02672	0	2.02e-12	4.16e-11	3.23e-08	1.08952	6.84e-16	1.11e-15	8.83e-16	0	1.2e-15	4.82e-16
P-4922	Patient4922	Esophageal Carcinoma	Esophageal Squamous Cell Carcinoma	II	Surgery	Primary	FFPE	80	2568	926	0.4	Female	65	Unknown	Treatment-naive	2.73112	1.42549	3.24572	4.4305	0	0	0	0.167165	0	0	0	0	0	2.65e-14	0	0
P-4934	Patient4934	Non Small Cell Lung Cancer Other	Lung Adenosquamous Carcinoma	II	Surgery	Primary	FFPE	85	4296	1234	0.733333	Male	67	Smoker	Radiation_Therapy;Chemotherapy	2.84373	0.566408	9.34635	4.77373	0	0	0	2.46978	0	0	0	0	0	0	0	0
P-4935	Patient4935	Lung Adenocarcinoma	Lung Adenocarcinoma	I	Surgery	Primary	FFPE	85	2952	1236	0.433333	Male	67	Nonsmoker	Chemotherapy	1.42e-14	1.03e-05	7.81863	0.00011695	2.09174	1.02e-13	0	1.0895	0	0	7.29e-15	0	0	0	0	0
P-4942	Patient4942	Pancreatic Cancer	Pancreatic Adenocarcinoma	I	Surgery	Primary	FFPE	35	18840	1443	0.4	Male	44	Unknown	Treatment-naive	6.41146	3.77e-14	0	3.51894	1.06943	5.73e-08	0	1.04e-07	0	0	0	0	0	0	0.00017828	0
P-4945	Patient4945	Lung Squamous Cell Carcinoma	Lung Squamous Cell Carcinoma	III	Biopsy/Paracentesis	Metastasis	FFPE	70	3408	1208	0.333333	Male	49	Nonsmoker	Treatment-naive	2.40657	0.00426278	4.9934	2.42774	0	0	0	0.0129144	0	0	0	0	0	0	0.155124	0
P-4948	Patient4948	Colorectal Carcinoma	Colorectal Adenocarcinoma	III	Surgery	Primary	FFPE	60	6180	974	0.466667	Male	71	Unknown	Treatment-naive	8.51285	0	1.1e-15	4.46238	0.0247725	0	4.62e-12	2.09e-11	5.47e-08	2.31e-08	7.74e-16	4.97e-16	1.14e-15	0	8.8e-16	4.85e-16
P-4954	Patient4954	Liver Hepatocellular Carcinoma	Liver Hepatocellular Carcinoma	IV	Surgery	Primary	FFPE	98	2844	1015	0.466667	Male	76	Unknown	Treatment-naive	1.65e-08	0	0.222246	3.30483	5.76e-15	0	0	0	0	2.08e-12	0	0	0	7.47292	1.32e-13	3.9e-10
P-4956	Patient4956	Gastric Cancer	Gastric Adenocarcinoma	III	Surgery	Primary	FFPE	50	7680	1376	0.366667	Male	50	Unknown	Treatment-naive	2.10607	6.28e-14	4.81e-10	3.815	0.465721	0	0	1.05441	0	5.55879	0	0	0	0	1.37e-14	0
P-4966	Patient4966	Colorectal Carcinoma	Colorectal Adenocarcinoma	III	Surgery	Primary	FFPE	60	3600	1415	0.433333	Female	70	Unknown	Treatment-naive	8.3862	0	1.89e-15	3.58648	0.0273234	0	9.85e-13	6.99e-11	3.9e-08	1.79e-08	3.87e-16	5.69e-16	9.35e-16	0	1.71e-15	4.23e-16
P-4967	Patient4967	Colorectal Carcinoma	Colorectal Adenocarcinoma	III	Surgery	Primary	FFPE	50	3876	1115	2.7	Female	79	Unknown	Treatment-naive	4.70464	0	1.48e-15	1.87e-08	10.9788	0	2.95e-12	2.44e-11	4.04e-08	3.78e-08	7.94e-16	26.609	9.70753	0	1.01e-15	6.07e-16
P-4969	Patient4969	Colorectal Carcinoma	Colorectal Adenocarcinoma	III	Surgery	Primary	FFPE	50	3876	1185	0.4	Female	74	Unknown	Treatment-naive	9.9789	0	2.19e-15	2.62e-08	0.0211025	0	4.43e-12	6.4e-12	2.68e-08	6.38e-09	1.61e-15	6.69e-16	4.73e-16	0	2.65e-15	3.64e-16
P-4973	Patient4973	Lung Squamous Cell Carcinoma	Lung Squamous Cell Carcinoma	IV	Biopsy/Paracentesis	Primary	FFPE	50	89	933	0.866667	Male	73	Smoker	Treatment-naive	4.44436	0.0660428	19.3475	3.52155	0	0	0	0.0755431	0	0	0	0	0	0	0.544956	0
P-4980	Patient4980	Gastric Cancer	Gastric Adenocarcinoma	Unknown	Biopsy/Paracentesis	Primary	FFPE	50	185	1591	0.333333	Female	68	Unknown	Treatment-naive	3.70072	8.45e-14	6.5e-10	3.7296	2.54846	0	0	1.49e-06	0	0.0212106	0	0	0	0	1.62e-14	0
P-4981	Patient4981	Lung Adenocarcinoma	Lung Adenocarcinoma	III	Biopsy/Paracentesis	Metastasis	FFPE	90	88	1224	0.5	Male	33	Smoker	Radiation_Therapy;Chemotherapy	2.23e-14	5.63e-06	8.77369	4.00903	4.21681	7.56e-14	0	0.0004562	0	0	6.3e-15	0	0	0	0	0
P-4984	Patient4984	Esophageal Carcinoma	Esophageal Squamous Cell Carcinoma	II	Surgery	Primary	FFPE	80	4284	1217	1.23333	Male	70	Unknown	Treatment-naive	1.43992	11.125	1.06809	0.618453	0	0	0	21.7485	0	0	0	0	0	5.8e-15	0	0
P-4997	Patient4997	Small Cell Lung Cancer	Small Cell Lung Cancer	IV	Biopsy/Paracentesis	Metastasis	FFPE	20	3360	1042	0.433333	Male	65	Smoker	Unknown	1.18002	1.13e-12	8.87334	2.52243	0	0	0	0.0149271	0	0	0	0	0	0	0.409276	0
P-5001	Patient5001	Lung Adenocarcinoma	Lung Adenocarcinoma	IV	Surgery	Primary	FFPE	70	4740	822	2.23333	Male	55	Nonsmoker	Chemotherapy	1.77e-14	1.56e-05	59.2139	0.00014712	2.99097	3.81e-14	0	2.7434	0	0	6.05161	0	0	0	0	0
P-5016	Patient5016	Colorectal Carcinoma	Colorectal Adenocarcinoma	IV	Biopsy/Paracentesis	Primary	FFPE	80	217	1332	0.466667	Female	61	Unknown	Chemotherapy	12.7297	0	2.7e-15	1.91e-08	0.013385	0	2.8e-12	4.11e-11	1.98e-08	1.25689	1.11e-15	3.13e-16	3.7e-16	0	1.8e-15	1.54e-16
P-5017	Patient5017	Colorectal Carcinoma	Colorectal Adenocarcinoma	IV	Biopsy/Paracentesis	Metastasis	FFPE	50	2736	1298	0.433333	Female	75	Unknown	Chemotherapy	8.62248	0	2.91e-15	1.88e-08	3.37752	0	1.29e-12	2.35e-11	4.83e-08	7.1e-09	6.24e-16	5.83e-16	2.61e-15	0	2.99e-15	7.8e-16
P-5018	Patient5018	Esophageal Carcinoma	Esophageal Squamous Cell Carcinoma	III	Surgery	Primary	FFPE	40	3780	1019	0.4	Male	69	Unknown	Treatment-naive	3.40158	1.77914	0.669604	1.5749	0	0	0	2.57478	0	0	0	0	0	7.84e-15	0	0
P-5023	Patient5023	Liver Hepatocellular Carcinoma	Liver Hepatocellular Carcinoma	III	Surgery	Primary	FFPE	70	3324	1188	0.9	Male	55	Unknown	Treatment-naive	2.1e-08	0	4.77352	3.92167	4.71e-15	0	0	0	0	2.49e-12	0	0	0	19.3048	2.71e-13	2.04e-10
P-5025	Patient5025	Esophageal Carcinoma	Esophageal Squamous Cell Carcinoma	III	Surgery	Primary	FFPE	85	3384	1459	0.366667	Female	68	Unknown	Treatment-naive	5.76847	0.916206	0.639407	1.62798	0	0	0	3.04794	0	0	0	0	0	5.74e-15	0	0
P-5026	Patient5026	Gallbladder Carcinoma	Gallbladder Adenocarcinoma	IV	Surgery	Primary	FFPE	60	3720	995	0.533333	Male	80	Unknown	Treatment-naive	6.25063	7.77514	1.92e-07	0.789396	2.22e-10	0	1.3e-08	2.18484	0	0	0	4.22e-16	0	0	0	0
P-5028	Patient5028	Colorectal Carcinoma	Colorectal Adenocarcinoma	II	Surgery	Primary	FFPE	50	12720	927	2.3	Female	38	Unknown	Treatment-naive	3.60229	0	1e-15	1.53e-08	45.3977	0	1.8e-12	6.42e-12	3.58e-08	6.7e-09	3.66e-16	9.04e-16	1.05e-15	0	1.26e-15	5.13e-16
P-5032	Patient5032	Lung Adenocarcinoma	Lung Adenocarcinoma	IV	Surgery	Primary	FFPE	60	1836	710	1.06667	Male	72	Smoker	Treatment-naive	1.53e-14	2.65962	11.9591	0.00011444	8.90246	2.74e-14	0	0.00092706	0	0	10.4777	0	0	0	0	0
P-5039	Patient5039	Esophageal Carcinoma	Esophageal Squamous Cell Carcinoma	IV	Surgery	Primary	FFPE	80	3180	1533	1.13333	Male	75	Unknown	Treatment-naive	6.4529	5.47026	1.19566	4.93948	0	0	0	17.9417	0	0	0	0	0	6.81e-14	0	0
P-5046	Patient5046	Non Small Cell Lung Cancer Other	Lung Adenosquamous Carcinoma	IV	Surgery	Metastasis	FFPE	30	11280	1040	0.533333	Male	60	Unknown	Treatment-naive	0.365109	0.424172	12.7955	3.3268	0	0	0	0.0884603	0	0	0	0	0	0	0	0
P-5048	Patient5048	Lung Adenocarcinoma	Lung Adenocarcinoma	I	Surgery	Primary	FFPE	20	2544	1910	4.53333	Male	52	Smoker	Treatment-naive	5.8785	47.3065	32.3876	0.00014566	0.0563926	3.5e-14	0	51.3708	0	0	6.07e-15	0	0	0	0	0
P-5049	Patient5049	Lung Adenocarcinoma	Lung Adenocarcinoma	II	Surgery	Primary	FFPE	80	4092	1180	0.633333	Male	63	Smoker	Treatment-naive	2.29e-14	8.16e-06	11.5151	3.35678	1.51689	2.93e-14	0	4.61122	0	0	5.54e-15	0	0	0	0	0
P-5050	Patient5050	Pancreatic Cancer	Pancreatic Adenocarcinoma	IV	Biopsy/Paracentesis	Primary	FFPE	30	209	1562	0.466667	Female	52	Unknown	Unknown	6.44513	2.12e-13	0	8.1484	0.406249	1.72e-07	0	2.97e-07	0	0	0	0	0	0	0.00022055	0
P-5054	Patient5054	Lung Adenocarcinoma	Lung Adenocarcinoma	IV	Biopsy/Paracentesis	Primary	FFPE	30	2820	1263	0.933333	Male	50	Smoker	Treatment-naive	1.91e-14	1e-06	17.5006	9.40902	0.0891355	2.55e-15	0	0.00120795	0	0	8.38e-15	0	0	0	0	0
P-5060	Patient5060	Colorectal Carcinoma	Colorectal Adenocarcinoma	I	Surgery	Primary	FFPE	80	8400	1300	4.1	Male	64	Unknown	Treatment-naive	77.0347	0	7.4e-16	1.19e-08	44.9653	0	1.33e-12	4.33e-12	3.33e-08	1.78e-08	2.06e-16	7.44e-16	9.88e-16	0	5.99e-16	4.46e-16
P-5079	Patient5079	Liver Hepatocellular Carcinoma	Liver Hepatocellular Carcinoma	III	Surgery	Primary	FFPE	95	20100	1014	0.333333	Male	67	Unknown	Treatment-naive	4.57e-09	0	3.31465	6.44017	9.74e-16	0	0	0	0	4.34e-12	0	0	0	0.245171	2.23e-13	1.56e-10
P-5085	Patient5085	Breast Carcinoma	Breast Invasive Carcinoma	II	Surgery	Primary	FFPE	65	3828	1071	0.733333	Female	61	Unknown	Treatment-naive	0.260197	13.8663	0.0210306	0.0856398	1.37e-15	0	0	7.76683	0	3.15e-08	0	0	0	0	0	0
P-5089	Patient5089	Lung Squamous Cell Carcinoma	Lung Squamous Cell Carcinoma	III	Biopsy/Paracentesis	Primary	FFPE	80	479	1929	2.03333	Male	52	Smoker	Treatment-naive	2.08269	7.47993	18.6502	1.83191	0	0	0	26.1287	0	0	0	0	0	0	0.826626	0
P-5095	Patient5095	Colorectal Carcinoma	Colorectal Adenocarcinoma	II	Surgery	Primary	FFPE	40	10800	1188	0.633333	Male	70	Unknown	Treatment-naive	6.62565	0	6.42e-16	2.41e-08	0.0299865	0	1.05e-12	0.791299	4.82034	4.73272	1.62e-16	6.47e-16	1.74e-15	0	3.79e-16	7.29e-16
P-5102	Patient5102	Lung Adenocarcinoma	Lung Adenocarcinoma	I	Biopsy/Paracentesis	Primary	FFPE	30	275	1180	0.333333	Male	69	Smoker	Treatment-naive	9.34e-15	1.9e-05	8.01797	0.00018869	0.0648994	3.09e-14	0	1.91693	0	0	7.03e-15	0	0	0	0	0
P-5106	Patient5106	Intrahepatic Cholangiocarcinoma	Intrahepatic Cholangiocarcinoma	III	Surgery	Primary	FFPE	50	7020	931	1.06667	Male	55	Unknown	Treatment-naive	0.021001	1.75e-15	0.00053384	1.15e-08	4.27288	0	0	1.21e-10	12.7056	0	0	0	9.52e-16	4.39e-10	0	0
P-5114	Patient5114	Extrahepatic Cholangiocarcinoma	Extrahepatic Cholangiocarcinoma	III	Surgery	Primary	FFPE	25	245	527	0.833333	Female	61	Unknown	Treatment-naive	1.06805	17.2318	1.43e-10	0.00037312	8.42e-06	3.57e-14	0	11.6998	4.85e-11	2.99e-11	0	0	0	1.49e-11	8.4e-17	0
P-5117	Patient5117	Liver Hepatocellular Carcinoma	Liver Hepatocellular Carcinoma	I	Surgery	Primary	FFPE	95	4092	1587	0.333333	Male	60	Unknown	Treatment-naive	1.76e-08	0	3.573	7.44146	3.71e-15	0	0	0	0	5.04e-12	0	0	0	0.985543	3.13e-13	2.77e-10
P-5118	Patient5118	Colorectal Carcinoma	Colorectal Adenocarcinoma	III	Surgery	Primary	FFPE	40	2844	1174	0.333333	Male	59	Unknown	Treatment-naive	2.69827	0	1.88e-15	1.97e-08	2.94141	0	2.37e-12	2.47034	1.88998	1.89e-08	1.09e-15	1.43e-15	9.66e-16	0	2.17e-15	5.29e-16
P-5120	Patient5120	Liver Hepatocellular Carcinoma	Liver Hepatocellular Carcinoma	III	Surgery	Primary	FFPE	50	4224	1356	0.4	Male	65	Unknown	Treatment-naive	1.58e-08	0	0.959091	10.6536	3.55e-15	0	0	0	0	3.25e-12	0	0	0	1.38727	2.79e-13	3.44e-10
P-5126	Patient5126	Colorectal Carcinoma	Colorectal Adenocarcinoma	II	Surgery	Primary	FFPE	80	3312	1601	0.433333	Female	49	Unknown	Treatment-naive	1.52088	0	7.14e-16	1.79e-08	3.2185	0	4.87e-13	7.73e-12	6.26062	7.65e-09	1.1e-16	8.31e-16	1.19e-15	0	4.31e-16	6.11e-16
P-5130	Patient5130	Lung Squamous Cell Carcinoma	Lung Squamous Cell Carcinoma	Unknown	Biopsy/Paracentesis	Primary	FFPE	95	439	1790	0.333333	Male	77	Unknown	Targeted_Therapy;Chemotherapy	1.16215	0.0441466	8.03392	2.45646	0	0	0	0.111771	0	0	0	0	0	0	0.191543	0
P-5134	Patient5134	Non Small Cell Lung Cancer Other	Lung Adenosquamous Carcinoma	I	Surgery	Primary	FFPE	50	16080	1486	0.366667	Male	63	Nonsmoker	Treatment-naive	1.52182	1.27543	4.77119	3.34048	0	0	0	0.0910801	0	0	0	0	0	0	0	0
P-5137	Patient5137	Colorectal Carcinoma	Colorectal Adenocarcinoma	I	Surgery	Primary	FFPE	65	16560	1383	0.533333	Female	66	Unknown	Treatment-naive	9.6753	0	2.18e-15	3.296	0.0286948	0	6.69e-13	9.39e-11	5.32e-08	1.79e-08	1.55e-15	8.36e-16	1.5e-15	0	2.5e-15	5.24e-16
P-5145	Patient5145	Lung Adenocarcinoma	Lung Adenocarcinoma	IV	Biopsy/Paracentesis	Primary	FFPE	60	780	1158	1.3	Male	60	Smoker	Unknown	8.25e-15	7.14802	17.0298	0.00014333	0.0341832	3.62e-14	0	8.10388	0	0	5.684	0	0	0	0	0
P-5154	Patient5154	Colorectal Carcinoma	Colorectal Adenocarcinoma	III	Surgery	Primary	FFPE	20	1260	1176	0.466667	Female	81	Unknown	Chemotherapy	5.64	0	1.58e-15	1.73e-08	0.0177712	0	1.86e-12	3.72e-11	1.88e-08	6.88e-09	7.34223	4.82e-16	3.04e-16	0	1.45e-15	1.83e-16
P-5162	Patient5162	Colorectal Carcinoma	Colorectal Adenocarcinoma	I	Surgery	Primary	FFPE	75	6120	1916	17.4333	Female	42	Unknown	Treatment-naive	4.08614	0	1.36e-15	14.4366	0.0795929	0	531.398	1.47e-11	4.81e-08	1.73e-08	5.72e-16	8.6e-16	9.43e-16	0	1.46e-15	4.65e-16
P-5167	Patient5167	Lung Adenocarcinoma	Lung Adenocarcinoma	I	Surgery	Primary	FFPE	60	3624	1034	0.366667	Male	67	Smoker	Treatment-naive	2.51e-14	1.01e-06	8.54362	0.00014738	1.45512	8.65e-16	0	0.00111336	0	0	5.2e-15	0	0	0	0	0
P-5170	Patient5170	Small Cell Lung Cancer	Small Cell Lung Cancer	IV	Biopsy/Paracentesis	Metastasis	FFPE	30	161	512	0.8	Male	78	Smoker	Treatment-naive	6.62206	1.81e-11	12.8192	5.73607	0	0	0	0.0537414	0	0	0	0	0	0	0.768921	0
P-5171	Patient5171	Colorectal Carcinoma	Colorectal Adenocarcinoma	I	Surgery	Primary	FFPE	75	8940	1069	1.8	Female	44	Unknown	Treatment-naive	20.5855	0	1.69e-15	1.7e-08	16.4145	0	4.18e-12	5.82e-12	5.03e-08	2.22e-08	7.48e-16	9.06e-16	1.07e-15	0	1.34e-15	6.11e-16
P-5172	Patient5172	Gallbladder Carcinoma	Gallbladder Adenocarcinoma	III	Surgery	Primary	FFPE	40	11100	1229	0.433333	Female	49	Unknown	Treatment-naive	1.51438	0.0117351	3.32e-07	6.96024	3.78e-10	0	9.25e-09	1.51364	0	0	0	1.65e-15	0	0	0	0
P-5175	Patient5175	Extrahepatic Cholangiocarcinoma	Extrahepatic Cholangiocarcinoma	I	Surgery	Primary	FFPE	75	3192	1506	0.333333	Male	64	Unknown	Treatment-naive	3.33497	2.94e-07	2.78e-10	3.29291	8.03e-06	7.89e-15	0	2.05e-05	3.37209	4.17e-11	0	0	0	3.19e-10	1.84e-16	0
P-5178	Patient5178	Liver Hepatocellular Carcinoma	Liver Hepatocellular Carcinoma	IV	Surgery	Metastasis	FFPE	40	571	652	0.366667	Male	46	Unknown	Chemotherapy;Other_Treatments	5.85e-09	0	1.94649	4.5143	1.33e-15	0	0	0	0	2.62e-12	0	0	0	4.53921	2.97e-13	1.91e-10
P-5180	Patient5180	Colorectal Carcinoma	Colorectal Adenocarcinoma	II	Surgery	Primary	FFPE	40	4200	1764	8.76667	Male	43	Unknown	Treatment-naive	3.42191	0	1.28e-15	11.5689	0.0315754	0	252.225	6.58e-12	11.7528	2.41e-08	5.89e-16	7.5e-16	6.61e-16	0	1.19e-15	3.67e-16
P-5184	Patient5184	Liver Hepatocellular Carcinoma	Liver Hepatocellular Carcinoma	II	Surgery	Primary	FFPE	95	4452	850	0.366667	Male	51	Unknown	Treatment-naive	1.69e-08	0	4.2791	6.65034	5.96e-15	0	0	0	0	2.41e-12	0	0	0	0.0552786	4.56e-13	0.0152812
P-5185	Patient5185	Small Cell Lung Cancer	Small Cell Lung Cancer	IV	Biopsy/Paracentesis	Metastasis	FFPE	75	7080	1214	0.666667	Male	57	Smoker	Unknown	1.48613	3.56e-12	12.3201	3.82884	0	0	0	0.0801068	0	0	0	0	0	0	0.28485	0
P-5186	Patient5186	Colorectal Carcinoma	Colorectal Adenocarcinoma	III	Surgery	Primary	FFPE	80	2520	2416	2.93333	Male	53	Unknown	Treatment-naive	16.7637	0	1.11e-15	1.37e-08	36.2363	0	1.32e-12	6.61e-12	4.12e-08	2.32e-08	3.73e-16	8.1e-16	1.07e-15	0	1.75e-15	5.18e-16
P-5188	Patient5188	Kidney Renal Cell Carcinoma	Renal Clear Cell Carcinoma	I	Surgery	Primary	FFPE	60	3084	1373	0.366667	Male	50	Unknown	Treatment-naive	0.32881	0	2.74369	2.19256	0.00244629	0	0	0	0	0	0	0	0	5.73249	0	0
P-5191	Patient5191	Liver Hepatocellular Carcinoma	Liver Hepatocellular Carcinoma	I	Surgery	Primary	FFPE	75	3384	864	0.333333	Male	69	Unknown	Treatment-naive	1.51e-08	0	0.945578	9.33638	4.54e-15	0	0	0	0	1.62e-11	0	0	0	0.718043	3.65e-13	2.58e-10
P-5196	Patient5196	Lung Adenocarcinoma	Lung Adenocarcinoma	II	Surgery	Primary	FFPE	30	7320	1383	0.9	Male	32	Smoker	Treatment-naive	1.36e-14	2.82e-06	23.4033	0.0001492	2.62586	9.76e-15	0	0.970639	0	0	5.8e-15	0	0	0	0	0
P-5197	Patient5197	Breast Carcinoma	Breast Invasive Carcinoma	Unknown	Biopsy/Paracentesis	Primary	FFPE	30	2160	1284	0.333333	Female	63	Unknown	Treatment-naive	1.46203	0.00833506	0.604345	1.04937	6.87004	0	0	0.00587627	0	2.65e-07	0	0	0	0	0	0
P-5200	Patient5200	Colorectal Carcinoma	Colorectal Adenocarcinoma	II	Surgery	Primary	FFPE	60	6660	1153	0.366667	Male	61	Unknown	Treatment-naive	10.9638	0	7.66e-16	2.15e-08	0.0361761	0	4.63e-13	3.14e-11	3.35e-08	1.5e-08	2.2e-16	1.37e-15	6.92e-16	0	4.86e-16	7.62e-16
P-5209	Patient5209	Lung Adenocarcinoma	Lung Adenocarcinoma	I	Surgery	Primary	FFPE	40	10680	1120	0.8	Female	54	Nonsmoker	Treatment-naive	3.16e-14	5.21e-06	24.5655	0.0001283	0.425501	2.54e-15	0	0.00885602	0	0	6.11e-15	0	0	0	0	0
P-5220	Patient5220	Gallbladder Carcinoma	Gallbladder Adenocarcinoma	IV	Surgery	Primary	FFPE	45	9360	990	0.466667	Male	60	Unknown	Treatment-naive	0.721157	0.00514482	10.4548	2.79929	2.14e-10	0	9.52e-09	0.0195973	0	0	0	8.37e-16	0	0	0	0
P-5226	Patient5226	Esophageal Carcinoma	Esophageal Squamous Cell Carcinoma	III	Surgery	Primary	FFPE	50	7740	1208	0.3	Male	62	Unknown	Treatment-naive	4.54307	0.0145308	1.73776	2.94194	0	0	0	0.762688	0	0	0	0	0	9.15e-15	0	0
P-5232	Patient5232	Esophageal Carcinoma	Esophageal Squamous Cell Carcinoma	IV	Surgery	Primary	FFPE	40	19380	1213	0.533333	Male	59	Unknown	Treatment-naive	5.78185	5.54617	0.224029	2.21421	0	0	0	3.23373	0	0	0	0	0	9.03e-15	0	0
P-5234	Patient5234	Lung Squamous Cell Carcinoma	Lung Squamous Cell Carcinoma	Unknown	Biopsy/Paracentesis	Primary	FFPE	40	52	1271	0.366667	Male	67	Smoker	Treatment-naive	0.922055	0.00306063	8.6162	1.04042	0	0	0	0.0353014	0	0	0	0	0	0	0.382967	0
P-5246	Patient5246	Colorectal Carcinoma	Colorectal Adenocarcinoma	II	Surgery	Primary	FFPE	35	12900	1943	0.333333	Female	34	Unknown	Treatment-naive	8.04859	0	9.53e-16	2.19e-08	0.0250095	0	2.69e-12	2.14e-11	4.24e-08	1.9264	5.72e-16	7.69e-16	1.31e-15	0	7.32e-16	8.36e-16
P-5248	Patient5248	Liver Hepatocellular Carcinoma	Liver Hepatocellular Carcinoma	III	Surgery	Primary	FFPE	90	4572	1047	0.666667	Male	67	Unknown	Radiation_Therapy	5.95e-09	0	7.51062	1.93314	1.12e-15	0	0	0	0	2.54e-12	0	0	0	12.5562	2.38e-13	7.82e-11
P-5251	Patient5251	Liver Hepatocellular Carcinoma	Liver Hepatocellular Carcinoma	III	Surgery	Recurrent	FFPE	50	3672	1349	0.3	Male	62	Unknown	Chemotherapy	6.87e-09	0	5.73287	2.27556	1.47e-15	0	0	0	0	2.52e-12	0	0	0	1.99156	3.86e-13	3.57e-10
P-5258	Patient5258	Colorectal Carcinoma	Colorectal Adenocarcinoma	III	Surgery	Primary	FFPE	80	4032	1541	0.4	Male	63	Unknown	Treatment-naive	11.9626	0	1.8e-15	2.11e-08	0.0374141	0	1.46e-12	1.31e-11	5.91e-08	9.1e-09	3.09e-16	5.03e-16	1.15e-15	0	2.86e-15	4.51e-16
P-5261	Patient5261	Colorectal Carcinoma	Colorectal Adenocarcinoma	III	Surgery	Primary	FFPE	60	6120	1486	0.5	Male	75	Unknown	Treatment-naive	5.23932	0	2e-15	2.15e-08	0.0235056	0	4.72e-13	5.73e-11	1.92e-08	2.73184	5.00533	7.3e-16	2.94e-16	0	2.1e-15	2.05e-16
P-5270	Patient5270	Gastric Cancer	Gastric Adenocarcinoma	III	Surgery	Primary	FFPE	60	10740	1146	0.333333	Female	76	Unknown	Treatment-naive	4.50067	3.77e-13	2.38e-10	1.47527	1.58218	0	0	1.61068	0	0.8312	0	0	0	0	1.29e-14	0
P-5275	Patient5275	Gastric Cancer	Gastric Adenocarcinoma	III	Surgery	Primary	FFPE	60	4608	1741	0.366667	Female	56	Unknown	Treatment-naive	3.77152	3.4e-13	1.82e-10	0.341606	4.69146	0	0	1.1638	0	0.0316147	0	0	0	0	3.44e-15	0
P-5277	Patient5277	Extrahepatic Cholangiocarcinoma	Perihilar Cholangiocarcinoma	II	Surgery	Primary	FFPE	60	3120	1466	0.3	Male	73	Unknown	Unknown	1.00833	1.65e-06	5.21e-10	7.87012	3.63e-06	1.49e-14	0	1.12154	1.53e-11	5.05e-11	0	0	0	4.32e-11	2.25e-16	0
P-5291	Patient5291	Esophageal Carcinoma	Esophageal Squamous Cell Carcinoma	III	Surgery	Primary	FFPE	80	5244	1421	0.7	Male	61	Unknown	Treatment-naive	0.897741	5.5725	4.09652	2.95146	0	0	0	5.48178	0	0	0	0	0	1.11e-13	0	0
P-5293	Patient5293	Uterine Corpus Endometrial Carcinoma	Uterine Endometrioid Carcinoma	III	Surgery	Primary	FFPE	80	27480	1516	0.666667	Female	46	Unknown	Treatment-naive	2.33945	0	1.02872	1.72e-09	0.00425296	0	3.9e-10	0	0	0	0	11.6276	0	0	0	0
P-5295	Patient5295	Urothelial Carcinoma	Bladder Urothelial Carcinoma	I	Surgery	Primary	FFPE	95	7800	1304	0.633333	Male	86	Unknown	Treatment-naive	1.84816	0.642879	0.00045167	7.17e-06	2.49e-14	3.57498	0	10.9333	0	0	0	1.5e-15	0	0.00021361	0	0
P-5302	Patient5302	Soft Tissue Sarcoma	Rhabdomyosarcoma	III	Surgery	Primary	FFPE	60	379	923	0.333333	Female	9	Unknown	Treatment-naive	5.01644	0	7.32e-15	3.92616	2.05739	0	0	1.92e-06	0	5.58e-08	0	0	0	1.1e-07	0	0
P-5304	Patient5304	Extrahepatic Cholangiocarcinoma	Extrahepatic Cholangiocarcinoma	II	Surgery	Primary	FFPE	60	4164	1523	0.466667	Male	73	Unknown	Treatment-naive	0.08338	7.71043	3.07e-10	5.20521	8.2e-06	2.97e-14	0	0.00096992	2.97e-11	4.94e-11	0	0	0	1.87e-10	2.57e-16	0
P-5313	Patient5313	Gastric Cancer	Gastric Adenocarcinoma	III	Surgery	Primary	FFPE	30	3744	305	0.433333	Male	59	Unknown	Treatment-naive	4.99159	1.42e-14	3.15e-10	3.25446	0.817809	0	0	3.73e-07	0	3.93614	0	0	0	0	3.26e-15	0
P-5316	Patient5316	Gastric Cancer	Gastric Adenocarcinoma	II	Surgery	Primary	FFPE	50	12960	2148	1.43333	Female	66	Unknown	Treatment-naive	26.8889	3.44e-14	4.5e-10	2.03096	6.89296	0	0	7.11e-07	0	0.187155	0	0	0	0	1.06e-14	0
P-5328	Patient5328	Colorectal Carcinoma	Colorectal Adenocarcinoma	III	Surgery	Primary	FFPE	80	26760	542	0.366667	Male	69	Unknown	Treatment-naive	4.02987	0	1.44e-15	4.58505	0.197721	0	1.29e-12	1.16884	4.89e-08	1.01851	7.31e-16	9.79e-16	4.35e-16	0	1.25e-15	4.55e-16
P-5331	Patient5331	Ovarian Carcinoma	High-Grade Serous Ovarian Cancer	III	Biopsy/Paracentesis	Metastasis	FFPE	30	132	1235	0.566667	Female	52	Unknown	Chemotherapy	1.12252	0	0	8.02801	1.42808	0	0	1.77428	1.03413	0	0	1.88763	0.00034694	0	0.725002	0
P-5333	Patient5333	Lung Adenocarcinoma	Lung Adenocarcinoma	IV	Biopsy/Paracentesis	Primary	FFPE	35	280	1247	0.333333	Female	53	Nonsmoker	Targeted_Therapy	2.19e-14	1.96054	2.94913	0.00020676	4.10632	1.45e-14	0	1.9838	0	0	6.54e-15	0	0	0	0	0
P-5338	Patient5338	Uterine Corpus Endometrial Carcinoma	Uterine Endometrioid Carcinoma	II	Surgery	Primary	FFPE	95	19680	1369	14.3333	Female	50	Unknown	Treatment-naive	6.34189	0	4.3e-05	1.79e-09	64.2367	0	362.421	0	0	0	0	1.1e-05	0	0	0	0
P-5343	Patient5343	Small Cell Lung Cancer	Small Cell Lung Cancer	IV	Biopsy/Paracentesis	Primary	FFPE	60	575	1383	0.633333	Male	42	Smoker	Targeted_Therapy	7.52535	3.25827	4.38795	6.57779	0	0	0	0.0285653	0	0	0	0	0	0	0.222079	0
P-5347	Patient5347	Urothelial Carcinoma	Urothelial Carcinoma Other	IV	Biopsy/Paracentesis	Recurrent	FFPE	50	1236	1520	1.3	Female	65	Unknown	Radiation_Therapy	0.0697769	0.0157707	0.00069742	6.94e-06	6.39e-15	0.0065062	0	0.0294151	0	0	0	1.96e-15	0	34.8778	0	0
P-5363	Patient5363	Liver Hepatocellular Carcinoma	Liver Hepatocellular Carcinoma	Unknown	Biopsy/Paracentesis	Primary	FFPE	20	214	1316	0.666667	Male	53	Unknown	Treatment-naive	1.94e-08	0	5.62862	11.8169	4.96e-15	0	0	0	0	7e-12	0	0	0	0.554509	2.11e-13	3.74e-10
P-5364	Patient5364	Colorectal Carcinoma	Colorectal Adenocarcinoma	II	Surgery	Primary	FFPE	50	21360	1009	0.533333	Female	66	Unknown	Treatment-naive	14.9822	0	1.63e-15	2.14e-08	0.0178339	0	3.83e-12	4.89e-11	2.83e-08	1.7e-08	1.23e-15	6.4e-16	1.35e-15	0	1.69e-15	6.75e-16
P-5366	Patient5366	Liver Hepatocellular Carcinoma	Liver Hepatocellular Carcinoma	I	Surgery	Primary	FFPE	90	17760	1172	1.76667	Male	74	Unknown	Treatment-naive	1.09e-08	0	3.36764	6.24954	37.8917	0	0	0	0	1.04e-11	0	0	0	0.491108	4.32e-13	3.45e-10
P-5367	Patient5367	Liver Hepatocellular Carcinoma	Liver Hepatocellular Carcinoma	IV	Surgery	Primary	FFPE	98	13380	847	0.433333	Male	46	Unknown	Chemotherapy	5.37e-09	0	0.884925	1.12963	3.6e-15	0	0	0	0	1.38e-12	0	0	0	9.98544	5.43e-13	7.57e-11
P-5376	Patient5376	Liver Hepatocellular Carcinoma	Liver Hepatocellular Carcinoma	III	Surgery	Primary	FFPE	98	10860	1259	0.4	Female	71	Unknown	Treatment-naive	1.65e-08	0	0.796098	1.97502	2.49e-15	0	0	0	0	3.18e-12	0	0	0	0.033583	9.19529	2.41e-10
P-5377	Patient5377	Colorectal Carcinoma	Colorectal Adenocarcinoma	IV	Biopsy/Paracentesis	Metastasis	FFPE	30	155	963	0.333333	Male	27	Unknown	Chemotherapy	0.553107	0	4.83e-16	2.19e-08	0.0231872	0	9.94e-13	3.28e-11	3.08e-08	9.42371	2.11e-16	1.18e-15	4.05e-15	0	4.59e-16	1.43e-15
P-5379	Patient5379	Small Bowel Carcinoma	Small Bowel Adenocarcinoma	I	Surgery	Primary	FFPE	30	8940	1145	1	Female	65	Unknown	Treatment-naive	13.2745	0	0	1.13488	5.98007	0	0	0	2.85258	0	0	0	0	0	0	2.75798
P-5392	Patient5392	Esophageal Carcinoma	Esophageal Squamous Cell Carcinoma	II	Surgery	Primary	FFPE	80	5352	1368	0.466667	Female	74	Unknown	Treatment-naive	5.49825	0.392875	0.323877	2.80221	0	0	0	4.98279	0	0	0	0	0	4.4e-14	0	0
P-5395	Patient5395	Lung Adenocarcinoma	Lung Adenocarcinoma	I	Surgery	Primary	FFPE	30	2844	1063	0.766667	Male	59	Smoker	Treatment-naive	7.95e-15	1.56e-05	3.88751	1.89514	0.0110929	3.22e-14	0	0.00168147	0	0	15.2046	0	0	0	0	0
P-5400	Patient5400	Lung Squamous Cell Carcinoma	Lung Squamous Cell Carcinoma	Unknown	Biopsy/Paracentesis	Primary	FFPE	60	1164	1121	0.533333	Male	69	Smoker	Treatment-naive	5.39866	0.0324994	7.03082	2.26982	0	0	0	0.816807	0	0	0	0	0	0	0.451383	0
P-5402	Patient5402	Lung Squamous Cell Carcinoma	Lung Squamous Cell Carcinoma	Unknown	Biopsy/Paracentesis	Primary	FFPE	50	176	902	0.566667	Male	65	Smoker	Treatment-naive	1.58501	0.005214	7.20188	6.0313	0	0	0	0.0234229	0	0	0	0	0	0	0.153182	0
P-5404	Patient5404	Colorectal Carcinoma	Colorectal Adenocarcinoma	I	Surgery	Primary	FFPE	80	3744	1159	7.73333	Male	66	Unknown	Treatment-naive	32.292	0	1.2e-15	1.66e-08	1.34017	0	1.84e-12	8.94e-12	38.4083	1.61e-08	5.18e-16	102.96	1.31e-15	0	1.34e-15	6.26e-16
P-5409	Patient5409	Gastric Cancer	Gastric Adenocarcinoma	III	Surgery	Primary	FFPE	40	3864	972	0.466667	Male	68	Unknown	Chemotherapy	5.24964	6.71e-15	2.14443	3.32302	0.816523	0	0	1.01e-06	0	2.46639	0	0	0	0	1.35e-14	0
P-5410	Patient5410	Lung Squamous Cell Carcinoma	Lung Squamous Cell Carcinoma	IV	Biopsy/Paracentesis	Primary	FFPE	30	146	1303	0.866667	Male	78	Smoker	Treatment-naive	2.08191	6.55643	9.95218	6.53705	0	0	0	0.303881	0	0	0	0	0	0	0.56855	0
P-5415	Patient5415	Colorectal Carcinoma	Colorectal Adenocarcinoma	II	Surgery	Primary	FFPE	60	16140	1405	0.366667	Male	82	Unknown	Treatment-naive	5.37272	0	1.31e-15	2.48e-08	4.08711	0	8.89e-13	3.44e-12	5.15e-08	1.54017	7.13e-16	1.01e-15	1.36e-15	0	9.06e-16	7.15e-16
P-5420	Patient5420	Lung Adenocarcinoma	Lung Adenocarcinoma	III	Biopsy/Paracentesis	Primary	FFPE	30	1992	1283	0.766667	Male	63	Nonsmoker	Treatment-naive	1.62e-14	1.42e-05	15.0006	0.00010593	3.91951	2.12e-14	0	1.07977	0	0	6.82e-15	0	0	0	0	0
P-5431	Patient5431	Esophageal Carcinoma	Esophageal Squamous Cell Carcinoma	II	Surgery	Primary	FFPE	80	2724	1259	0.533333	Male	53	Unknown	Treatment-naive	1.13333	5.23736	2.96946	4.58322	0	0	0	5.07664	0	0	0	0	0	5.82e-14	0	0
P-5434	Patient5434	Soft Tissue Sarcoma	Fibroblastic Myofibroblastic Tumor	Unknown	Surgery	Primary	FFPE	90	2400	885	0.433333	Male	67	Unknown	Treatment-naive	8.01858	0	1.95e-14	2.74621	1.23521	0	0	1.96e-06	0	2.74e-07	0	0	0	8e-07	0	0
P-5439	Patient5439	Gastric Cancer	Gastric Adenocarcinoma	II	Surgery	Primary	FFPE	30	1704	1066	0.366667	Female	56	Unknown	Treatment-naive	9.21865	8.79e-14	5.12e-10	1.76966	0.427559	0	0	1.91e-06	0	0.584128	0	0	0	0	8.43e-15	0
P-5442	Patient5442	Gastric Cancer	Gastric Adenocarcinoma	III	Surgery	Primary	FFPE	60	966	1406	0.333333	Male	72	Unknown	Treatment-naive	6.19747	3.4e-13	4.32e-10	3.24148	0.518537	0	0	8.11e-06	0	0.0425059	0	0	0	0	1.23e-14	0
P-5447	Patient5447	Gastric Cancer	Gastric Adenocarcinoma	II	Surgery	Primary	FFPE	85	19380	1060	1.7	Female	67	Unknown	Treatment-naive	21.5558	3.84e-14	2.24e-10	1.08648	10.286	0	0	9.37e-07	0	0.071778	0	0	0	0	4.32e-15	0
P-5454	Patient5454	Gastric Cancer	Gastric Adenocarcinoma	II	Surgery	Primary	FFPE	60	9120	1400	5.6	Female	61	Unknown	Treatment-naive	53.8594	7.13e-14	3.42e-10	13.9658	44.9632	0	0	1.58e-05	0	0.211669	0	0	0	0	9.21e-15	0
P-5461	Patient5461	Intrahepatic Cholangiocarcinoma	Intrahepatic Cholangiocarcinoma	I	Surgery	Primary	FFPE	20	4164	1189	0.533333	Female	63	Unknown	Treatment-naive	0.00814945	4.70528	7.39951	1.35e-08	0.00074803	0	0	1.79e-10	3.88631	0	0	0	5.08e-16	4.98e-10	0	0
P-5463	Patient5463	Small Cell Lung Cancer	Small Cell Lung Cancer	Unknown	Biopsy/Paracentesis	Primary	FFPE	85	1236	1277	0.766667	Male	62	Smoker	Treatment-naive	1.41733	1.72e-11	10.8489	3.9175	0	0	0	1.56184	0	0	0	0	0	0	1.25445	0
P-5464	Patient5464	Intrahepatic Cholangiocarcinoma	Intrahepatic Cholangiocarcinoma	Unknown	Biopsy/Paracentesis	Primary	FFPE	30	436	1412	0.366667	Female	66	Unknown	Unknown	10.9601	1.73e-15	1.03911	1.28e-08	0.00078811	0	0	1.52e-10	1.23e-09	0	0	0	3.17e-16	1.89e-10	0	0
P-5479	Patient5479	Lung Squamous Cell Carcinoma	Lung Squamous Cell Carcinoma	Unknown	Biopsy/Paracentesis	Primary	FFPE	70	3288	1057	0.866667	Male	62	Unknown	Treatment-naive	4.93026	2.06915	13.0299	5.42447	0	0	0	2.18923	0	0	0	0	0	0	0.357026	0
P-5482	Patient5482	Gallbladder Carcinoma	Gallbladder Adenocarcinoma	I	Surgery	Primary	FFPE	60	1920	974	1.03333	Female	69	Unknown	Treatment-naive	3.86809	8.87615	2.14e-07	0.279302	2.83e-10	0	1e-08	15.1479	0	0	0	3.82856	0	0	0	0
P-5484	Patient5484	Gallbladder Carcinoma	Gallbladder Adenocarcinoma	I	Surgery	Primary	FFPE	40	1200	1150	0.4	Male	73	Unknown	Treatment-naive	2.31785	1.1845	2.9e-07	2.01186	1.42e-10	0	3.15137	4.33443	0	0	0	6.86e-16	0	0	0	0
P-5485	Patient5485	Extrahepatic Cholangiocarcinoma	Extrahepatic Cholangiocarcinoma	I	Surgery	Primary	FFPE	30	2208	836	1.76667	Male	68	Unknown	Treatment-naive	25.0624	4.04e-06	4.2e-10	0.0010429	14.0361	4.54e-14	0	2.42063	3.24e-11	4.47979	0	0	0	6.65e-10	1.93e-16	0
P-5486	Patient5486	Extrahepatic Cholangiocarcinoma	Extrahepatic Cholangiocarcinoma	I	Surgery	Primary	FFPE	50	4410	969	0.766667	Male	63	Unknown	Treatment-naive	7.47668	7.24e-06	5.96177	0.00112695	7.97e-06	3.48e-14	0	4.56041	2.71e-11	2.75e-10	0	0	0	2.37e-11	2.1e-16	0
P-5494	Patient5494	Extrahepatic Cholangiocarcinoma	Extrahepatic Cholangiocarcinoma	II	Surgery	Primary	FFPE	80	2376	1034	0.566667	Male	65	Unknown	Treatment-naive	0.0505948	1.14e-06	12.0195	0.00135626	8.27e-06	1.7e-14	0	0.928583	3.89e-11	3.47e-11	0	0	0	2.01e-10	1.93e-16	0
P-5500	Patient5500	Extrahepatic Cholangiocarcinoma	Extrahepatic Cholangiocarcinoma	I	Surgery	Primary	FFPE	45	5310	1077	0.4	Male	67	Unknown	Treatment-naive	3.48358	7.42e-06	6.86e-11	0.00065973	5.43e-06	2.89e-14	0	1.54677	3.51e-11	4.96898	0	0	0	2.68e-11	6.01e-17	0
P-5505	Patient5505	Gallbladder Carcinoma	Gallbladder Adenocarcinoma	I	Surgery	Primary	FFPE	70	2100	1174	0.5	Male	64	Unknown	Treatment-naive	1.91129	5.51489	1.05e-07	3.5382	1.81e-10	0	2.51e-09	0.035619	0	0	0	1.14e-15	0	0	0	0
P-5512	Patient5512	Extrahepatic Cholangiocarcinoma	Extrahepatic Cholangiocarcinoma	I	Surgery	Primary	FFPE	30	1938	1072	1.36667	Male	49	Unknown	Treatment-naive	40.9991	6.8e-07	1.43e-10	0.00082528	7.66e-06	2.22e-14	0	3.03e-05	3.4e-11	3.87e-10	0	0	0	2.77e-11	1.21e-16	0
P-5515	Patient5515	Colorectal Carcinoma	Colorectal Adenocarcinoma	III	Biopsy/Paracentesis	Primary	FFPE	40	822	1360	2.9	Male	92	Unknown	Treatment-naive	6.94212	0	1.93e-15	4.26192	45.3849	0	2.78e-12	1.8e-11	1.41102	1.39e-08	9.01e-16	1.05e-15	1.18e-15	0	2.23e-15	7.15e-16
P-5517	Patient5517	Lung Squamous Cell Carcinoma	Lung Squamous Cell Carcinoma	Unknown	Biopsy/Paracentesis	Primary	FFPE	40	1428	1457	0.6	Female	72	Nonsmoker	Treatment-naive	3.06836	0.0450415	10.6825	1.79058	0	0	0	0.880992	0	0	0	0	0	0	0.532522	0
P-5520	Patient5520	Colorectal Carcinoma	Colorectal Adenocarcinoma	III	Surgery	Primary	FFPE	40	7620	1136	1.73333	Male	29	Unknown	Treatment-naive	36.9714	0	7.83e-16	4.83e-09	0.0286246	0	1.09e-12	4.56e-12	2.27e-08	2.35e-09	2.41e-16	4.88e-16	2.59e-16	0	6.79e-16	1.08e-16
P-5523	Patient5523	Gastric Cancer	Gastric Adenocarcinoma	II	Surgery	Primary	FFPE	70	2532	1138	0.433333	Male	62	Unknown	Treatment-naive	6.67868	2.23e-13	3.28e-10	0.686791	2.0848	0	0	2.52656	0	0.0231671	0	0	0	0	1.09e-14	0
P-5524	Patient5524	Lung Squamous Cell Carcinoma	Lung Squamous Cell Carcinoma	Unknown	Biopsy/Paracentesis	Primary	FFPE	60	64	801	0.433333	Male	70	Smoker	Treatment-naive	1.50763	0.022848	4.17597	3.38169	0	0	0	4.80202	0	0	0	0	0	0	0.109844	0
P-5532	Patient5532	Soft Tissue Sarcoma	Alveolar Soft Part Sarcoma	IV	Surgery	Primary	FFPE	60	3864	1311	0.566667	Female	31	Unknown	Treatment-naive	8.58252	0	1.23e-14	6.63043	0.927282	0	0	0.859772	0	1.58e-07	0	0	0	2.17e-08	0	0
P-5542	Patient5542	Lung Squamous Cell Carcinoma	Lung Squamous Cell Carcinoma	I	Surgery	Primary	FFPE	30	15360	823	0.466667	Male	56	Smoker	Treatment-naive	0.370856	0.0093972	10.2686	1.00177	0	0	0	0.00916141	0	0	0	0	0	0	0.340214	0
P-5547	Patient5547	Colorectal Carcinoma	Colorectal Adenocarcinoma	IV	Surgery	Primary	FFPE	70	19920	1292	0.366667	Male	64	Unknown	Treatment-naive	5.08232	0	3.9724	3.92717	0.0181089	0	6.43e-13	7.97e-11	1.96e-08	1.25e-08	4.53e-16	6.62e-16	7.76e-16	0	1.52e-15	4.58e-16
P-5549	Patient5549	Extrahepatic Cholangiocarcinoma	Extrahepatic Cholangiocarcinoma	IV	Surgery	Metastasis	FFPE	50	4212	985	0.833333	Female	61	Unknown	Treatment-naive	4.99319	7.97e-07	4.29e-10	8.70729	9.29878	2.84e-14	0	0.00074371	3.75e-11	6.26e-11	0	0	0	4.94e-10	1.16e-16	0
P-5554	Patient5554	Intrahepatic Cholangiocarcinoma	Intrahepatic Cholangiocarcinoma	Unknown	Biopsy/Paracentesis	Primary	FFPE	70	1050	1144	1.96667	Male	46	Unknown	Unknown	6.88121	7.44e-16	0.00035073	1.23e-08	27.1184	0	0	2.55e-11	1.03e-09	0	0	0	1.55e-15	5.06e-10	0	0
P-5557	Patient5557	Carcinoma of Uterine Cervix	Cervical Squamous Cell Carcinoma	IV	Surgery	Metastasis	FFPE	70	14820	1345	0.766667	Female	50	Unknown	Radiation_Therapy;Chemotherapy	9.06131	1.35137	0	0	0	4.81102	0	7.7763	0	0	0	0	0	0	0	0
P-5558	Patient5558	Carcinoma of Uterine Cervix	Cervical Squamous Cell Carcinoma	Unknown	Biopsy/Paracentesis	Primary	FFPE	75	2076	1496	0.3	Female	47	Unknown	Treatment-naive	0.708109	1.88583	0	0	0	3.65169	0	4.75437	0	0	0	0	0	0	0	0
P-5562	Patient5562	Lung Squamous Cell Carcinoma	Lung Squamous Cell Carcinoma	Unknown	Biopsy/Paracentesis	Primary	FFPE	45	1320	1150	0.6	Male	53	Smoker	Treatment-naive	0.745101	0.621155	12.9557	2.90303	0	0	0	0.130845	0	0	0	0	0	0	0.644216	0
P-5564	Patient5564	Gastric Cancer	Gastric Adenocarcinoma	III	Surgery	Primary	FFPE	50	7500	1315	0.366667	Male	66	Unknown	Treatment-naive	4.84307	1.75e-13	2.65e-10	0.671176	0.769712	0	0	2.84e-06	0	4.71604	0	0	0	0	7.73e-15	0
P-5567	Patient5567	Colorectal Carcinoma	Colorectal Adenocarcinoma	II	Surgery	Primary	FFPE	70	2004	1305	0.4	Female	75	Unknown	Treatment-naive	4.44531	0	7.53416	1.46e-08	0.0205214	0	1.83e-12	1.39e-11	2.51e-08	4.2e-09	5.87e-16	3.42e-16	2.06e-16	0	1.17e-15	1.33e-16
P-5573	Patient5573	Pancreatic Cancer	Pancreatic Adenocarcinoma	IV	Biopsy/Paracentesis	Metastasis	FFPE	20	60	734	1.33333	Female	72	Unknown	Treatment-naive	16.6587	1.37e-13	0	6.08689	13.912	9.98e-08	0	1.07e-07	0	0	0	0	0	0	3.34239	0
P-5576	Patient5576	Colorectal Carcinoma	Colorectal Adenocarcinoma	I	Surgery	Primary	FFPE	20	9300	807	0.533333	Female	75	Unknown	Treatment-naive	10.9765	0	2.92e-16	1.42e-08	0.0234909	0	1.05e-12	4.13e-12	2.92e-08	5.12e-09	1.35e-16	5.36e-16	4.06e-16	0	3.19e-16	4.05e-16
P-5577	Patient5577	Liver Hepatocellular Carcinoma	Liver Hepatocellular Carcinoma	III	Surgery	Primary	FFPE	70	4572	1351	0.666667	Male	51	Unknown	Treatment-naive	1.48e-08	0	0.452908	2.75134	5.05e-15	0	0	0	0	1.56e-12	0	0	0	13.7958	2.2e-13	1.34e-10
P-5583	Patient5583	Soft Tissue Sarcoma	Leiomyosarcoma	Unknown	Surgery	Primary	FFPE	65	3042	1272	0.433333	Male	81	Unknown	Unknown	1.77069	0	1.66e-14	4.36035	0.977522	0	0	2.1e-07	0	1.11e-07	0	0	0	6.89144	0	0
P-5584	Patient5584	Colorectal Carcinoma	Colorectal Adenocarcinoma	III	Biopsy/Paracentesis	Primary	FFPE	40	307	750	0.366667	Male	64	Unknown	Treatment-naive	6.33426	0	1.14e-15	3.24456	0.0291286	0	8.38e-13	1.39206	5.34e-08	6.72e-09	3.31e-16	2.64e-16	7.57e-16	0	4.5e-16	5.18e-16
P-5589	Patient5589	Colorectal Carcinoma	Colorectal Adenocarcinoma	II	Surgery	Primary	FFPE	60	11640	870	2.93333	Male	32	Unknown	Treatment-naive	2.10713	0	9.34e-16	1.33e-08	46.9699	0	1.06e-12	3.87e-12	3.92297	1.54e-08	4.39e-16	8.16e-16	6.53e-16	0	6.51e-16	3.56e-16
P-5591	Patient5591	Lung Squamous Cell Carcinoma	Lung Squamous Cell Carcinoma	Unknown	Biopsy/Paracentesis	Primary	FFPE	30	98	1003	0.4	Male	66	Smoker	Treatment-naive	2.20626	0.222329	2.99833	2.80596	0	0	0	1.6253	0	0	0	0	0	0	0.141818	0
P-5596	Patient5596	Gastric Cancer	Gastric Adenocarcinoma	III	Surgery	Primary	FFPE	60	15300	1547	1.26667	Male	74	Unknown	Treatment-naive	6.94027	6.28e-14	2.46e-10	0.605866	11.7873	0	0	9.36e-07	0	1.66653	0	0	0	0	6.32e-15	0
P-5597	Patient5597	Lung Squamous Cell Carcinoma	Lung Squamous Cell Carcinoma	Unknown	Biopsy/Paracentesis	Primary	FFPE	70	271	1646	0.7	Male	53	Smoker	Treatment-naive	11.4299	0.417822	5.46279	2.15772	0	0	0	0.281886	0	0	0	0	0	0	0.24991	0
P-5601	Patient5601	Lung Squamous Cell Carcinoma	Lung Squamous Cell Carcinoma	I	Surgery	Primary	FFPE	40	4308	573	0.7	Male	70	Smoker	Treatment-naive	3.46319	0.0533539	13.5958	1.8244	0	0	0	0.0682765	0	0	0	0	0	0	0.995015	0
P-5602	Patient5602	Urothelial Carcinoma	Bladder Urothelial Carcinoma	IV	Biopsy/Paracentesis	Metastasis	FFPE	90	1056	1103	0.733333	Male	76	Unknown	Chemotherapy	0.178008	1.78925	0.00065663	20.3804	2.32e-14	0.480098	0	2.17095	0	0	0	3.61e-15	0	0.00065131	0	0
P-5611	Patient5611	Colorectal Carcinoma	Colorectal Adenocarcinoma	I	Surgery	Primary	FFPE	45	4884	1345	0.5	Female	72	Unknown	Treatment-naive	5.09214	0	1.94e-15	5.12727	0.0181151	0	4.79e-13	5.72e-11	1.76247	8.29e-09	1.26e-15	4.49e-16	1.44e-15	0	1.71e-15	5.24e-16
P-5612	Patient5612	Colorectal Carcinoma	Colorectal Adenocarcinoma	IV	Surgery	Metastasis	FFPE	60	5970	1613	0.333333	Female	69	Unknown	Radiation_Therapy;Chemotherapy	6.13418	0	8.53e-16	1.04e-08	0.0357601	0	4.54e-13	1.86e-12	4.39e-08	4.61e-09	3.83006	5.87e-16	2.89e-16	0	9.3e-16	1.71e-16
P-5617	Patient5617	Colorectal Carcinoma	Colorectal Adenocarcinoma	Unknown	Surgery	Primary	FFPE	75	9060	839	2.1	Male	89	Unknown	Unknown	4.93255	0	1.66e-15	1.66e-08	28.0675	0	4.56e-13	1.5e-12	4.87e-08	8.93e-09	2.28e-16	7.19e-16	1.14e-15	0	5.01e-16	4.27e-16
P-5619	Patient5619	Colorectal Carcinoma	Colorectal Adenocarcinoma	II	Surgery	Primary	FFPE	65	5220	1448	7.83333	Female	59	Unknown	Treatment-naive	1.05037	0	1.43e-15	2.42e-08	0.0314977	0	213.248	2.2e-11	10.3916	8.59018	6.36e-16	1.02e-15	12.6882	0	1.43e-15	6.81e-16
P-5625	Patient5625	Uterine Corpus Endometrial Carcinoma	Uterine Endometrioid Carcinoma	Unknown	Biopsy/Paracentesis	Primary	FFPE	90	16980	951	0.333333	Female	67	Unknown	Treatment-naive	0.0274142	0	3.57322	6.39678	0.00257492	0	5.5e-10	0	0	0	0	9.06e-06	0	0	0	0
P-5629	Patient5629	Lung Squamous Cell Carcinoma	Lung Squamous Cell Carcinoma	Unknown	Biopsy/Paracentesis	Primary	FFPE	50	762	975	0.466667	Male	64	Smoker	Treatment-naive	0.861562	0.0220078	10.5914	1.20437	0	0	0	0.0210268	0	0	0	0	0	0	0.299632	0
P-5632	Patient5632	Colorectal Carcinoma	Colorectal Adenocarcinoma	II	Surgery	Primary	FFPE	60	3888	791	4	Male	42	Unknown	Treatment-naive	50.7569	0	5.82e-16	1.61e-08	29.2431	0	1.72e-12	1.25e-11	3.33e-08	2.53e-08	2.47e-16	9.39e-16	1.42e-15	0	6.09e-16	7.29e-16
P-5635	Patient5635	Gastric Cancer	Gastric Adenocarcinoma	IV	Surgery	Primary	FFPE	80	2364	1422	0.366667	Male	65	Unknown	Treatment-naive	5.6247	7.58e-14	5.75e-10	1.54235	0.473798	0	0	0.953182	0	1.40597	0	0	0	0	1.28e-14	0
P-5639	Patient5639	Esophageal Carcinoma	Esophageal Squamous Cell Carcinoma	III	Surgery	Primary	FFPE	70	2364	1701	0.4	Male	54	Unknown	Treatment-naive	0.92062	5.3554	2.57635	0.931944	0	0	0	0.215683	0	0	0	0	0	2.13e-13	0	0
P-5640	Patient5640	Colorectal Carcinoma	Colorectal Adenocarcinoma	III	Surgery	Primary	FFPE	70	23460	1435	4.9	Female	41	Unknown	Treatment-naive	3.54664	0	6.9e-16	3.26913	0.0325558	0	147.152	7.45e-12	4.91e-08	2.63e-08	4.99e-16	7.68e-16	1.48e-15	0	6.49e-16	7.4e-16
P-5652	Patient5652	Lung Squamous Cell Carcinoma	Lung Squamous Cell Carcinoma	IV	Biopsy/Paracentesis	Metastasis	FFPE	60	666	1001	0.666667	Male	48	Smoker	Treatment-naive	1.61796	1.90012	11.1399	1.79265	0	0	0	0.208928	0	0	0	0	0	0	0.340426	0
P-5653	Patient5653	Liver Hepatocellular Carcinoma	Liver Hepatocellular Carcinoma	II	Surgery	Primary	FFPE	60	3720	1832	0.6	Male	61	Unknown	Treatment-naive	3.24e-09	0	0.789548	1.92714	3.61e-15	0	0	0	0	9.53038	0	0	0	0.752927	1.33e-13	3.66e-10
P-5658	Patient5658	Liver Hepatocellular Carcinoma	Liver Hepatocellular Carcinoma	I	Surgery	Primary	FFPE	70	7860	997	0.366667	Male	56	Unknown	Treatment-naive	1.62e-08	0	1.21103	9.22607	3.72e-15	0	0	0	0	1.56e-11	0	0	0	0.562904	4.9e-13	3.77e-10
P-5659	Patient5659	Gastric Cancer	Gastric Adenocarcinoma	Unknown	Biopsy/Paracentesis	Primary	FFPE	20	870	839	0.4	Male	46	Unknown	Treatment-naive	3.1671	5.28114	4.44e-10	3.90044	0.630853	0	0	1.89e-05	0	0.0204467	0	0	0	0	9.86e-15	0
P-5663	Patient5663	Colorectal Carcinoma	Colorectal Adenocarcinoma	II	Surgery	Primary	FFPE	50	2460	1566	0.333333	Male	64	Unknown	Treatment-naive	10.9778	0	3.05e-15	2.71e-08	0.0221572	0	1.28e-12	1.21e-10	2.93e-08	4.68e-09	1.32e-15	6.68e-16	4.22e-16	0	4e-15	5.77e-16
P-5666	Patient5666	Colorectal Carcinoma	Colorectal Adenocarcinoma	II	Surgery	Primary	FFPE	60	8820	849	5.6	Male	68	Unknown	Treatment-naive	10.6617	0	9.32e-16	4.33e-08	0.0291506	0	148.71	6.65e-12	18.5997	1.74e-08	1.1e-15	5.03e-16	8.92e-16	0	1.35e-15	4.49e-16
P-5671	Patient5671	Colorectal Carcinoma	Colorectal Adenocarcinoma	II	Surgery	Primary	FFPE	80	6600	1811	2.3	Male	30	Unknown	Treatment-naive	17.0262	0	7.2e-16	1.27e-08	27.9738	0	1.32e-12	7.15e-12	3.83e-08	6.05e-09	1.71e-16	6.48e-16	4.68e-16	0	5.52e-16	2.99e-16
P-5674	Patient5674	Colorectal Carcinoma	Colorectal Adenocarcinoma	II	Surgery	Primary	FFPE	70	3804	1250	0.4	Female	68	Unknown	Treatment-naive	10.9735	0	3.51e-16	4.43e-08	0.0265396	0	1.97e-12	1.05e-11	3.37e-08	7.2e-09	9.11e-16	7.97e-16	2.47e-15	0	1.38e-16	7.83e-16
P-5681	Patient5681	Urothelial Carcinoma	Urothelial Carcinoma Other	II	Surgery	Primary	FFPE	80	4584	1179	2.53333	Male	52	Unknown	Treatment-naive	0.125128	0.746034	0.00022042	4.88e-06	2.06e-14	0.710555	0	0.0695473	0	0	0	3.12e-15	0	78.3485	0	0
P-5683	Patient5683	Colorectal Carcinoma	Colorectal Adenocarcinoma	III	Surgery	Primary	FFPE	50	9780	1251	0.366667	Female	55	Unknown	Treatment-naive	9.88284	0	3.69e-16	1.55e-08	0.953294	0	1.27e-12	6.13e-11	4.39e-08	1.16386	2.05e-16	8.18e-16	8.92e-16	0	7.03e-16	4.11e-16
P-5699	Patient5699	Gastric Cancer	Gastric Adenocarcinoma	III	Surgery	Primary	FFPE	20	4572	1736	0.5	Female	55	Unknown	Treatment-naive	4.91549	4.19e-13	3.66e-10	8.65838	0.382191	0	0	8.76e-06	0	0.0439358	0	0	0	0	1.18e-14	0
P-5702	Patient5702	Liver Hepatocellular Carcinoma	Liver Hepatocellular Carcinoma	I	Surgery	Primary	FFPE	98	21180	1514	0.333333	Male	52	Unknown	Treatment-naive	1.99e-08	0	3.94762	4.51132	8.26e-15	0	0	0	0	2.57e-12	0	0	0	1.54106	3.32e-13	4.31e-10
P-5709	Patient5709	Colorectal Carcinoma	Colorectal Adenocarcinoma	III	Surgery	Primary	FFPE	70	21540	1237	3.23333	Female	64	Unknown	Treatment-naive	29.5708	0	1.39e-15	1.86e-08	33.5076	0	5.92161	5.43e-11	4.42e-08	3.25e-08	6.98e-16	8.48e-16	8e-16	0	1.69e-15	4.58e-16
P-5718	Patient5718	Gastric Cancer	Gastric Adenocarcinoma	III	Surgery	Primary	FFPE	70	10680	1225	0.4	Male	60	Unknown	Treatment-naive	4.26299	2.86e-13	7.03e-10	4.41242	1.29932	0	0	3.26e-06	0	0.0252605	0	0	0	0	1.66e-14	0
P-5719	Patient5719	Head and Neck Carcinoma	Nasopharyngeal Carcinoma	IV	Surgery	Metastasis	FFPE	40	9780	1518	0.8	Male	52	Smoker	Treatment-naive	5.7833	0	14.3884	0	3.26e-06	5.41e-06	0	0.827517	0.0008232	0	0	0	0	0	0	0
P-5722	Patient5722	Extrahepatic Cholangiocarcinoma	Perihilar Cholangiocarcinoma	I	Surgery	Primary	FFPE	80	1284	1774	0.4	Male	48	Unknown	Treatment-naive	1.44002	1.35e-05	5.39e-10	0.00129777	6.94e-06	5.88e-14	0	0.00075268	10.5579	9.28e-11	0	0	0	3.9e-10	2.19e-16	0
P-5728	Patient5728	Urothelial Carcinoma	Bladder Urothelial Carcinoma	I	Surgery	Primary	FFPE	90	1776	1393	1.2	Male	79	Unknown	Treatment-naive	1.54188	8.4712	0.00031736	3.4925	3.11e-14	11.6736	0	10.8185	0	0	0	1.04e-15	0	0.00202444	0	0
P-5737	Patient5737	Colorectal Carcinoma	Colorectal Adenocarcinoma	I	Surgery	Primary	FFPE	40	6480	1221	0.433333	Male	74	Unknown	Treatment-naive	8.39802	0	1.5e-15	2.85e-08	0.0217245	0	1.42e-12	2.58026	2.18e-08	1.19e-08	3.12e-16	6.03e-16	5.86e-16	0	1.61e-15	3.87e-16
P-5738	Patient5738	Colorectal Carcinoma	Colorectal Adenocarcinoma	I	Surgery	Primary	FFPE	20	10260	1272	0.366667	Female	66	Unknown	Treatment-naive	3.04784	0	1.02e-15	1.68e-08	3.84296	0	4.10921	2.05e-11	4.16e-08	7.79e-09	4.32e-16	6.36e-16	1.5e-15	0	1.01e-15	3.59e-16
P-5751	Patient5751	Breast Carcinoma	Breast Invasive Carcinoma	III	Surgery	Primary	FFPE	60	17880	1127	0.4	Female	46	Unknown	Chemotherapy	1.45339	0.185822	2.63213	2.47415	4.04e-15	0	0	5.2545	0	4.76e-08	0	0	0	0	0	0
P-5759	Patient5759	Liver Hepatocellular Carcinoma	Liver Hepatocellular Carcinoma	I	Surgery	Primary	FFPE	80	7320	1375	0.5	Male	55	Unknown	Treatment-naive	1.34e-08	0	2.88701	3.38699	5.36e-15	0	0	0	0	1.65e-12	0	0	0	0.43787	9.28813	3.85e-10
P-5761	Patient5761	Ovarian Carcinoma	High-Grade Serous Ovarian Cancer	III	Surgery	Primary	FFPE	80	4404	1261	0.333333	Female	55	Unknown	Treatment-naive	1.1039	0	0	4.40445	0.983937	0	0	0.592711	0.552004	0	0	1.00853	6.04e-05	0	1.35441	0
P-5770	Patient5770	Lung Squamous Cell Carcinoma	Lung Squamous Cell Carcinoma	III	Biopsy/Paracentesis	Primary	FFPE	20	1080	1428	0.533333	Male	74	Smoker	Treatment-naive	1.94877	0.0298533	6.422	4.36843	0	0	0	0.983243	0	0	0	0	0	0	0.247712	0
P-5771	Patient5771	Soft Tissue Sarcoma	Undifferentiated Pleomorphic Sarcoma Malignant Fibrous Histiocytoma	IV	Surgery	Metastasis	FFPE	95	10140	1247	0.633333	Male	42	Unknown	Treatment-naive	3.67894	0	1.03e-14	4.5746	0.76582	0	0	0.550129	0	8.43051	0	0	0	3.07e-07	0	0
P-5772	Patient5772	Esophageal Carcinoma	Esophageal Squamous Cell Carcinoma	I	Surgery	Primary	FFPE	45	4164	835	0.4	Male	75	Unknown	Treatment-naive	3.22205	1.51741	0.455625	2.86991	0	0	0	3.93501	0	0	0	0	0	1.2e-14	0	0
P-5774	Patient5774	Liver Hepatocellular Carcinoma	Liver Hepatocellular Carcinoma	IV	Biopsy/Paracentesis	Metastasis	FFPE	80	3012	1344	0.366667	Male	59	Unknown	Treatment-naive	4.17665	0	1.89001	4.27141	4.11e-15	0	0	0	0	2.59e-12	0	0	0	1.66194	3.14e-13	2.19e-10
P-5783	Patient5783	Intrahepatic Cholangiocarcinoma	Intrahepatic Cholangiocarcinoma	IV	Surgery	Metastasis	FFPE	40	12600	1641	0.5	Male	48	Unknown	Treatment-naive	0.00972079	1.36e-17	0.00052408	7.09e-09	13.9898	0	0	4.7e-12	1.05e-09	0	0	0	9.36e-16	1.43e-10	0	0
P-5790	Patient5790	Lung Adenocarcinoma	Lung Adenocarcinoma	I	Surgery	Primary	FFPE	35	7680	1353	0.4	Male	67	Nonsmoker	Treatment-naive	8.54e-15	1.94e-07	10.9761	0.00015315	0.0235921	1.74e-15	0	0.0001798	0	0	5.5e-15	0	0	0	0	0
P-5791	Patient5791	Esophageal Carcinoma	Esophageal Squamous Cell Carcinoma	III	Surgery	Primary	FFPE	75	3132	1277	0.3	Female	71	Unknown	Treatment-naive	2.46666	0.0242975	0.298178	2.36478	0	0	0	1.09305	0	0	0	0	0	3.75302	0	0
P-5792	Patient5792	Carcinoma of Uterine Cervix	Cervical Squamous Cell Carcinoma	I	Surgery	Primary	FFPE	90	17460	1458	0.733333	Female	37	Unknown	Treatment-naive	0.596754	12.0704	0	0	0	0.747859	0	6.58497	0	0	0	0	0	0	0	0
P-5794	Patient5794	Urothelial Carcinoma	Bladder Urothelial Carcinoma	I	Surgery	Primary	FFPE	90	2484	1391	0.533333	Male	60	Unknown	Treatment-naive	2.0576	0.197407	4.18286	1.15e-05	3.53e-14	2.20974	0	4.64521	0	0	0	1.35e-15	0	2.70717	0	0
P-5795	Patient5795	Urothelial Carcinoma	Bladder Urothelial Carcinoma	I	Surgery	Primary	FFPE	45	4332	858	0.433333	Male	80	Unknown	Treatment-naive	4.35224	5.19466	0.00051346	4.98e-06	2.69e-14	3.87893	0	1.57355	0	0	0	1.57e-15	0	8.98e-05	0	0
P-5798	Patient5798	Lung Adenocarcinoma	Lung Adenocarcinoma	II	Surgery	Primary	FFPE	20	3696	1302	0.333333	Male	39	Smoker	Treatment-naive	2.07e-15	1.31e-07	10.9862	3.07e-05	0.0136538	2.79e-16	0	0.00010608	0	0	7.28e-15	0	0	0	0	0
P-5803	Patient5803	Colorectal Carcinoma	Colorectal Adenocarcinoma	II	Surgery	Primary	FFPE	70	3936	1534	4.33333	Female	71	Unknown	Treatment-naive	13.7288	0	1.9e-15	2.33e-08	47.0539	0	2.26e-12	4.6e-12	17.2284	5.29253	1.1e-15	2.69632	1.38e-15	0	1.78e-15	7.23e-16
P-5811	Patient5811	Gallbladder Carcinoma	Gallbladder Adenocarcinoma	III	Surgery	Primary	FFPE	60	3672	1605	0.633333	Female	78	Unknown	Treatment-naive	4.59044	5.86214	3.09e-07	2.63527	1.85e-10	0	2.61999	3.29216	0	0	0	4.64e-16	0	0	0	0
P-5815	Patient5815	Colorectal Carcinoma	Colorectal Adenocarcinoma	IV	Surgery	Primary	FFPE	60	3984	1467	0.433333	Female	33	Unknown	Treatment-naive	6.17114	0	1.45e-15	2.46e-08	0.0287741	0	1.77e-12	5.91e-12	4.28e-08	1.03e-08	7.07e-16	1.47e-15	1.14e-15	0	4.80008	9.12e-16
P-5818	Patient5818	Lung Adenocarcinoma	Lung Adenocarcinoma	IV	Biopsy/Paracentesis	Primary	FFPE	95	378	2408	0.566667	Female	54	Nonsmoker	Treatment-naive	2.67e-14	7.78e-06	13.0856	0.00012207	1.91353	8.28e-14	0	0.00075781	0	0	4.45e-15	0	0	0	0	0
P-5828	Patient5828	Breast Carcinoma	Breast Invasive Carcinoma	III	Surgery	Primary	FFPE	50	4284	1574	0.766667	Female	58	Unknown	Treatment-naive	5.15711	7.99784	0.264189	0.10971	1.98e-15	0	0	13.4712	0	3.01e-08	0	0	0	0	0	0
P-5836	Patient5836	Lung Adenocarcinoma	Lung Adenocarcinoma	IV	Biopsy/Paracentesis	Primary	FFPE	85	124	1125	0.366667	Female	65	Nonsmoker	Radiation_Therapy;Targeted_Therapy;Chemotherapy	1.47e-14	4.00396	5.6403	0.00013419	1.35128	3.49e-14	0	0.0043218	0	0	3.36e-15	0	0	0	0	0
P-5837	Patient5837	Esophageal Carcinoma	Esophageal Squamous Cell Carcinoma	IV	Biopsy/Paracentesis	Metastasis	FFPE	70	2784	1030	0.433333	Male	60	Unknown	Chemotherapy	2.82704	0.0439317	0.366232	3.94667	0	0	0	4.81613	0	0	0	0	0	1.6e-14	0	0
P-5840	Patient5840	Colorectal Carcinoma	Colorectal Adenocarcinoma	III	Surgery	Primary	FFPE	60	2880	991	16.7	Male	38	Unknown	Treatment-naive	9.76711	0	1.29e-15	8.55014	0.0429988	0	440.666	1.12e-11	57.5732	1.96e-08	5.96e-16	7.42e-16	1.18e-15	0	6.40004	4.9e-16
P-5865	Patient5865	Lung Adenocarcinoma	Lung Adenocarcinoma	IV	Biopsy/Paracentesis	Metastasis	FFPE	20	732	1119	0.3	Female	67	Nonsmoker	Radiation_Therapy;Targeted_Therapy	1.5e-14	8.06e-07	6.17437	2.14282	2.68252	4.23e-14	0	0.0002857	0	0	2.89e-15	0	0	0	0	0
P-5867	Patient5867	Lung Adenocarcinoma	Lung Adenocarcinoma	I	Biopsy/Paracentesis	Primary	FFPE	30	167	1197	0.733333	Male	66	Smoker	Treatment-naive	3.79105	1.38e-05	18.1259	0.00015233	0.0815571	3.87e-14	0	0.00129839	0	0	7.08e-15	0	0	0	0	0
P-5876	Patient5876	Lung Adenocarcinoma	Lung Adenocarcinoma	II	Surgery	Primary	FFPE	80	17400	1485	0.966667	Male	60	Smoker	Treatment-naive	1.92e-14	4.47417	17.6054	9.17e-05	0.135413	3.79e-14	0	4.78493	0	0	6.49e-15	0	0	0	0	0
P-5878	Patient5878	Esophageal Carcinoma	Esophageal Squamous Cell Carcinoma	II	Surgery	Primary	FFPE	40	3768	1577	0.433333	Female	70	Unknown	Treatment-naive	5.879	0.0397271	1.11433	1.84678	0	0	0	3.12016	0	0	0	0	0	8.25e-14	0	0
P-5882	Patient5882	Colorectal Carcinoma	Colorectal Adenocarcinoma	II	Surgery	Primary	FFPE	40	21000	2017	2.16667	Male	52	Unknown	Treatment-naive	12.6079	0	8.36e-16	1.68e-08	36.3921	0	1.62e-12	2.06e-11	4.59e-08	2.46e-08	3.64e-16	9.77e-16	1.68e-15	0	8.23e-16	8.15e-16
P-5888	Patient5888	Breast Carcinoma	Breast Invasive Carcinoma	III	Surgery	Primary	FFPE	80	3696	944	0.466667	Female	50	Unknown	Treatment-naive	0.292965	3.62088	0.0280503	0.259161	1.81e-15	0	0	3.39606	0	3.40288	0	0	0	0	0	0
P-5889	Patient5889	Small Cell Lung Cancer	Small Cell Lung Cancer	II	Surgery	Primary	FFPE	85	12720	1066	0.466667	Female	49	Nonsmoker	Chemotherapy	1.08557	6.24e-13	6.32298	2.65615	0	0	0	0.00679361	0	0	0	0	0	0	0.92851	0
P-5894	Patient5894	Lung Adenocarcinoma	Lung Adenocarcinoma	IV	Biopsy/Paracentesis	Metastasis	FFPE	30	2148	796	0.533333	Female	48	Nonsmoker	Unknown	1.61e-14	5.24e-07	2.64629	2.5406	5.8128	8.07e-15	0	0.00030502	0	0	3.05e-15	0	0	0	0	0
P-5896	Patient5896	Gastric Cancer	Gastric Adenocarcinoma	III	Surgery	Primary	FFPE	80	4512	1554	0.366667	Female	69	Unknown	Treatment-naive	9.14047	2.67e-13	2.48e-10	0.662327	1.1675	0	0	3.56e-06	0	0.0297	0	0	0	0	6.43e-15	0
P-5897	Patient5897	Lung Adenocarcinoma	Lung Adenocarcinoma	III	Surgery	Primary	FFPE	40	3912	1760	0.333333	Female	62	Nonsmoker	Treatment-naive	1.02e-14	0.822207	4.33915	4.78894	0.0478324	3.28e-14	0	0.00187203	0	0	4.11e-15	0	0	0	0	0
P-5899	Patient5899	Colorectal Carcinoma	Colorectal Adenocarcinoma	III	Surgery	Primary	FFPE	60	13380	963	0.4	Female	76	Unknown	Treatment-naive	5.27627	0	1.04e-15	2.06e-08	0.0487644	0	2.39624	1.23e-11	3.89e-08	1.63e-08	2.27873	9.65e-16	2.1e-16	0	8.71e-16	2.86e-16
P-5900	Patient5900	Lung Adenocarcinoma	Lung Adenocarcinoma	III	Biopsy/Paracentesis	Primary	FFPE	50	175	1052	0.566667	Male	75	Smoker	Treatment-naive	1.41e-14	1.86e-06	12.342	0.00011508	1.65703	1.01e-14	0	0.0008406	0	0	7.53e-15	0	0	0	0	0
P-5901	Patient5901	Gastric Cancer	Gastric Adenocarcinoma	III	Surgery	Primary	FFPE	50	8160	855	3.4	Male	63	Unknown	Treatment-naive	11.8878	3.33e-14	4.73e-10	3.07314	36.8808	0	0	1.34e-06	0	0.158275	0	0	0	0	7.06e-15	0
P-5910	Patient5910	Carcinoma of Uterine Cervix	Cervical Squamous Cell Carcinoma	II	Biopsy/Paracentesis	Primary	FFPE	70	12240	1154	0.566667	Female	59	Unknown	Treatment-naive	7.06361	1.26061	0	0	0	0.705055	0	7.97072	0	0	0	0	0	0	0	0
P-5912	Patient5912	Ovarian Carcinoma	High-Grade Serous Ovarian Cancer	IV	Surgery	Primary	FFPE	50	4296	1259	0.4	Female	65	Unknown	Treatment-naive	1.30863	0	0	3.3894	1.59938	0	0	0.550762	1.72407	0	0	1.1985	9.91e-05	0	2.22916	0
P-5917	Patient5917	Lung Squamous Cell Carcinoma	Lung Squamous Cell Carcinoma	II	Surgery	Primary	FFPE	65	7620	1823	0.333333	Male	58	Smoker	Treatment-naive	1.35164	0.571524	4.94039	1.45409	0	0	0	1.44719	0	0	0	0	0	0	0.235158	0
P-5918	Patient5918	Gallbladder Carcinoma	Gallbladder Adenocarcinoma	III	Surgery	Primary	FFPE	50	3828	1126	1.4	Female	56	Unknown	Treatment-naive	25.4391	0.0165356	1.41e-07	0.270547	13.2703	0	5.15e-09	1.00346	0	0	0	8.84e-16	0	0	0	0
P-5925	Patient5925	Liver Hepatocellular Carcinoma	Liver Hepatocellular Carcinoma	II	Surgery	Primary	FFPE	80	3396	1202	0.366667	Male	36	Unknown	Treatment-naive	5.6e-09	0	0.304181	5.10508	1.21e-15	0	0	0	0	1.96e-12	0	0	0	5.59074	1.14e-13	2.32e-10
P-5927	Patient5927	Colorectal Carcinoma	Colorectal Adenocarcinoma	III	Surgery	Primary	FFPE	50	5694	1540	0.433333	Male	79	Unknown	Treatment-naive	10.9709	0	1.97e-15	2.59e-08	0.0291191	0	5.61e-13	5.04e-12	4.74e-08	3.81e-08	2.01e-16	7.41e-16	9.3e-16	0	3.29e-16	4.03e-16
P-5950	Patient5950	Gastric Cancer	Gastric Adenocarcinoma	III	Surgery	Primary	FFPE	30	3084	1468	0.633333	Male	38	Unknown	Treatment-naive	11.1124	3.13e-13	4.65216	2.63966	0.564106	0	0	7.6e-06	0	0.031672	0	0	0	0	1.56e-14	0
P-5951	Patient5951	Carcinoma of Uterine Cervix	Cervical Squamous Cell Carcinoma	IV	Biopsy/Paracentesis	Primary	FFPE	20	278	1583	0.566667	Female	70	Unknown	Treatment-naive	10.6783	5.3294	0	0	0	1.34748	0	0.644815	0	0	0	0	0	0	0	0
P-5954	Patient5954	Liver Hepatocellular Carcinoma	Liver Hepatocellular Carcinoma	II	Surgery	Primary	FFPE	95	3624	1575	0.4	Male	60	Unknown	Treatment-naive	3.37e-09	0	5.97703	1.97187	1.16e-15	0	0	0	0	5.56e-12	0	0	0	4.0511	3.38e-13	1.48e-10
P-5956	Patient5956	Liver Hepatocellular Carcinoma	Liver Hepatocellular Carcinoma	III	Surgery	Primary	FFPE	95	10020	1549	0.433333	Male	39	Unknown	Treatment-naive	5.46e-09	0	1.8121	0.711361	5.31e-15	0	0	0	0	6.99e-13	0	0	0	9.47654	1.86e-13	1.16e-10
P-5958	Patient5958	Gastric Cancer	Gastric Adenocarcinoma	IV	Surgery	Primary	FFPE	75	3696	1546	2.7	Male	60	Unknown	Treatment-naive	26.1853	2.14e-13	3.71e-10	1.69679	26.9166	0	0	4.39e-06	0	7.20135	0	0	0	0	5.38e-15	0
P-5963	Patient5963	Pancreatic Cancer	Pancreatic Adenocarcinoma	IV	Biopsy/Paracentesis	Metastasis	FFPE	60	322	1876	0.466667	Male	49	Unknown	Unknown	7.4148	4.94e-14	0	3.72942	1.85569	1.62e-07	0	2.54e-08	0	0	0	0	0	0	8.09e-05	0
P-5966	Patient5966	Soft Tissue Sarcoma	Fibrosarcoma	III	Surgery	Recurrent	FFPE	95	4392	2110	0.566667	Female	38	Unknown	Treatment-naive	5.16311	0	1.55e-14	12.0975	1.73937	0	0	1.91e-07	0	1.7e-07	0	0	0	5.3e-08	0	0
P-5971	Patient5971	Non Small Cell Lung Cancer Other	Lung Adenosquamous Carcinoma	II	Surgery	Primary	FFPE	80	16560	1093	0.433333	Female	68	Nonsmoker	Treatment-naive	1.84293	5.72823	2.98341	2.79692	0	0	0	0.648509	0	0	0	0	0	0	0	0
P-5972	Patient5972	Colorectal Carcinoma	Colorectal Adenocarcinoma	II	Surgery	Primary	FFPE	60	11940	1469	6.5	Male	51	Unknown	Treatment-naive	19.2124	0	1.83e-15	2.46e-08	45.8368	0	2.25e-12	9.99e-12	25.7143	1.27e-08	5.45e-16	9.09e-16	58.2365	0	1.47e-15	6.34e-16
P-5974	Patient5974	Colorectal Carcinoma	Colorectal Adenocarcinoma	II	Surgery	Primary	FFPE	40	7200	1790	3.5	Female	55	Unknown	Treatment-naive	31.8937	0	1.27e-15	1.67e-08	73.1063	0	9.73e-13	3.6e-12	4.52e-08	1.94e-08	3.7e-16	8.82e-16	1.52e-15	0	1.08e-15	7.06e-16
P-5976	Patient5976	Colorectal Carcinoma	Colorectal Adenocarcinoma	IV	Surgery	Primary	FFPE	60	5340	1165	1.93333	Male	45	Unknown	Treatment-naive	21.1395	0	1.17e-15	2.14e-08	13.0442	0	1.27e-12	3.42e-12	3.8163	2.95e-08	6.66e-16	9.01e-16	1.5e-15	0	6.96e-16	6.76e-16
P-5980	Patient5980	Urothelial Carcinoma	Urothelial Carcinoma Other	II	Surgery	Primary	FFPE	95	1038	429	1.23333	Male	59	Unknown	Treatment-naive	4.65529	0.577231	4.99609	7.97e-06	3.13e-14	8.51192	0	18.2584	0	0	0	4.79e-15	0	0.00110819	0	0
P-5994	Patient5994	Esophageal Carcinoma	Esophageal Squamous Cell Carcinoma	III	Surgery	Primary	FFPE	75	9480	1420	0.366667	Male	65	Unknown	Treatment-naive	3.02222	0.376992	0.0897883	4.86159	0	0	0	3.64941	0	0	0	0	0	5.26e-14	0	0
P-5999	Patient5999	Liver Hepatocellular Carcinoma	Liver Hepatocellular Carcinoma	III	Surgery	Primary	FFPE	70	13380	1377	0.333333	Male	58	Unknown	Treatment-naive	5.65e-09	0	0.55379	9.39979	2.43e-15	0	0	0	0	4.78e-12	0	0	0	0.0464174	1.57e-13	2.89e-10
P-6000	Patient6000	Lung Squamous Cell Carcinoma	Lung Squamous Cell Carcinoma	II	Biopsy/Paracentesis	Primary	FFPE	35	390	1383	0.366667	Male	71	Unknown	Targeted_Therapy;Chemotherapy	0.586718	2.78174	5.70419	1.61857	0	0	0	0.128445	0	0	0	0	0	0	0.18034	0
P-6011	Patient6011	Colorectal Carcinoma	Colorectal Adenocarcinoma	IV	Surgery	Primary	FFPE	80	4452	1167	0.333333	Female	69	Unknown	Treatment-naive	3.51851	0	1.58e-15	2.51e-08	4.05306	0	1.7e-12	1.01e-11	5.03e-08	3.42842	1.56e-15	8.81e-16	5.56e-16	0	1.93e-15	3.69e-16
P-6012	Patient6012	Lung Squamous Cell Carcinoma	Lung Squamous Cell Carcinoma	Unknown	Biopsy/Paracentesis	Primary	FFPE	35	199	1490	0.333333	Male	55	Smoker	Treatment-naive	2.11666	0.0196485	6.96588	0.610394	0	0	0	0.877676	0	0	0	0	0	0	0.409744	0
P-6013	Patient6013	Colorectal Carcinoma	Colorectal Adenocarcinoma	II	Surgery	Primary	FFPE	60	11160	1495	4.36667	Male	35	Unknown	Chemotherapy	7.91228	0	8.68e-16	1.26e-08	99.0877	0	1e-12	7.71e-12	4.43e-08	1.82e-08	3.68e-16	7.5e-16	1.13e-15	0	1.19e-15	5.09e-16
P-6014	Patient6014	Colorectal Carcinoma	Colorectal Adenocarcinoma	IV	Biopsy/Paracentesis	Metastasis	FFPE	40	364	1418	0.466667	Male	59	Unknown	Treatment-naive	6.92099	0	1.82e-15	1.32e-08	0.822213	0	1.48e-12	1.61e-11	4.57694	1.67986	5.28e-16	1.11e-15	6.49e-16	0	1.54e-15	3.64e-16
P-6026	Patient6026	Colorectal Carcinoma	Colorectal Adenocarcinoma	III	Surgery	Primary	FFPE	50	19740	1986	0.5	Female	61	Unknown	Treatment-naive	6.3132	0	2.58e-15	2.9e-08	0.0396181	0	1.18e-12	2.68259	4.73e-08	4.96459	1.5e-15	6.05e-16	2.1e-16	0	3.76e-15	2.71e-16
P-6029	Patient6029	Small Cell Lung Cancer	Small Cell Lung Cancer	IV	Biopsy/Paracentesis	Metastasis	FFPE	60	1896	761	0.4	Male	75	Nonsmoker	Chemotherapy	0.692208	2.73e-12	8.0949	1.14488	0	0	0	0.677053	0	0	0	0	0	0	0.390957	0
P-6032	Patient6032	Non Small Cell Lung Cancer Other	Lung Adenosquamous Carcinoma	Unknown	Biopsy/Paracentesis	Primary	FFPE	30	346	1908	0.866667	Female	82	Unknown	Treatment-naive	3.91017	4.69242	0.761359	1.8454	0	0	0	12.7907	0	0	0	0	0	0	0	0
P-6038	Patient6038	Pancreatic Cancer	Pancreatic Adenocarcinoma	IV	Biopsy/Paracentesis	Metastasis	FFPE	70	624	1584	0.466667	Male	73	Unknown	Treatment-naive	5.83303	2.43e-13	0	3.92707	3.06603	3.17362	0	1.97e-07	0	0	0	0	0	0	0.00024656	0
P-6039	Patient6039	Lung Squamous Cell Carcinoma	Lung Squamous Cell Carcinoma	IV	Biopsy/Paracentesis	Primary	FFPE	50	234	1538	0.433333	Male	71	Unknown	Treatment-naive	3.74513	1.08064	4.36114	0.592875	0	0	0	0.0760908	0	0	0	0	0	0	0.144134	0
P-6042	Patient6042	Breast Carcinoma	Breast Invasive Carcinoma	III	Biopsy/Paracentesis	Primary	FFPE	40	284	1204	0.433333	Female	44	Unknown	Chemotherapy	8.3156	0.076172	0.0532499	1.53768	6.89e-15	0	0	0.0173041	0	1.14e-07	0	0	0	0	0	0
P-6043	Patient6043	Uterine Corpus Endometrial Carcinoma	Uterine Endometrioid Carcinoma	III	Surgery	Primary	FFPE	50	7380	1656	0.8	Female	71	Unknown	Chemotherapy	9.5522	0	6.81521	2.17e-09	3.63258	0	7.6e-10	0	0	0	0	1.24e-05	0	0	0	0
P-6044	Patient6044	Lung Squamous Cell Carcinoma	Lung Squamous Cell Carcinoma	III	Biopsy/Paracentesis	Primary	FFPE	80	1002	1733	0.733333	Male	51	Unknown	Treatment-naive	3.72069	0.566332	9.63804	7.06594	0	0	0	0.0953746	0	0	0	0	0	0	0.913617	0
P-6049	Patient6049	Esophageal Carcinoma	Esophageal Squamous Cell Carcinoma	III	Surgery	Primary	FFPE	90	3528	1734	0.5	Male	56	Unknown	Treatment-naive	2.0415	0.158133	6.40322	5.29846	0	0	0	1.09869	0	0	0	0	0	5.82e-14	0	0
P-6054	Patient6054	Gallbladder Carcinoma	Gallbladder Adenocarcinoma	III	Surgery	Primary	FFPE	35	1056	1056	3.23333	Male	57	Unknown	Treatment-naive	3.34095	0.0376556	4.89e-07	0.946321	2.57e-10	0	95.6541	0.0209514	0	0	0	7.52e-16	0	0	0	0
P-6058	Patient6058	Breast Carcinoma	Breast Invasive Carcinoma	Unknown	Biopsy/Paracentesis	Primary	FFPE	50	2244	1275	0.433333	Female	66	Unknown	Treatment-naive	0.2464	0.899451	0.035244	8.7502	3.01e-15	0	0	0.0687053	0	3.73e-07	0	0	0	0	0	0
P-6064	Patient6064	Colorectal Carcinoma	Colorectal Adenocarcinoma	IV	Surgery	Primary	FFPE	70	23940	1519	0.333333	Female	58	Unknown	Treatment-naive	9.97006	0	1.68e-16	6.3e-09	0.0299425	0	1.46e-12	1.1e-12	3.18e-08	3.21e-09	9.37e-17	4.27e-16	1.87e-16	0	1.51e-16	1.71e-16
P-6065	Patient6065	Colorectal Carcinoma	Colorectal Adenocarcinoma	II	Surgery	Primary	FFPE	60	4440	921	2.03333	Female	71	Unknown	Treatment-naive	7.01075	0	6.78e-16	1.24e-08	27.9892	0	1.44e-12	4.1e-12	4.99e-08	6.89e-09	3.2e-16	6.82e-16	1.53e-15	0	6.13e-16	5.78e-16
P-6068	Patient6068	Esophageal Carcinoma	Esophageal Squamous Cell Carcinoma	II	Surgery	Primary	FFPE	70	8820	1646	0.5	Female	67	Unknown	Treatment-naive	8.58994	0.51419	0.470612	1.56518	0	0	0	1.31418	0	0	0	0	0	1.54589	0	0
P-6071	Patient6071	Colorectal Carcinoma	Colorectal Adenocarcinoma	IV	Biopsy/Paracentesis	Primary	FFPE	40	83	1109	0.4	Male	69	Unknown	Treatment-naive	4.27716	0	1.5e-15	7.69053	0.0323146	0	1.95e-12	3.3e-12	3.68e-08	9.51e-09	4.44e-16	7.99e-16	8.22e-16	0	2.12e-15	4.56e-16
P-6072	Patient6072	Gastrointestinal Neuroendocrine Tumor	Esophageal Neuroendocrine Tumor	IV	Biopsy/Paracentesis	Primary	FFPE	20	74	1009	0.566667	Male	68	Unknown	Treatment-naive	2.50366	3.81908	0	0	0	2.95599	0	0	0	0	5.72126	2.5e-06	0	0	0	0
P-6073	Patient6073	Lung Squamous Cell Carcinoma	Lung Squamous Cell Carcinoma	I	Surgery	Primary	FFPE	70	4272	1153	0.466667	Male	56	Smoker	Treatment-naive	5.07535	0.0298148	6.488	2.79237	0	0	0	1.45693	0	0	0	0	0	0	0.157528	0
P-6089	Patient6089	Colorectal Carcinoma	Colorectal Adenocarcinoma	Unknown	Biopsy/Paracentesis	Primary	FFPE	40	876	1477	0.366667	Female	61	Unknown	Treatment-naive	8.88884	0	1e-15	4.74e-08	0.0258386	0	1.36e-12	1.08532	4.87e-08	5.42e-09	1.25e-15	4.32e-16	3.12e-16	0	1.07e-15	2.07e-16
P-6091	Patient6091	Colorectal Carcinoma	Colorectal Adenocarcinoma	IV	Biopsy/Paracentesis	Metastasis	FFPE	40	103	1405	0.4	Male	61	Unknown	Chemotherapy	11.9794	0	7.42e-16	4.29e-08	0.020611	0	2.01e-12	5.34e-12	2.59e-08	3.15e-08	1.13e-15	6.41e-16	6.41e-16	0	7.66e-16	4.87e-16
P-6097	Patient6097	Gallbladder Carcinoma	Gallbladder Adenocarcinoma	IV	Surgery	Primary	FFPE	40	2052	552	0.3	Male	86	Unknown	Treatment-naive	1.77771	0.943092	3.95639	3.21543	2.29e-10	0	1.29e-08	0.107375	0	0	0	7.03e-16	0	0	0	0
P-6100	Patient6100	Urothelial Carcinoma	Urothelial Carcinoma Other	III	Surgery	Metastasis	FFPE	95	3612	961	0.533333	Male	75	Unknown	Treatment-naive	4.1178	0.571761	0.00038395	6.98e-06	1.67e-14	3.07534	0	8.23465	0	0	0	1.4e-15	0	6.83e-05	0	0
P-6104	Patient6104	Colorectal Carcinoma	Colorectal Adenocarcinoma	III	Surgery	Primary	FFPE	60	19860	1765	0.4	Male	71	Unknown	Treatment-naive	9.98127	0	1.17e-15	2.28e-08	0.0187311	0	1.27e-12	2.23e-12	2.84e-08	4.42e-09	4.02e-16	3.55e-16	3.04e-15	0	7.64e-16	1.2e-15
P-6108	Patient6108	Esophageal Carcinoma	Esophageal Squamous Cell Carcinoma	IV	Surgery	Primary	FFPE	70	3456	1337	0.333333	Male	52	Unknown	Treatment-naive	3.9221	1.41775	1.71108	2.72091	0	0	0	0.228158	0	0	0	0	0	7.86e-14	0	0
P-6111	Patient6111	Colorectal Carcinoma	Colorectal Adenocarcinoma	I	Surgery	Primary	FFPE	60	4464	1649	0.433333	Female	47	Unknown	Treatment-naive	3.00944	0	1.31e-15	8.94937	0.0411891	0	6.85e-13	3.66e-11	6.13e-08	6.84e-09	3.76e-16	7.92e-16	1.06e-15	0	2.06e-15	3.98e-16
P-6118	Patient6118	Pancreatic Cancer	Pancreatic Adenocarcinoma	II	Surgery	Primary	FFPE	20	11100	1564	1.5	Male	54	Unknown	Treatment-naive	31.0157	2.17e-14	0	0.794259	10.1897	5.13e-08	0	1.97e-08	0	0	0	0	0	0	0.00033808	0
P-6119	Patient6119	Colorectal Carcinoma	Colorectal Adenocarcinoma	III	Surgery	Primary	FFPE	50	1284	1109	0.4	Female	56	Unknown	Treatment-naive	8.16765	0	8.9e-16	9e-09	1.83235	0	1.9e-12	2.15e-12	6.64e-08	3.4e-09	9.5e-16	6.16e-16	3.38e-16	0	1.49e-15	1.47e-16
P-6123	Patient6123	Pancreatic Cancer	Pancreatic Adenocarcinoma	I	Surgery	Primary	FFPE	40	2772	1268	1.4	Male	63	Unknown	Treatment-naive	22.8324	1.48e-14	0	1.0341	9.13331	6.25e-08	0	1.37e-08	0	0	0	0	0	0	0.00019315	0
P-6125	Patient6125	Liver Hepatocellular Carcinoma	Liver Hepatocellular Carcinoma	III	Surgery	Primary	FFPE	55	3744	1033	0.433333	Male	54	Unknown	Treatment-naive	6.03e-09	0	3.83903	7.02788	1.51e-15	0	0	0	0	3e-12	0	0	0	3.13309	3.49e-13	4.34e-10
P-6143	Patient6143	Liver Hepatocellular Carcinoma	Liver Hepatocellular Carcinoma	II	Surgery	Primary	FFPE	90	3468	1297	0.633333	Female	67	Unknown	Treatment-naive	1.9e-08	0	5.10195	8.31976	5.85e-15	0	0	0	0	3.51083	0	0	0	0.0674577	2.99e-13	2.38e-10
P-6147	Patient6147	Liver Hepatocellular Carcinoma	Liver Hepatocellular Carcinoma	III	Surgery	Primary	FFPE	30	1272	1189	0.3	Male	68	Unknown	Treatment-naive	6.75e-09	0	1.17647	6.41729	1.56e-15	0	0	0	0	5.77e-12	0	0	0	3.40624	2.37e-13	2.79e-10
P-6149	Patient6149	Non Small Cell Lung Cancer Other	Lung Adenosquamous Carcinoma	IV	Surgery	Primary	FFPE	60	18720	942	1.86667	Female	71	Unknown	Treatment-naive	1.30067	0.449871	44.5647	6.76385	0	0	0	0.920928	0	0	0	0	0	0	0	0
P-6150	Patient6150	Liver Hepatocellular Carcinoma	Liver Hepatocellular Carcinoma	III	Surgery	Primary	FFPE	98	3900	1121	0.333333	Male	50	Unknown	Treatment-naive	5.51e-09	0	2.83514	5.05335	3.44e-15	0	0	0	0	3.11e-11	0	0	0	3.11151	5.19e-13	4.55e-10
P-6153	Patient6153	Colorectal Carcinoma	Colorectal Adenocarcinoma	II	Surgery	Primary	FFPE	50	3276	1715	2.96667	Male	48	Unknown	Treatment-naive	2.07276	0	8.7e-16	1.74e-08	50.9291	0	9.61e-13	0.998118	4.32e-08	2.55e-08	3.7e-16	1.06e-15	1.35e-15	0	7.41e-16	7.47e-16
P-6156	Patient6156	Esophageal Carcinoma	Esophageal Squamous Cell Carcinoma	I	Surgery	Primary	FFPE	20	2916	1213	0.433333	Male	65	Unknown	Treatment-naive	1.05919	2.43019	0.968641	2.46525	0	0	0	4.05404	0	0	0	0	0	3.02269	0	0
P-6159	Patient6159	Colorectal Carcinoma	Colorectal Adenocarcinoma	IV	Surgery	Metastasis	FFPE	90	1812	1679	0.6	Female	62	Unknown	Targeted_Therapy;Chemotherapy	4.95764	0	2.32e-15	2.47e-08	4.52069	0	4.08e-12	6.18638	3.87e-08	3.33529	1.03e-15	1.12e-15	4.14e-16	0	2.14e-15	4.84e-16
P-6163	Patient6163	Colorectal Carcinoma	Colorectal Adenocarcinoma	II	Surgery	Primary	FFPE	30	6840	1063	0.533333	Female	61	Unknown	Radiation_Therapy;Chemotherapy	9.82987	0	1.03e-15	1.3e-08	5.17013	0	1.83e-12	1.76e-11	4.4e-08	2.74e-09	4.89e-16	6.96e-16	5.23e-16	0	8.47e-16	3.62e-16
P-6165	Patient6165	Lung Squamous Cell Carcinoma	Lung Squamous Cell Carcinoma	IV	Surgery	Metastasis	FFPE	40	4452	1487	0.433333	Male	65	Smoker	Treatment-naive	1.39418	0.34655	4.11429	4.97839	0	0	0	0.996963	0	0	0	0	0	0	0.169632	0
P-6171	Patient6171	Lung Squamous Cell Carcinoma	Lung Squamous Cell Carcinoma	Unknown	Biopsy/Paracentesis	Primary	FFPE	60	1116	1258	0.7	Male	58	Smoker	Radiation_Therapy;Targeted_Therapy;Chemotherapy	2.32083	0.363581	12.5125	1.20066	0	0	0	2.60406	0	0	0	0	0	0	1.99834	0
P-6181	Patient6181	Lung Squamous Cell Carcinoma	Lung Squamous Cell Carcinoma	II	Surgery	Primary	FFPE	60	8880	1672	0.733333	Male	50	Unknown	Treatment-naive	2.29735	1.86971	14.214	4.10768	0	0	0	0.156029	0	0	0	0	0	0	0.355212	0
P-6191	Patient6191	Gallbladder Carcinoma	Gallbladder Adenocarcinoma	III	Surgery	Primary	FFPE	40	4416	1254	1.4	Female	68	Unknown	Treatment-naive	19.9273	0.00650784	2.04e-08	0.0616271	21.001	0	5.06e-09	0.00348223	0	0	0	5.18e-16	0	0	0	0
P-6192	Patient6192	Extrahepatic Cholangiocarcinoma	Extrahepatic Cholangiocarcinoma	I	Surgery	Primary	FFPE	50	1122	1169	0.333333	Male	69	Unknown	Treatment-naive	6.35829	1.42e-06	5.9e-10	0.00182268	9.52e-06	1.24e-14	0	3.63987	4.95e-11	1.26e-10	0	0	0	4.67e-10	3.12e-16	0
P-6194	Patient6194	Intrahepatic Cholangiocarcinoma	Intrahepatic Cholangiocarcinoma	III	Surgery	Primary	FFPE	40	6540	1157	0.8	Male	73	Unknown	Treatment-naive	0.0139923	1.97e-15	0.00039835	1.07e-08	14.7626	0	0	1.3e-10	2.22297	0	0	0	1.35e-15	2.27e-10	0	0
P-6196	Patient6196	Gastric Cancer	Gastric Adenocarcinoma	IV	Biopsy/Paracentesis	Primary	FFPE	50	270	2000	0.433333	Male	59	Unknown	Treatment-naive	3.83479	2e-14	1.5533	0.678479	0.555416	0	0	3.86e-07	0	5.37801	0	0	0	0	1.43e-14	0
P-6201	Patient6201	Small Cell Lung Cancer	Small Cell Lung Cancer	Unknown	Biopsy/Paracentesis	Primary	FFPE	25	80	650	0.5	Male	67	Smoker	Treatment-naive	1.31762	1.37e-11	10.2167	3.24681	0	0	0	0.0224523	0	0	0	0	0	0	1.19638	0
P-6202	Patient6202	Breast Carcinoma	Breast Invasive Carcinoma	IV	Biopsy/Paracentesis	Metastasis	FFPE	40	51	469	0.6	Female	64	Unknown	Chemotherapy	13.5889	0.216653	0.0655603	2.48823	3.47e-15	0	0	3.64066	0	4.44e-08	0	0	0	0	0	0
P-6205	Patient6205	Soft Tissue Sarcoma	Fibrosarcoma	Unknown	Biopsy/Paracentesis	Primary	FFPE	90	1608	1009	0.333333	Male	9	Unknown	Treatment-naive	7.03702	0	1.46e-14	0.650174	2.31281	0	0	1.22e-06	0	1.1e-07	0	0	0	2.3e-08	0	0
P-6206	Patient6206	Soft Tissue Sarcoma	Soft Tissue Sarcoma Other	Unknown	Biopsy/Paracentesis	Primary	FFPE	95	4368	1521	0.4	Male	15	Unknown	Treatment-naive	3.19941	0	1.93e-14	5.97169	0.570216	0	0	2.25869	0	2.78e-07	0	0	0	2.61e-08	0	0
P-6215	Patient6215	Colorectal Carcinoma	Colorectal Adenocarcinoma	II	Surgery	Primary	FFPE	20	1416	1335	1.56667	Male	49	Unknown	Treatment-naive	8.9122	0	1.39e-15	1.96e-08	7.82031	0	2.5725	8.78e-12	4.51e-08	3.42e-08	6.18e-16	9.02e-16	1.18e-15	0	1.33e-15	23.695
P-6237	Patient6237	Lung Squamous Cell Carcinoma	Lung Squamous Cell Carcinoma	III	Biopsy/Paracentesis	Primary	FFPE	60	2136	1625	0.366667	Male	64	Smoker	Treatment-naive	1.13179	0.362314	8.27241	0.791077	0	0	0	0.244006	0	0	0	0	0	0	1.1984	0
P-6242	Patient6242	Liver Hepatocellular Carcinoma	Liver Hepatocellular Carcinoma	II	Surgery	Primary	FFPE	80	523	1382	0.4	Male	63	Unknown	Treatment-naive	7.07e-09	0	2.92796	3.58143	4.1e-15	0	0	0	0	0.941684	0	0	0	3.54893	3.07e-13	1.82e-10
P-6254	Patient6254	Lung Squamous Cell Carcinoma	Lung Squamous Cell Carcinoma	Unknown	Biopsy/Paracentesis	Primary	FFPE	45	262	1468	0.4	Male	77	Unknown	Radiation_Therapy	1.70686	1.03551	6.99846	2.85349	0	0	0	0.0890637	0	0	0	0	0	0	0.316616	0
P-6255	Patient6255	Esophageal Carcinoma	Esophageal Squamous Cell Carcinoma	III	Surgery	Primary	FFPE	40	4152	1677	0.533333	Male	45	Unknown	Treatment-naive	1.73934	6.31198	1.03216	1.64999	0	0	0	6.26654	0	0	0	0	0	1.61e-14	0	0
P-6268	Patient6268	Colorectal Carcinoma	Colorectal Adenocarcinoma	II	Surgery	Primary	FFPE	40	6540	1278	0.4	Female	42	Unknown	Treatment-naive	7.78525	0	1.14e-15	2.3e-08	0.0242775	0	2.51e-12	3.58e-11	5.44e-08	4.19047	1.14e-15	8.33e-16	9.61e-16	0	1.93e-15	5.92e-16
P-6271	Patient6271	Extrahepatic Cholangiocarcinoma	Extrahepatic Cholangiocarcinoma	II	Surgery	Primary	FFPE	60	6360	996	0.5	Male	63	Unknown	Treatment-naive	0.123911	2.12e-07	2.93e-10	11.9399	1.01e-05	1.44e-14	0	0.00052791	4.47e-11	3.27e-10	0	0	0	2.93562	2.03e-16	0
P-6275	Patient6275	Melanoma	Melanoma Other	IV	Biopsy/Paracentesis	Metastasis	FFPE	70	1596	1691	0.5	Male	60	Unknown	Chemotherapy;Immunotherapy	2.2847	0	0	11.0512	0	0.66405	0	0	0	0	0	0	0	0	0	0
P-6283	Patient6283	Lung Squamous Cell Carcinoma	Lung Squamous Cell Carcinoma	Unknown	Biopsy/Paracentesis	Primary	FFPE	60	1098	1574	0.9	Male	61	Unknown	Treatment-naive	1.54752	1.24684	11.4212	5.94795	0	0	0	5.417	0	0	0	0	0	0	0.41947	0
P-6284	Patient6284	Colorectal Carcinoma	Colorectal Adenocarcinoma	IV	Biopsy/Paracentesis	Metastasis	FFPE	45	10020	1132	0.5	Female	45	Unknown	Radiation_Therapy;Targeted_Therapy;Chemotherapy	6.82659	0	1.93e-15	2.1e-08	3.64574	0	1.35e-12	1.01e-11	4.63e-08	2.52768	5.11e-16	1.18e-15	8.04e-16	0	1.36e-15	5.37e-16
P-6287	Patient6287	Gastric Cancer	Gastric Adenocarcinoma	II	Surgery	Primary	FFPE	80	1170	1088	0.3	Male	70	Unknown	Treatment-naive	1.80962	3.11e-13	3.14846	2.66773	1.1583	0	0	5.91e-06	0	1.21589	0	0	0	0	1.33e-14	0
P-6288	Patient6288	Liver Hepatocellular Carcinoma	Liver Hepatocellular Carcinoma	I	Surgery	Primary	FFPE	60	5820	956	0.4	Male	49	Unknown	Treatment-naive	3.74e-09	0	0.164121	1.60785	1.27e-15	0	0	0	0	1.65616	0	0	0	8.57187	2.79e-14	3.1e-10
P-6289	Patient6289	Intrahepatic Cholangiocarcinoma	Liver Hepatocellular Carcinoma plus Intrahepatic Cholangiocarcinoma	Unknown	Surgery	Primary	FFPE	50	1584	1413	0.533333	Female	62	Unknown	Treatment-naive	5.76186	5.11e-16	0.00148857	1.29e-08	0.00118009	0	0	5.75e-11	1.51e-09	0	0	0	1.87e-15	8.23547	0	0
P-6295	Patient6295	Urothelial Carcinoma	Bladder Urothelial Carcinoma	III	Surgery	Primary	FFPE	65	3912	1183	0.966667	Female	70	Unknown	Treatment-naive	3.30107	8.88289	0.00038261	4.7e-06	2.1e-14	3.47736	0	11.4604	0	0	0	1.69e-15	0	2.87792	0	0
P-6303	Patient6303	Lung Squamous Cell Carcinoma	Lung Squamous Cell Carcinoma	II	Surgery	Primary	FFPE	45	17040	1313	0.5	Male	74	Smoker	Treatment-naive	2.39202	0.175451	7.19095	5.00821	0	0	0	0.924371	0	0	0	0	0	0	0.308994	0
P-6305	Patient6305	Liver Hepatocellular Carcinoma	Liver Hepatocellular Carcinoma	I	Surgery	Primary	FFPE	95	4008	851	0.4	Male	71	Unknown	Treatment-naive	1.45e-08	0	2.4274	10.4237	5.34e-15	0	0	0	0	3.33e-12	0	0	0	0.148954	3.97e-13	2.1e-10
P-6310	Patient6310	Small Cell Lung Cancer	Small Cell Lung Cancer	IV	Biopsy/Paracentesis	Metastasis	FFPE	10	86	818	0.566667	Male	60	Smoker	Treatment-naive	3.13765	5.99e-12	6.26666	4.54939	0	0	0	0.638006	0	0	0	0	0	0	0.408293	0
P-6327	Patient6327	Colorectal Carcinoma	Colorectal Adenocarcinoma	III	Surgery	Primary	FFPE	40	2496	1321	0.366667	Male	78	Unknown	Treatment-naive	7.7137	0	1.52e-15	2.05e-08	0.0247736	0	2.89e-12	2.41946	2.2e-08	7.64e-09	5.11e-16	8.99e-16	5.61e-16	0	1.84207	4.8e-16
P-6332	Patient6332	Liver Hepatocellular Carcinoma	Liver Hepatocellular Carcinoma	III-IV	Surgery	Primary	FFPE	98	4140	734	0.6	Male	60	Unknown	Treatment-naive	5.05e-09	0	3.2162	2.06474	1.42e-15	0	0	0	0	1.51e-12	0	0	0	12.7191	3.34e-13	7.48e-11
P-6338	Patient6338	Extrahepatic Cholangiocarcinoma	Perihilar Cholangiocarcinoma	III	Surgery	Primary	FFPE	55	3120	669	0.4	Male	61	Unknown	Treatment-naive	3.71369	1.44e-06	3.35989	1.81612	5.31e-06	1.21e-15	0	1.11029	2.48e-11	3.38e-11	0	0	0	2.01e-10	1.99e-16	0
P-6339	Patient6339	Lung Squamous Cell Carcinoma	Lung Squamous Cell Carcinoma	Unknown	Biopsy/Paracentesis	Primary	FFPE	30	942	1537	0.466667	Male	63	Smoker	Unknown	2.65338	0.0144023	9.18239	0.930092	0	0	0	0.0340593	0	0	0	0	0	0	0.185679	0
P-6342	Patient6342	Lung Squamous Cell Carcinoma	Lung Squamous Cell Carcinoma	I	Surgery	Primary	FFPE	80	11760	1312	0.666667	Male	62	Smoker	Treatment-naive	0.307524	0.00289274	14.8363	1.35232	0	0	0	0.012632	0	0	0	0	0	0	0.48832	0
P-6358	Patient6358	Colorectal Carcinoma	Colorectal Adenocarcinoma	IV	Biopsy/Paracentesis	Primary	FFPE	65	295	1116	0.3	Female	81	Unknown	Unknown	5.36943	0	3.18e-15	2.88e-08	4.63057	0	1.42e-12	2.8e-12	5.16e-08	1.18e-08	3.77e-16	1.03e-15	2.14e-15	0	8.44e-16	6.91e-16
P-6363	Patient6363	Colorectal Carcinoma	Colorectal Adenocarcinoma	II	Surgery	Primary	FFPE	50	3648	1498	0.466667	Male	63	Unknown	Treatment-naive	5.09743	0	8.27e-16	4.94904	0.609538	0	6.4e-13	2.34399	4.57e-08	2.39e-08	2.52e-16	1.02e-15	4.41e-16	0	1.12e-15	4.77e-16
P-6366	Patient6366	Urothelial Carcinoma	Bladder Urothelial Carcinoma	III	Surgery	Primary	FFPE	80	12060	1380	0.533333	Male	57	Unknown	Treatment-naive	5.36429	5.43746	0.00021113	4.83e-06	2.04e-14	3.04976	0	0.148168	0	0	0	2.81e-15	0	0.00010252	0	0
P-6368	Patient6368	Colorectal Carcinoma	Colorectal Adenocarcinoma	III	Surgery	Primary	FFPE	70	7740	1370	3.93333	Female	58	Unknown	Chemotherapy	21.8243	0	9.99e-16	1.39e-08	54.1757	0	1.74e-12	7.99e-12	4.07e-08	9.62e-09	3.11e-16	8.18e-16	1.05e-15	0	1.08e-15	5.03e-16
P-6370	Patient6370	Liver Hepatocellular Carcinoma	Liver Hepatocellular Carcinoma	III	Surgery	Primary	FFPE	70	2844	971	0.433333	Male	46	Unknown	Treatment-naive	5.8e-09	0	0.323789	2.20035	2.63e-15	0	0	0	0	2.26e-12	0	0	0	4.71509	3.76077	2.57e-10
P-6374	Patient6374	Gallbladder Carcinoma	Gallbladder Adenocarcinoma	IV	Surgery	Metastasis	FFPE	40	7440	1336	0.466667	Female	72	Unknown	Treatment-naive	8.81649	0.0358699	2.97e-07	4.12935	3.14e-10	0	2.43e-09	0.0182903	0	0	0	1.06e-15	0	0	0	0
P-6379	Patient6379	Gallbladder Carcinoma	Gallbladder Adenocarcinoma	IV	Surgery	Primary	FFPE	90	13620	1106	0.466667	Male	52	Unknown	Treatment-naive	3.21012	4.54428	4.25942	0.400107	1.83e-10	0	6.63e-09	3.58608	0	0	0	3.8e-16	0	0	0	0
P-6392	Patient6392	Colorectal Carcinoma	Colorectal Adenocarcinoma	IV	Surgery	Primary	FFPE	50	3000	1673	0.366667	Male	58	Unknown	Treatment-naive	10.9751	0	2.72e-15	2.29e-08	0.024902	0	4.83e-12	1.29e-11	4.92e-08	5.83e-09	1.94e-15	6.74e-16	3.07e-16	0	3.12e-15	1.44e-16
P-6393	Patient6393	Pancreatic Cancer	Pancreatic Adenocarcinoma	Unknown	Surgery	Primary	FFPE	60	3780	1203	0.533333	Male	44	Unknown	Chemotherapy	2.60367	2.89e-13	0	9.22977	0.563501	1.44e-07	0	1.96e-07	0	0	0	0	0	0	1.60306	0
P-6401	Patient6401	Esophageal Carcinoma	Esophageal Squamous Cell Carcinoma	Unknown	Biopsy/Paracentesis	Primary	FFPE	40	2304	2110	1.3	Male	57	Unknown	Treatment-naive	4.29864	11.695	0.948149	3.0892	0	0	0	19.969	0	0	0	0	0	5.15e-14	0	0
P-6403	Patient6403	Colorectal Carcinoma	Colorectal Adenocarcinoma	II	Surgery	Primary	FFPE	60	11580	1452	0.4	Male	41	Unknown	Treatment-naive	9.98048	0	1.37e-15	2.46e-08	0.0195242	0	5.33e-12	1.85e-11	3.22e-08	7.98e-09	6.41e-16	3.37e-16	1.23e-15	0	1.4e-15	4.62e-16
P-6413	Patient6413	Esophageal Carcinoma	Esophageal Carcinoma Other	IV	Biopsy/Paracentesis	Primary	FFPE	45	1212	1065	0.4	Male	61	Unknown	Treatment-naive	4.24765	0.0660264	1.19183	6.45007	0	0	0	0.044418	0	0	0	0	0	1.79e-14	0	0
P-6424	Patient6424	Colorectal Carcinoma	Colorectal Adenocarcinoma	IV	Biopsy/Paracentesis	Primary	FFPE	55	434	1522	0.366667	Male	76	Unknown	Treatment-naive	4.60751	0	6.18e-16	3.14e-08	6.39249	0	3.3e-12	1.95e-12	3.54e-08	1.23e-08	2.06e-16	7.68e-16	9.19e-16	0	4.39e-16	3.45e-16
P-6431	Patient6431	Breast Carcinoma	Breast Invasive Carcinoma	IV	Biopsy/Paracentesis	Metastasis	FFPE	45	1038	2206	0.333333	Female	33	Unknown	Targeted_Therapy;Chemotherapy;Endocrinotherapy	5.01182	0.644463	2.62273	1.65473	4.12e-15	0	0	0.0662568	0	4.56e-08	0	0	0	0	0	0
P-6433	Patient6433	Small Cell Lung Cancer	Small Cell Lung Cancer	III	Biopsy/Paracentesis	Metastasis	FFPE	50	62	1344	0.4	Male	64	Unknown	Unknown	1.44614	2.8e-12	5.18729	4.02568	0	0	0	0.00719191	0	0	0	0	0	0	0.333693	0
P-6439	Patient6439	Colorectal Carcinoma	Colorectal Adenocarcinoma	III	Surgery	Primary	FFPE	80	7980	1675	2.76667	Male	40	Unknown	Treatment-naive	10.8808	0	9.12e-16	1.77e-08	2.18702	0	1.43e-12	0.895989	27.859	1.7e-08	3.08e-16	1.13e-15	16.1772	0	1.22e-15	6.34e-16
P-6442	Patient6442	Small Bowel Carcinoma	Small Bowel Adenocarcinoma	Unknown	Biopsy/Paracentesis	Primary	FFPE	90	438	2102	0.266667	Male	78	Unknown	Treatment-naive	3.38843	0	0	2.77931	1.5236	0	0	0	1.10672	0	0	0	0	0	0	1.20194
P-6443	Patient6443	Breast Carcinoma	Breast Invasive Carcinoma	IV	Biopsy/Paracentesis	Primary	FFPE	80	373	1595	0.766667	Female	55	Unknown	Treatment-naive	4.74392	1.85144	3.06304	0.658205	2.94e-15	0	0	13.6834	0	6.11e-08	0	0	0	0	0	0
P-6445	Patient6445	Colorectal Carcinoma	Colorectal Adenocarcinoma	II	Surgery	Primary	FFPE	50	3540	1476	2.93333	Male	46	Unknown	Treatment-naive	15.2094	0	2.03e-15	2.05e-08	47.7906	0	1.32e-12	9.21e-11	4.39e-08	2.17e-08	5.36e-16	8.88e-16	1.15e-15	0	1.93e-15	5.26e-16
P-6459	Patient6459	Colorectal Carcinoma	Colorectal Adenocarcinoma	IV	Biopsy/Paracentesis	Primary	FFPE	40	428	1503	9.23333	Female	21	Unknown	Treatment-naive	25.0052	0	7.59e-16	1.12e-08	136.347	0	12.5007	1.19e-11	108.147	1.13e-08	5.34e-16	7.32e-16	7.31e-16	0	9.77e-16	3.44e-16
P-6468	Patient6468	Colorectal Carcinoma	Colorectal Carcinoma Other	IV	Surgery	Primary	FFPE	65	8760	1275	4.36667	Male	34	Unknown	Treatment-naive	5.64613	0	1.49e-15	3.09148	0.0348517	0	123.919	1.79e-11	4.78e-08	1.96e-08	7.65e-16	6.69e-16	8.30831	0	1.49e-15	6.01e-16
P-6470	Patient6470	Gastric Cancer	Gastric Adenocarcinoma	III	Surgery	Primary	FFPE	40	2232	1289	0.533333	Female	48	Unknown	Chemotherapy;Endocrinotherapy	4.78579	2.01e-13	4.19e-10	3.0963	0.57538	0	0	7.51983	0	0.0226991	0	0	0	0	1.22e-14	0
P-6476	Patient6476	Colorectal Carcinoma	Colorectal Adenocarcinoma	II	Surgery	Primary	FFPE	60	6600	1500	3.86667	Male	38	Unknown	Treatment-naive	28.6014	0	1.45e-15	1.93e-08	16.6205	0	2.98e-12	5.61e-12	16.3972	3.14e-08	6.3e-16	20.3809	1.3e-15	0	1.83e-15	6.43e-16
P-6480	Patient6480	Extrahepatic Cholangiocarcinoma	Extrahepatic Cholangiocarcinoma	IV	Surgery	Metastasis	FFPE	80	11820	1713	0.4	Male	36	Unknown	Targeted_Therapy	2.43582	2.34424	4.42e-10	0.00126871	1.21e-05	5.28e-14	0	7.21867	5.29e-11	3.47e-11	0	0	0	1.36e-11	2.91e-16	0
P-6483	Patient6483	Urothelial Carcinoma	Urothelial Carcinoma Other	Unknown	Surgery	Primary	FFPE	80	10680	1303	2.26667	Female	72	Unknown	Treatment-naive	63.3805	3.38788	5.96e-05	2.36e-06	2.82e-14	0.723926	0	1.50762	0	0	0	1.82e-15	0	4.96e-05	0	0
P-6485	Patient6485	Esophageal Carcinoma	Esophageal Squamous Cell Carcinoma	III	Surgery	Primary	FFPE	80	4824	1886	0.5	Male	55	Unknown	Treatment-naive	4.31976	2.13321	1.46403	2.85244	0	0	0	0.230564	0	0	0	0	0	1.19e-13	0	0
P-6486	Patient6486	Small Cell Lung Cancer	Small Cell Lung Cancer	III	Biopsy/Paracentesis	Metastasis	FFPE	60	1584	1717	0.666667	Male	53	Unknown	Treatment-naive	0.516707	3.26e-12	12.005	2.13061	0	0	0	0.817792	0	0	0	0	0	0	0.529902	0
P-6488	Patient6488	Liver Hepatocellular Carcinoma	Liver Hepatocellular Carcinoma	III	Surgery	Primary	FFPE	80	3756	1468	0.366667	Male	60	Unknown	Targeted_Therapy;Chemotherapy	1.45e-08	0	4.84647	6.87233	5.71e-15	0	0	0	0	2.67e-12	0	0	0	0.281203	3.06e-13	2.96e-10
P-6500	Patient6500	Liver Hepatocellular Carcinoma	Liver Hepatocellular Carcinoma	III	Surgery	Primary	FFPE	90	2628	1520	0.666667	Male	74	Unknown	Treatment-naive	1.27e-08	0	2.28118	16.3041	2.28e-15	0	0	0	0	6.17e-12	0	0	0	1.41468	2.2e-13	1.91e-10
P-6507	Patient6507	Gastric Cancer	Gastric Adenocarcinoma	I	Surgery	Primary	FFPE	20	547	1064	0.333333	Male	58	Unknown	Treatment-naive	1.88763	8.08e-14	3.51e-10	1.78623	0.666428	0	0	2.25e-06	0	2.73468	0	0	0	0	3.92503	0
P-6510	Patient6510	Colorectal Carcinoma	Colorectal Adenocarcinoma	III	Surgery	Primary	FFPE	75	2928	1776	0.266667	Male	46	Unknown	Unknown	6.56362	0	1.92e-15	2.73e-08	0.0242929	0	4.97e-12	3.41209	3.25e-08	4.53e-08	6.69e-16	4.35e-16	2.17e-15	0	1.45e-15	9.25e-16
P-6527	Patient6527	Breast Carcinoma	Breast Invasive Carcinoma	IV	Surgery	Primary	FFPE	60	750	717	0.7	Female	47	Unknown	Chemotherapy;Endocrinotherapy	1.67434	6.28605	0.0147005	0.406856	5.58e-15	0	0	11.6181	0	3.05e-08	0	0	0	0	0	0
P-6529	Patient6529	Liver Hepatocellular Carcinoma	Liver Hepatocellular Carcinoma	III	Surgery	Primary	FFPE	90	2112	837	0.366667	Male	63	Unknown	Treatment-naive	1.58e-08	0	3.02455	4.33792	7.04e-15	0	0	0	0	1.12e-11	0	0	0	2.57712	3.06e-13	2.06041
P-6531	Patient6531	Urothelial Carcinoma	Bladder Urothelial Carcinoma	II	Biopsy/Paracentesis	Primary	FFPE	20	10080	741	1.06667	Male	60	Unknown	Treatment-naive	16.6828	9.24598	0.00060858	8.28e-06	2.37e-14	1.35586	0	1.7139	0	0	0	2.07e-15	0	0.00085737	0	0
P-6548	Patient6548	Extrahepatic Cholangiocarcinoma	Extrahepatic Cholangiocarcinoma	IV	Surgery	Primary	FFPE	85	3672	1777	0.333333	Female	44	Unknown	Treatment-naive	6.1966	5.9e-06	2.92e-10	0.00108893	6.12e-06	2.58e-14	0	5.8023	1.77e-11	2.71e-10	0	0	0	2.58e-11	1.62e-16	0
P-6563	Patient6563	Gastric Cancer	Gastric Adenocarcinoma	III	Surgery	Primary	FFPE	75	3660	1576	1.83333	Male	44	Unknown	Treatment-naive	22.021	1.29e-13	2.66e-10	1.80783	11.4317	0	0	3.67e-05	0	3.73945	0	0	0	0	8.22e-15	0
P-6575	Patient6575	Small Bowel Carcinoma	Small Bowel Adenocarcinoma	I	Surgery	Primary	FFPE	20	13440	1430	0.533333	Female	49	Unknown	Treatment-naive	6.55794	0	0	0.593773	4.85644	0	0	0	2.73605	0	0	0	0	0	0	0.255804
P-6577	Patient6577	Colorectal Carcinoma	Colorectal Adenocarcinoma	II	Surgery	Primary	FFPE	60	4128	2709	3.1	Female	34	Unknown	Treatment-naive	45.0086	0	8.46e-16	1.55e-08	19.1053	0	1.57e-12	4.68e-12	4.97e-08	2.39e-08	3.64e-16	16.8861	1.4e-15	0	7.83e-16	7.43e-16
P-6580	Patient6580	Pancreatic Cancer	Pancreatic Adenocarcinoma	Unknown	Surgery	Primary	FFPE	45	3732	1620	0.566667	Female	58	Unknown	Treatment-naive	4.90404	1.46e-14	0	8.51876	2.57708	6.02e-08	0	2.47e-07	0	0	0	0	0	0	0.0001215	0
P-6582	Patient6582	Breast Carcinoma	Breast Invasive Carcinoma	IV	Surgery	Metastasis	FFPE	70	13740	1143	0.266667	Female	49	Unknown	Radiation_Therapy;Chemotherapy	8.28204	0.537688	0.0102849	1.14636	3.09e-15	0	0	0.0236303	0	1.94e-07	0	0	0	0	0	0
P-6586	Patient6586	Small Bowel Carcinoma	Small Bowel Adenocarcinoma	II	Surgery	Primary	FFPE	60	3576	1606	1.93333	Female	61	Unknown	Treatment-naive	10.1142	0	0	1.44818	8.51111	0	0	0	2.22161	0	0	0	0	0	0	14.7049
P-6589	Patient6589	Esophageal Carcinoma	Esophageal Squamous Cell Carcinoma	Unknown	Biopsy/Paracentesis	Primary	FFPE	90	95	1542	0.566667	Female	77	Unknown	Treatment-naive	5.96068	1.7453	3.9857	4.23847	0	0	0	1.06985	0	0	0	0	0	1.17e-13	0	0
P-6590	Patient6590	Liver Hepatocellular Carcinoma	Liver Hepatocellular Carcinoma	III	Surgery	Primary	FFPE	65	2052	1624	0.4	Male	55	Unknown	Chemotherapy	1.7e-08	0	5.31909	8.16457	3.94e-15	0	0	0	0	2.61e-12	0	0	0	0.516338	3.71e-13	3.91e-10
P-6591	Patient6591	Colorectal Carcinoma	Colorectal Adenocarcinoma	II	Surgery	Primary	FFPE	40	8760	1348	0.333333	Male	57	Unknown	Treatment-naive	8.14	0	1.76e-15	2.54e-08	0.0304999	0	1.02e-12	1.8295	5.15e-08	8.19e-09	1.98e-16	8.33e-16	3.39e-16	0	1.35e-15	3.52e-16
P-6598	Patient6598	Colorectal Carcinoma	Colorectal Adenocarcinoma	II	Surgery	Primary	FFPE	40	1728	1722	0.4	Male	64	Unknown	Radiation_Therapy;Chemotherapy	6.1677	0	9.11e-16	2.14e-08	0.0250243	0	1.98658	9.51e-12	3.6e-08	2.36e-08	4.95e-16	5.84e-16	7.32e-16	0	3.8207	6.17e-16
P-6600	Patient6600	Colorectal Carcinoma	Colorectal Adenocarcinoma	III	Surgery	Primary	FFPE	60	4104	1337	0.633333	Female	81	Unknown	Treatment-naive	14.7617	0	3.57e-15	3.12e-08	3.27869	0	4.3e-13	0.959639	4.12e-08	9.48e-09	3.45e-16	1.03e-15	7.47e-16	0	2.9e-15	5.85e-16
P-6602	Patient6602	Pancreatic Cancer	Pancreatic Adenocarcinoma	I	Surgery	Primary	FFPE	50	3864	1554	0.333333	Male	51	Unknown	Treatment-naive	3.93679	6.56e-14	0	4.54355	1.51934	1.68e-07	0	3.93e-08	0	0	0	0	0	0	0.00032414	0
P-6603	Patient6603	Gastric Cancer	Gastric Adenocarcinoma	I	Surgery	Primary	FFPE	50	2208	1324	0.433333	Male	62	Unknown	Treatment-naive	6.99079	4.13e-13	3.41e-10	1.97447	0.979565	0	0	1.07e-05	0	3.05517	0	0	0	0	8.77e-15	0
P-6625	Patient6625	Extrahepatic Cholangiocarcinoma	Perihilar Cholangiocarcinoma	III	Surgery	Primary	FFPE	60	12180	1450	0.4	Male	74	Unknown	Treatment-naive	3.06881	1.22e-06	6.92951	0.00087956	8.32e-06	3.39e-14	0	0.00078269	3.54e-11	5.45e-11	0	0	0	3.63e-11	1.31e-16	0
P-6630	Patient6630	Breast Carcinoma	Breast Invasive Carcinoma	IV	Biopsy/Paracentesis	Primary	FFPE	70	1026	1072	1	Female	33	Unknown	Radiation_Therapy;Targeted_Therapy;Chemotherapy;Endocrinotherapy	2.86106	14.2094	0.131731	2.75381	3.12e-15	0	0	12.044	0	1.63e-07	0	0	0	0	0	0
P-6635	Patient6635	Gastric Cancer	Gastric Adenocarcinoma	III	Surgery	Primary	FFPE	40	15660	1085	0.366667	Female	55	Unknown	Treatment-naive	4.32783	5.5e-14	2.96e-10	6.06049	0.401307	0	0	6.28e-07	0	0.210379	0	0	0	0	2.08e-15	0
P-6641	Patient6641	Colorectal Carcinoma	Colorectal Adenocarcinoma	IV	Biopsy/Paracentesis	Primary	FFPE	20	157	823	0.466667	Male	61	Unknown	Treatment-naive	3.53963	0	8.16706	1.74e-08	0.101865	0	1.09e-12	2.19144	7.19e-08	5.67e-09	4.99e-16	4.74e-16	2.65e-16	0	1.37e-15	2.42e-16
P-6651	Patient6651	Esophageal Carcinoma	Esophageal Squamous Cell Carcinoma	III	Surgery	Primary	FFPE	65	13380	1669	0.4	Male	56	Unknown	Treatment-naive	3.89545	1.7664	0.694232	4.5701	0	0	0	2.07382	0	0	0	0	0	4.47e-14	0	0
P-6654	Patient6654	Urothelial Carcinoma	Bladder Urothelial Carcinoma	Unknown	Surgery	Primary	FFPE	70	5616	1478	0.733333	Female	63	Unknown	Treatment-naive	0.157483	6.28783	1.78575	5.23e-06	2.92e-14	1.60491	0	11.1639	0	0	0	3.48e-15	0	0.00012204	0	0
[truncated: 661 more rows]

## Sheet: Table_S5- Sig. summary by type
Supplementary Table 5. Summary of signature detection and activity levels across tumor types in Origimed cohort.
[truncated: 401 more rows]

[truncated: 3 more sheets: Table_S6-Mapping OM and MSK, Table_S7-Fisher comparison OM a, Table_S8-Comparison OM and MSK]
